# Supplementary material for: Comparative transcriptome and co-expression network analysis revealed the genes associated with senescence and polygalacturonase activity involved in pod shattering of rapeseed
Source: Biotechnol Biofuels Bioprod. 2023 Feb 7;16:20. doi: 10.1186/s13068-023-02275-6 (PMC9906875; doi:10.1186/s13068-023-02275-6)
Supplement: Supplementary file 9 — Additional file 9: Table S1. Summary of transcriptomic data and mapping competence. [file 13068_2023_2275_MOESM9_ESM.xlsx]

## Sheet: Sheet1
Additional Table S1. Summary of transcriptomic data and mapping competence.
Accession number	Sampling stage	Number of biologicalt replicates	M	G	Clean reads M	Raw reads	Clean bases (G)	Error rate	GC content (%)	Q30 (%)	Uniquely mapped clean reads number	Uniquely mapped clean reads (%)	Number of clean reads mapped to multiple loci	% of clean reads mapped to multiple loci
P22	14 DAP	Replicate-1	40.5128	6.07692	40.4858	20324698	5.08379		0.469689	0.9449	18067872	0.889	1130631	0.0556
P22	14 DAP	Replicate-2	40.9994	6.14992	40.9708	20440552	5.15719		0.469578	0.947082	18411118	0.9007	1123654	0.055
P22	14 DAP	Replicate-3	40.9181	6.13772	40.8893	20378992	5.13693		0.470292	0.945255	18232442	0.8947	1135755	0.0557
P22	21 DAP	Replicate-1	40.8462	6.12693	40.8012	20452817	5.12236		0.477995	0.944638	18226433	0.8911	1213370	0.0593
P22	21 DAP	Replicate-2	40.9188	6.13782	40.8748	20433245	5.14707		0.478272	0.947456	18185963	0.89	1215170	0.0595
P22	21 DAP	Replicate-3	40.4875	6.07313	40.4468	20469443	5.0971		0.477075	0.948289	18320850	0.895	1189852	0.0581
P22	28 DAP	Replicate-1	40.7641	6.11461	40.7138	20344200	5.11841		0.473845	0.945978	18019106	0.8857	1239884	0.0609
P22	28 DAP	Replicate-2	40.6798	6.1114	40.6947	20117727	5.11329		0.474327	0.945479	17506514	0.8702	1257580	0.0625
P22	28 DAP	Replicate-3	40.8947	6.13421	40.8388	20223764	5.11951		0.475627	0.943264	17666515	0.8736	1267007	0.0626
P22	35 DAP	Replicate-1	40.7859	6.11789	40.7264	20317400	5.11746		0.481238	0.94551	17590100	0.8658	1881785	0.0926
P22	35 DAP	Replicate-2	40.6489	6.09733	40.5881	20018352	5.08932		0.48235	0.943505	16885121	0.8435	1904196	0.0951
P22	35 DAP	Replicate-3	40.8305	6.12458	40.7745	20065846	5.12214		0.476095	0.945245	17294066	0.8619	1818016	0.0906
P22	42 DAP	Replicate-1	40.5015	6.07523	40.4466	20185386	5.08692		0.494095	0.946358	17886113	0.8861	1471102	0.0729
P22	42 DAP	Replicate-2	40.5699	6.08548	40.5138	20171425	5.09416		0.493222	0.946148	17833414	0.8841	1478958	0.0733
P22	42 DAP	Replicate-3	40.5826	6.08739	40.5213	20806420	5.08445		0.492962	0.944158	18096124	0.8697	1556128	0.0748
P22	49 DAP	Replicate-1	40.6069	6.09104	40.5537	20134965	5.03888		0.473571	0.935074	17486212	0.8685	1346820	0.0669
P22	49 DAP	Replicate-2	40.622	6.0933	40.5684	20078432	5.02606		0.474064	0.93237	17326463	0.8629	1338523	0.0667
P22	49 DAP	Replicate-3	40.5842	6.08763	40.5295	20178128	5.03555		0.474249	0.935024	17659453	0.8752	1321030	0.0655
P124	14 DAP	Replicate-1	40.6798	6.10197	40.6494	20242887	5.06876		0.471815	0.938319	17878073	0.8832	1112348	0.055
P124	14 DAP	Replicate-2	40.9144	6.10197	40.8811	20485420	5.40196		0.47134	0.940148	18348666	0.8957	1129099	0.0551
P124	14 DAP	Replicate-3	40.7897	6.13716	40.758	20444635	5.4329		0.471691	0.934059	18302729	0.8952	1115323	0.0546
P124	21 DAP	Replicate-1	40.9514	6.14271	40.9056	20400623	5.4469		0.471913	0.932496	18088448	0.8867	1227182	0.0602
P124	21 DAP	Replicate-2	40.9155	6.13732	40.8665	20437391	5.05495		0.469154	0.930842	18166948	0.8889	1229210	0.0601
P124	21 DAP	Replicate-3	40.9945	6.14918	40.9389	20223425	5.04811		0.4672	0.927962	17641230	0.8723	1230219	0.0608
P124	28 DAP	Replicate-1	40.7349	6.11023	40.6884	20356880	5.05387		0.475657	0.934727	17862934	0.8775	1257895	0.0618
P124	28 DAP	Replicate-2	40.2759	6.04139	40.2355	20347359	5.02477		0.47438	0.939859	17843483	0.8769	1255324	0.0617
P124	28 DAP	Replicate-3	40.4873	6.07309	40.4475	20419412	5.05875		0.475649	0.941181	18181626	0.8904	1223956	0.0599
P124	35 DAP	Replicate-1	40.6845	6.10268	40.6348	20363216	5.01239		0.490794	0.928268	17714801	0.8699	1464325	0.0719
P124	35 DAP	Replicate-2	40.0778	6.01167	40.0367	20294054	4.98803		0.48965	0.93764	17687835	0.8716	1460003	0.0719
P124	35 DAP	Replicate-3	40.1817	6.02725	40.1317	20387242	4.98103		0.490128	0.934054	17536896	0.8602	1439295	0.0706
P124	42 DAP	Replicate-1	40.4126	6.0619	40.3708	20223277	5.00924		0.48578	0.933692	17333604	0.8571	1758612	0.087
P124	42 DAP	Replicate-2	40.3875	6.05813	40.3428	20256880	5.04084		0.485574	0.940192	17320761	0.8551	1785794	0.0882
P124	42 DAP	Replicate-3	41.6555	6.24832	41.6128	20260640	5.23266		0.484937	0.946245	17509056	0.8642	1705878	0.0842
P124	49 DAP	Replicate-1	40.3202	6.04803	40.2699	20276854	5.05017		0.480096	0.943676	17513056	0.8637	1471009	0.0725
P124	49 DAP	Replicate-2	40.2039	6.03058	40.1569	20284197	6.03058		0.480353	0.946137	17582800	0.8668	1463298	0.0721
P124	49 DAP	Replicate-3	40.4115	6.06172	40.3563	20264769	5.04338		0.480573	0.940394	17544941	0.8658	1458900	0.072
