# Supplementary material for: Comparative transcriptome and co-expression network analysis revealed the genes associated with senescence and polygalacturonase activity involved in pod shattering of rapeseed
Source: Biotechnol Biofuels Bioprod. 2023 Feb 7;16:20. doi: 10.1186/s13068-023-02275-6 (PMC9906875; doi:10.1186/s13068-023-02275-6)
Supplement: Supplementary file 10 — Additional file 10: Table S2. Classification of DEGs identified at different development stages and between adjacent stages. [file 13068_2023_2275_MOESM10_ESM.xlsx]

## Sheet: Sheet1
Additional Table S2. Classification of DEGs identified at different development stages and betwenn adjacent stages.
Pairwise transcriptom comparison	Total number of DEGs	Up-regulated genes					Down-regulated genes
		Sum of up-regulated genes	TF	TR	Kinase	Other up-regulated genes	Sum of down-regulated genes	TF	TR	Kinase	Other down-regulated genes
14 DAP	7718	4205	310	47	108	3740	3513	321	32	165	2995
21 DAP	8390	5892	503	73	23	5293	2498	197	24	89	2188
28 DAP	6337	3217	232	36	93	2856	3120	219	32	121	2748
35 DAP	8011	4501	352	47	128	3974	3510	157	52	287	3014
42 DAP	9207	5482	533	65	315	4569	3725	151	35	267	3272
49 DAP	10201	4553	407	60	212	3874	5648	202	62	495	4889
P22 14DAP VS 21DAP	10172	4042	580	159	206	3097	6130	674	80	222	5154
P22 21DAP VS 28DAP	3019	2229	278	23	60	1868	790	91	12	21	666
P22 28DAP VS 35DAP	2636	958	81	11	22	844	1678	169	29	41	1439
P22 35DAP VS 42DAP	4965	2287	244	16	65	1962	2678	301	48	114	2215
P22 42DAP VS 49DAP	10286	5014	507	60	174	4273	5272	523	59	230	4460
P124 14DAP VS 21DAP	9993	5724	629	50	323	4722	4269	386	47	91	3745
P124 21DAP VS 28DAP	2338	866	86	5	16	759	1472	99	13	95	1265
P124 28DAP VS 35DAP	4253	1748	136	6	51	1555	2505	334	53	87	2031
P124 35DAP VS 42DAP	5905	2856	343	17	191	2305	3049	242	29	142	2636
P124 42DAP VS 49DAP	7354	2864	241	34	89	2500	4490	542	71	207	3670
