# Supplementary material for: Comparative transcriptome and co-expression network analysis revealed the genes associated with senescence and polygalacturonase activity involved in pod shattering of rapeseed
Source: Biotechnol Biofuels Bioprod. 2023 Feb 7;16:20. doi: 10.1186/s13068-023-02275-6 (PMC9906875; doi:10.1186/s13068-023-02275-6)
Supplement: Supplementary file 11 — Additional file 11: Table S3. Identification and classification of all TRs, TFs and kinase genes in B. napus. [file 13068_2023_2275_MOESM11_ESM.xlsx]

## Sheet: Sheet1
Additional Table S3. Identification and classification of all TF, TR and kinase genes in B. napus
Gene ID	Family	Type
BnaA01g00050D	HB-HD-ZIP	TF
BnaA01g00130D	C2C2-Dof	TF
BnaA01g00160D	MADS-MIKC	TF
BnaA01g00230D	bHLH	TF
BnaA01g00290D	AP2/ERF-AP2	TF
BnaA01g00300D	GRF	TF
BnaA01g00310D	bZIP	TF
BnaA01g00400D	LOB	TF
BnaA01g00670D	MYB	TF
BnaA01g00710D	AP2/ERF-ERF	TF
BnaA01g00730D	bHLH	TF
BnaA01g00920D	GARP-G2-like	TF
BnaA01g00980D	HB-BELL	TF
BnaA01g01040D	BES1	TF
BnaA01g01090D	HB-other	TF
BnaA01g01100D	bZIP	TF
BnaA01g01120D	GRAS	TF
BnaA01g01350D	SRS	TF
BnaA01g01370D	C2C2-GATA	TF
BnaA01g01440D	NAC	TF
BnaA01g01560D	CSD	TF
BnaA01g01830D	C2H2	TF
BnaA01g01860D	C2H2	TF
BnaA01g01880D	RWP-RK	TF
BnaA01g01910D	HB-WOX	TF
BnaA01g02140D	C2H2	TF
BnaA01g02150D	RWP-RK	TF
BnaA01g02240D	MYB	TF
BnaA01g02480D	C2C2-GATA	TF
BnaA01g02570D	bZIP	TF
BnaA01g02620D	bHLH	TF
BnaA01g02720D	AP2/ERF-ERF	TF
BnaA01g02900D	MADS-MIKC	TF
BnaA01g03160D	bHLH	TF
BnaA01g03490D	MYB	TF
BnaA01g03890D	HB-BELL	TF
BnaA01g03950D	HB-BELL	TF
BnaA01g04050D	C2C2-GATA	TF
BnaA01g04150D	AP2/ERF-ERF	TF
BnaA01g04220D	MYB	TF
BnaA01g04460D	Tify	TF
BnaA01g04870D	HB-KNOX	TF
BnaA01g05060D	WRKY	TF
BnaA01g05150D	B3	TF
BnaA01g05160D	B3	TF
BnaA01g05220D	C3H	TF
BnaA01g05230D	BBR-BPC	TF
BnaA01g05400D	MYB-related	TF
BnaA01g05500D	WRKY	TF
BnaA01g05760D	AP2/ERF-ERF	TF
BnaA01g06090D	AP2/ERF-ERF	TF
BnaA01g06170D	bHLH	TF
BnaA01g06910D	B3-ARF	TF
BnaA01g07010D	HB-PHD	TF
BnaA01g07020D	bHLH	TF
BnaA01g07410D	B3	TF
BnaA01g07600D	NAC	TF
BnaA01g07630D	B3	TF
BnaA01g07650D	B3	TF
BnaA01g07920D	CPP	TF
BnaA01g08070D	bHLH	TF
BnaA01g08090D	bHLH	TF
BnaA01g08110D	bHLH	TF
BnaA01g08300D	GARP-G2-like	TF
BnaA01g08340D	NAC	TF
BnaA01g08370D	NAC	TF
BnaA01g08480D	C2C2-GATA	TF
BnaA01g08610D	GARP-G2-like	TF
BnaA01g09510D	HB-other	TF
BnaA01g09580D	MYB	TF
BnaA01g09660D	OFP	TF
BnaA01g09690D	HSF	TF
BnaA01g09700D	BES1	TF
BnaA01g09760D	MADS-MIKC	TF
BnaA01g10040D	C3H	TF
BnaA01g10110D	HSF	TF
BnaA01g10150D	HSF	TF
BnaA01g10210D	MYB	TF
BnaA01g10580D	C2C2-LSD	TF
BnaA01g10890D	C2C2-Dof	TF
BnaA01g10910D	C2C2-Dof	TF
BnaA01g10920D	C2C2-Dof	TF
BnaA01g10930D	C2C2-Dof	TF
BnaA01g10950D	C2C2-Dof	TF
BnaA01g11280D	MYB	TF
BnaA01g11380D	B3	TF
BnaA01g11580D	HB-HD-ZIP	TF
BnaA01g12370D	MYB	TF
BnaA01g12710D	MADS-M-type	TF
BnaA01g13230D	WRKY	TF
BnaA01g13420D	AP2/ERF-ERF	TF
BnaA01g13440D	WRKY	TF
BnaA01g13580D	B3-ARF	TF
BnaA01g13720D	WRKY	TF
BnaA01g13920D	MADS-MIKC	TF
BnaA01g14020D	zf-HD	TF
BnaA01g14230D	GeBP	TF
BnaA01g14520D	C2C2-GATA	TF
BnaA01g14570D	GeBP	TF
BnaA01g14740D	C3H	TF
BnaA01g14800D	MYB	TF
BnaA01g14840D	C2H2	TF
BnaA01g15350D	C2C2-GATA	TF
BnaA01g15570D	WRKY	TF
BnaA01g15760D	WRKY	TF
BnaA01g16280D	C2H2	TF
BnaA01g16350D	NOZZLE	TF
BnaA01g16400D	NAC	TF
BnaA01g16760D	MYB-related	TF
BnaA01g16900D	MYB	TF
BnaA01g16910D	AP2/ERF-ERF	TF
BnaA01g16970D	ULT	TF
BnaA01g17100D	C2H2	TF
BnaA01g17420D	bHLH	TF
BnaA01g17700D	C2C2-GATA	TF
BnaA01g17750D	GARP-G2-like	TF
BnaA01g17860D	GRAS	TF
BnaA01g17960D	Trihelix	TF
BnaA01g18170D	AP2/ERF-ERF	TF
BnaA01g18590D	HSF	TF
BnaA01g18900D	OFP	TF
BnaA01g18960D	CPP	TF
BnaA01g19090D	Tify	TF
BnaA01g19650D	C2C2-GATA	TF
BnaA01g19680D	SRS	TF
BnaA01g19720D	B3	TF
BnaA01g19870D	GRAS	TF
BnaA01g19880D	GARP-G2-like	TF
BnaA01g21010D	MYB-related	TF
BnaA01g21030D	C2H2	TF
BnaA01g21090D	MYB	TF
BnaA01g21210D	bHLH	TF
BnaA01g21270D	C2C2-Dof	TF
BnaA01g21300D	LOB	TF
BnaA01g21650D	MYB-related	TF
BnaA01g22100D	NAC	TF
BnaA01g22280D	NAC	TF
BnaA01g22830D	bHLH	TF
BnaA01g23340D	GARP-G2-like	TF
BnaA01g23440D	bHLH	TF
BnaA01g23600D	bHLH	TF
BnaA01g23930D	MYB	TF
BnaA01g23940D	AP2/ERF-ERF	TF
BnaA01g23960D	AP2/ERF-ERF	TF
BnaA01g23970D	AP2/ERF-ERF	TF
BnaA01g24020D	bHLH	TF
BnaA01g24460D	HSF	TF
BnaA01g24520D	CPP	TF
BnaA01g25190D	C2C2-Dof	TF
BnaA01g25320D	C2C2-GATA	TF
BnaA01g25500D	NF-YA	TF
BnaA01g25810D	bHLH	TF
BnaA01g25970D	MADS-M-type	TF
BnaA01g26030D	C2H2	TF
BnaA01g26090D	HB-PHD	TF
BnaA01g26190D	C3H	TF
BnaA01g26200D	bZIP	TF
BnaA01g26330D	B3	TF
BnaA01g26610D	MADS-M-type	TF
BnaA01g26630D	C3H	TF
BnaA01g26700D	TCP	TF
BnaA01g26760D	NAC	TF
BnaA01g27140D	B3	TF
BnaA01g27170D	Tify	TF
BnaA01g27530D	C2C2-GATA	TF
BnaA01g27570D	AP2/ERF-ERF	TF
BnaA01g27940D	bZIP	TF
BnaA01g28180D	CPP	TF
BnaA01g28350D	NF-YB	TF
BnaA01g28710D	NAC	TF
BnaA01g28740D	SBP	TF
BnaA01g28930D	NAC	TF
BnaA01g28970D	AP2/ERF-ERF	TF
BnaA01g28990D	NAC	TF
BnaA01g29050D	TCP	TF
BnaA01g29490D	AP2/ERF-ERF	TF
BnaA01g29550D	Trihelix	TF
BnaA01g29570D	Trihelix	TF
BnaA01g29650D	NF-YA	TF
BnaA01g29750D	GRF	TF
BnaA01g29790D	MYB	TF
BnaA01g29810D	LOB	TF
BnaA01g30110D	GARP-G2-like	TF
BnaA01g30220D	NAC	TF
BnaA01g30300D	MYB	TF
BnaA01g30340D	GARP-G2-like	TF
BnaA01g30350D	MYB	TF
BnaA01g30580D	NF-YC	TF
BnaA01g30760D	bZIP	TF
BnaA01g30920D	MYB	TF
BnaA01g31020D	Trihelix	TF
BnaA01g31080D	MYB	TF
BnaA01g31130D	Alfin-like	TF
BnaA01g31180D	Trihelix	TF
BnaA01g31290D	AP2/ERF-ERF	TF
BnaA01g31420D	bZIP	TF
BnaA01g31450D	GARP-G2-like	TF
BnaA01g31650D	NAC	TF
BnaA01g31660D	NAC	TF
BnaA01g31670D	NAC	TF
BnaA01g31680D	NAC	TF
BnaA01g31690D	C2H2	TF
BnaA01g32090D	S1Fa-like	TF
BnaA01g32200D	MYB-related	TF
BnaA01g32640D	C2C2-GATA	TF
BnaA01g32800D	MYB	TF
BnaA01g32900D	LOB	TF
BnaA01g33070D	MADS-MIKC	TF
BnaA01g33090D	NAC	TF
BnaA01g33110D	NAC	TF
BnaA01g33290D	MYB	TF
BnaA01g33360D	GeBP	TF
BnaA01g33690D	MADS-M-type	TF
BnaA01g34040D	HB-WOX	TF
BnaA01g34420D	HB-HD-ZIP	TF
BnaA01g34470D	NAC	TF
BnaA01g34510D	MYB-related	TF
BnaA01g34550D	HB-HD-ZIP	TF
BnaA01g34730D	AP2/ERF-ERF	TF
BnaA01g34790D	WRKY	TF
BnaA01g34820D	B3	TF
BnaA01g34830D	B3	TF
BnaA01g34850D	B3	TF
BnaA01g34910D	AP2/ERF-ERF	TF
BnaA01g35090D	RWP-RK	TF
BnaA01g35150D	C2C2-GATA	TF
BnaA01g35210D	MADS-MIKC	TF
BnaA01g35240D	bHLH	TF
BnaA01g35250D	HRT	TF
BnaA01g35560D	HSF	TF
BnaA01g35830D	B3-ARF	TF
BnaA01g36220D	GeBP	TF
BnaA01g36550D	C3H	TF
BnaA01g36580D	C2C2-CO-like	TF
BnaA01g36720D	AP2/ERF-AP2	TF
BnaA01g36760D	C2H2	TF
BnaA01g36840D	EIL	TF
BnaA01g37250D	C2H2	TF
BnaA01g37390D	GARP-G2-like	TF
BnaA02g00140D	bHLH	TF
BnaA02g00310D	bZIP	TF
BnaA02g00350D	EIL	TF
BnaA02g00370D	MADS-MIKC	TF
BnaA02g00440D	MYB	TF
BnaA02g00560D	AP2/ERF-ERF	TF
BnaA02g00810D	HB-KNOX	TF
BnaA02g00900D	NAC	TF
BnaA02g00920D	bZIP	TF
BnaA02g01080D	AP2/ERF-ERF	TF
BnaA02g01250D	DDT	TF
BnaA02g01270D	NF-YA	TF
BnaA02g01280D	C3H	TF
BnaA02g01290D	MYB	TF
BnaA02g01460D	NAC	TF
BnaA02g01520D	Tify	TF
BnaA02g01570D	AP2/ERF-ERF	TF
BnaA02g01920D	AP2/ERF-ERF	TF
BnaA02g01960D	C2H2	TF
BnaA02g02300D	MYB	TF
BnaA02g02400D	E2F-DP	TF
BnaA02g02500D	WRKY	TF
BnaA02g02510D	bHLH	TF
BnaA02g02580D	MYB	TF
BnaA02g02830D	bZIP	TF
BnaA02g02840D	C2C2-CO-like	TF
BnaA02g02970D	RWP-RK	TF
BnaA02g03130D	GARP-G2-like	TF
BnaA02g03170D	MYB	TF
BnaA02g03270D	HSF	TF
BnaA02g03510D	MYB-related	TF
BnaA02g03520D	HB-HD-ZIP	TF
BnaA02g03590D	AP2/ERF-AP2	TF
BnaA02g03700D	MYB	TF
BnaA02g03860D	B3	TF
BnaA02g04040D	NAC	TF
BnaA02g04240D	NF-YC	TF
BnaA02g04380D	OFP	TF
BnaA02g04480D	AP2/ERF-ERF	TF
BnaA02g04510D	HB-HD-ZIP	TF
BnaA02g04770D	MADS-MIKC	TF
BnaA02g05070D	B3-ARF	TF
BnaA02g05120D	Tify	TF
BnaA02g05250D	EIL	TF
BnaA02g05500D	OFP	TF
BnaA02g05540D	NAC	TF
BnaA02g05600D	NAC	TF
BnaA02g05730D	WRKY	TF
BnaA02g05910D	DDT	TF
BnaA02g06040D	C2H2	TF
BnaA02g06050D	C2H2	TF
BnaA02g06100D	MYB	TF
BnaA02g06250D	MADS-M-type	TF
BnaA02g06300D	MADS-M-type	TF
BnaA02g06310D	MADS-M-type	TF
BnaA02g06470D	C2C2-Dof	TF
BnaA02g06480D	B3	TF
BnaA02g06490D	AP2/ERF-ERF	TF
BnaA02g06780D	C2H2	TF
BnaA02g06790D	C2H2	TF
BnaA02g07100D	HB-WOX	TF
BnaA02g07680D	OFP	TF
BnaA02g07870D	GARP-ARR-B	TF
BnaA02g07950D	bHLH	TF
BnaA02g08130D	AP2/ERF-AP2	TF
BnaA02g08320D	bHLH	TF
BnaA02g08430D	bHLH	TF
BnaA02g08450D	C3H	TF
BnaA02g08490D	C2C2-GATA	TF
BnaA02g09340D	MYB	TF
BnaA02g09500D	bHLH	TF
BnaA02g09950D	HB-other	TF
BnaA02g09970D	NAC	TF
BnaA02g10150D	GRF	TF
BnaA02g10180D	Tify	TF
BnaA02g10340D	AP2/ERF-ERF	TF
BnaA02g10530D	RWP-RK	TF
BnaA02g10650D	WRKY	TF
BnaA02g10750D	MYB	TF
BnaA02g10830D	GRAS	TF
BnaA02g11090D	AP2/ERF-ERF	TF
BnaA02g11190D	TCP	TF
BnaA02g11290D	HB-HD-ZIP	TF
BnaA02g12180D	LOB	TF
BnaA02g12260D	GRAS	TF
BnaA02g12310D	NAC	TF
BnaA02g12520D	HSF	TF
BnaA02g12850D	LOB	TF
BnaA02g13010D	TCP	TF
BnaA02g13050D	CAMTA	TF
BnaA02g13600D	BBR-BPC	TF
BnaA02g13630D	WRKY	TF
BnaA02g13710D	bHLH	TF
BnaA02g13730D	MYB	TF
BnaA02g13920D	C2C2-CO-like	TF
BnaA02g13950D	AP2/ERF-ERF	TF
BnaA02g14010D	TCP	TF
BnaA02g14040D	AP2/ERF-RAV	TF
BnaA02g14100D	bZIP	TF
BnaA02g14180D	bHLH	TF
BnaA02g14220D	bHLH	TF
BnaA02g14410D	GARP-G2-like	TF
BnaA02g14430D	zf-HD	TF
BnaA02g14550D	HB-HD-ZIP	TF
BnaA02g14580D	SBP	TF
BnaA02g14670D	BSD	TF
BnaA02g14710D	WRKY	TF
BnaA02g14950D	HB-KNOX	TF
BnaA02g15270D	HB-HD-ZIP	TF
BnaA02g15320D	MYB-related	TF
BnaA02g15390D	MADS-MIKC	TF
BnaA02g15410D	AP2/ERF-ERF	TF
BnaA02g15420D	AP2/ERF-ERF	TF
BnaA02g15660D	NAC	TF
BnaA02g15710D	TCP	TF
BnaA02g15740D	C2H2	TF
BnaA02g15870D	bHLH	TF
BnaA02g15990D	Tify	TF
BnaA02g16050D	AP2/ERF-AP2	TF
BnaA02g16180D	NF-YA	TF
BnaA02g16210D	LOB	TF
BnaA02g16430D	MYB	TF
BnaA02g16550D	EIL	TF
BnaA02g16580D	bHLH	TF
BnaA02g16620D	C3H	TF
BnaA02g16690D	MYB	TF
BnaA02g16850D	C2H2	TF
BnaA02g17000D	MYB-related	TF
BnaA02g17040D	Tify	TF
BnaA02g17120D	BES1	TF
BnaA02g17130D	BES1	TF
BnaA02g17180D	bZIP	TF
BnaA02g17200D	HB-BELL	TF
BnaA02g17250D	AP2/ERF-ERF	TF
BnaA02g17280D	SRS	TF
BnaA02g17290D	DBB	TF
BnaA02g17410D	C2H2	TF
BnaA02g17810D	Trihelix	TF
BnaA02g17830D	Trihelix	TF
BnaA02g17850D	TUB	TF
BnaA02g18100D	NAC	TF
BnaA02g18170D	SBP	TF
BnaA02g18390D	NAC	TF
BnaA02g18540D	FAR1	TF
BnaA02g18720D	AP2/ERF-ERF	TF
BnaA02g19020D	BES1	TF
BnaA02g19560D	WRKY	TF
BnaA02g19570D	WRKY	TF
BnaA02g19590D	WRKY	TF
BnaA02g19610D	AP2/ERF-ERF	TF
BnaA02g20060D	OFP	TF
BnaA02g20110D	bZIP	TF
BnaA02g20260D	MYB-related	TF
BnaA02g20420D	B3	TF
BnaA02g20430D	NAC	TF
BnaA02g20690D	bHLH	TF
BnaA02g20720D	C2H2	TF
BnaA02g20770D	B3	TF
BnaA02g21100D	GARP-G2-like	TF
BnaA02g21200D	MADS-M-type	TF
BnaA02g21850D	WRKY	TF
BnaA02g22350D	HSF	TF
BnaA02g22550D	GARP-G2-like	TF
BnaA02g22560D	AP2/ERF-ERF	TF
BnaA02g23100D	GARP-G2-like	TF
BnaA02g23210D	B3	TF
BnaA02g24210D	HB-WOX	TF
BnaA02g24470D	WRKY	TF
BnaA02g25040D	C2C2-GATA	TF
BnaA02g25110D	AP2/ERF-ERF	TF
BnaA02g25380D	MYB-related	TF
BnaA02g25600D	NF-YB	TF
BnaA02g25620D	Trihelix	TF
BnaA02g25910D	GARP-ARR-B	TF
BnaA02g25960D	PLATZ	TF
BnaA02g26100D	C2H2	TF
BnaA02g26180D	GARP-G2-like	TF
BnaA02g26190D	C2H2	TF
BnaA02g26200D	C2H2	TF
BnaA02g26230D	C3H	TF
BnaA02g26420D	NAC	TF
BnaA02g26470D	zf-HD	TF
BnaA02g26580D	MYB	TF
BnaA02g26930D	HB-HD-ZIP	TF
BnaA02g27460D	bZIP	TF
BnaA02g27630D	AP2/ERF-RAV	TF
BnaA02g27680D	AP2/ERF-ERF	TF
BnaA02g27740D	Trihelix	TF
BnaA02g27940D	bHLH	TF
BnaA02g28140D	LOB	TF
BnaA02g28220D	bHLH	TF
BnaA02g28280D	B3	TF
BnaA02g28360D	MYB-related	TF
BnaA02g28500D	TCP	TF
BnaA02g28980D	LOB	TF
BnaA02g29060D	MYB	TF
BnaA02g29460D	B3	TF
BnaA02g29490D	MYB	TF
BnaA02g29620D	MYB	TF
BnaA02g30040D	C2C2-CO-like	TF
BnaA02g30270D	bHLH	TF
BnaA02g30690D	C2C2-GATA	TF
BnaA02g30960D	MYB	TF
BnaA02g30980D	GARP-G2-like	TF
BnaA02g31000D	bZIP	TF
BnaA02g31030D	WRKY	TF
BnaA02g31210D	MYB-related	TF
BnaA02g31510D	MADS-M-type	TF
BnaA02g31540D	WRKY	TF
BnaA02g31560D	Alfin-like	TF
BnaA02g31750D	MYB	TF
BnaA02g31760D	MADS-M-type	TF
BnaA02g31770D	MADS-M-type	TF
BnaA02g31970D	B3	TF
BnaA02g32110D	HB-KNOX	TF
BnaA02g32120D	AP2/ERF-ERF	TF
BnaA02g32330D	bZIP	TF
BnaA02g32790D	MYB	TF
BnaA02g32950D	TCP	TF
BnaA02g33170D	GARP-G2-like	TF
BnaA02g33230D	MADS-MIKC	TF
BnaA02g33380D	NAC	TF
BnaA02g33410D	MYB	TF
BnaA02g33910D	NAC	TF
BnaA02g34250D	NAC	TF
BnaA02g34370D	AP2/ERF-ERF	TF
BnaA02g34400D	WRKY	TF
BnaA02g34510D	MADS-MIKC	TF
BnaA02g34520D	MADS-MIKC	TF
BnaA02g34550D	MADS-MIKC	TF
BnaA02g34570D	AP2/ERF-ERF	TF
BnaA02g34590D	LOB	TF
BnaA02g34700D	C2H2	TF
BnaA02g34710D	HB-other	TF
BnaA02g35090D	AP2/ERF-ERF	TF
BnaA02g35100D	C3H	TF
BnaA02g35180D	AP2/ERF-ERF	TF
BnaA02g35200D	C2C2-CO-like	TF
BnaA02g35340D	C2H2	TF
BnaA02g35370D	B3	TF
BnaA02g35490D	MYB	TF
BnaA02g35530D	MYB	TF
BnaA02g35540D	bHLH	TF
BnaA02g35550D	AP2/ERF-ERF	TF
BnaA02g35660D	GARP-G2-like	TF
BnaA02g35700D	WRKY	TF
BnaA02g35830D	MADS-MIKC	TF
BnaA02g35950D	zf-HD	TF
BnaA02g36130D	GARP-G2-like	TF
BnaA02g36420D	MYB	TF
BnaA02g36430D	MYB	TF
BnaA02g36550D	HB-WOX	TF
BnaA02g36650D	BES1	TF
BnaA02g36680D	GARP-G2-like	TF
BnaA02g36760D	NAC	TF
BnaA02g36800D	PLATZ	TF
BnaA02g36910D	WRKY	TF
BnaA02g36990D	bHLH	TF
BnaA03g00390D	Trihelix	TF
BnaA03g00640D	MYB-related	TF
BnaA03g00770D	C2H2	TF
BnaA03g00880D	E2F-DP	TF
BnaA03g00910D	C2H2	TF
BnaA03g01020D	Trihelix	TF
BnaA03g01050D	HB-other	TF
BnaA03g01240D	C2H2	TF
BnaA03g01250D	NAC	TF
BnaA03g01420D	MYB	TF
BnaA03g01830D	C2H2	TF
BnaA03g02000D	AP2/ERF-ERF	TF
BnaA03g02170D	MYB	TF
BnaA03g02330D	TCP	TF
BnaA03g02340D	bHLH	TF
BnaA03g02360D	bZIP	TF
BnaA03g02470D	TCP	TF
BnaA03g02600D	DDT	TF
BnaA03g02640D	NAC	TF
BnaA03g02680D	NAC	TF
BnaA03g02810D	EIL	TF
BnaA03g02820D	MADS-MIKC	TF
BnaA03g02860D	MYB	TF
BnaA03g02990D	AP2/ERF-ERF	TF
BnaA03g03190D	HB-KNOX	TF
BnaA03g03390D	MYB	TF
BnaA03g03960D	DDT	TF
BnaA03g04040D	NF-YA	TF
BnaA03g04050D	MYB	TF
BnaA03g04160D	WRKY	TF
BnaA03g04240D	NAC	TF
BnaA03g04250D	Tify	TF
BnaA03g04290D	AP2/ERF-ERF	TF
BnaA03g04490D	MADS-MIKC	TF
BnaA03g04570D	AP2/ERF-ERF	TF
BnaA03g04640D	NAC	TF
BnaA03g04650D	C2H2	TF
BnaA03g04740D	C2H2	TF
BnaA03g04840D	MYB	TF
BnaA03g04920D	NAC	TF
BnaA03g05230D	WRKY	TF
BnaA03g05260D	HB-HD-ZIP	TF
BnaA03g05270D	bHLH	TF
BnaA03g05370D	MYB	TF
BnaA03g05440D	C2H2	TF
BnaA03g05650D	MADS-MIKC	TF
BnaA03g05670D	bZIP	TF
BnaA03g06110D	GARP-G2-like	TF
BnaA03g06190D	MYB	TF
BnaA03g06460D	NAC	TF
BnaA03g06490D	MYB-related	TF
BnaA03g06730D	MYB	TF
BnaA03g07000D	NAC	TF
BnaA03g07170D	C3H	TF
BnaA03g07180D	AP2/ERF-ERF	TF
BnaA03g07750D	AP2/ERF-ERF	TF
BnaA03g08030D	MADS-MIKC	TF
BnaA03g08420D	E2F-DP	TF
BnaA03g08460D	NAC	TF
BnaA03g08510D	NAC	TF
BnaA03g08660D	DDT	TF
BnaA03g08890D	zf-HD	TF
BnaA03g09070D	C2C2-Dof	TF
BnaA03g09250D	C2H2	TF
BnaA03g09270D	MYB	TF
BnaA03g09960D	bHLH	TF
BnaA03g10180D	MYB	TF
BnaA03g10390D	bHLH	TF
BnaA03g10560D	C2C2-GATA	TF
BnaA03g10580D	MYB-related	TF
BnaA03g10980D	WRKY	TF
BnaA03g11040D	C2H2	TF
BnaA03g11270D	MADS-M-type	TF
BnaA03g11630D	MYB	TF
BnaA03g11750D	bHLH	TF
BnaA03g11900D	C2H2	TF
BnaA03g11930D	MYB	TF
BnaA03g12070D	B3	TF
BnaA03g12320D	AP2/ERF-ERF	TF
BnaA03g12390D	bHLH	TF
BnaA03g12400D	MYB-related	TF
BnaA03g12550D	MYB-related	TF
BnaA03g12580D	MYB	TF
BnaA03g12690D	MYB	TF
BnaA03g12900D	C2H2	TF
BnaA03g12910D	C3H	TF
BnaA03g12970D	MADS-MIKC	TF
BnaA03g12980D	MADS-MIKC	TF
BnaA03g13270D	C2H2	TF
BnaA03g13450D	bHLH	TF
BnaA03g13580D	SBP	TF
BnaA03g13620D	AP2/ERF-ERF	TF
BnaA03g13630D	MADS-MIKC	TF
BnaA03g13820D	WRKY	TF
BnaA03g13930D	OFP	TF
BnaA03g13950D	MYB-related	TF
BnaA03g13980D	B3	TF
BnaA03g14060D	WRKY	TF
BnaA03g14350D	MYB	TF
BnaA03g14600D	B3	TF
BnaA03g15190D	C3H	TF
BnaA03g15550D	HSF	TF
BnaA03g15640D	C3H	TF
BnaA03g16030D	bHLH	TF
BnaA03g16280D	AP2/ERF-ERF	TF
BnaA03g16450D	HB-BELL	TF
BnaA03g16490D	E2F-DP	TF
BnaA03g16700D	GRF	TF
BnaA03g16870D	MYB	TF
BnaA03g16930D	MYB-related	TF
BnaA03g16960D	NF-YB	TF
BnaA03g17120D	WRKY	TF
BnaA03g17130D	WRKY	TF
BnaA03g17210D	C2H2	TF
BnaA03g17300D	C2C2-Dof	TF
BnaA03g17330D	MYB	TF
BnaA03g17340D	GRAS	TF
BnaA03g17580D	MYB	TF
BnaA03g17660D	Trihelix	TF
BnaA03g17820D	WRKY	TF
BnaA03g18190D	bZIP	TF
BnaA03g18200D	NF-YB	TF
BnaA03g18900D	C3H	TF
BnaA03g18960D	bHLH	TF
BnaA03g18970D	AP2/ERF-ERF	TF
BnaA03g18990D	GARP-G2-like	TF
BnaA03g19070D	LOB	TF
BnaA03g19110D	NAC	TF
BnaA03g19140D	bZIP	TF
BnaA03g19180D	WRKY	TF
BnaA03g19190D	WRKY	TF
BnaA03g19560D	HSF	TF
BnaA03g19580D	AP2/ERF-ERF	TF
BnaA03g19640D	C3H	TF
BnaA03g19660D	C2H2	TF
BnaA03g19810D	bZIP	TF
BnaA03g19820D	LOB	TF
BnaA03g19960D	NAC	TF
BnaA03g19970D	bHLH	TF
BnaA03g20070D	bHLH	TF
BnaA03g20260D	RWP-RK	TF
BnaA03g20860D	Trihelix	TF
BnaA03g20910D	WRKY	TF
BnaA03g20950D	AP2/ERF-ERF	TF
BnaA03g21040D	C2H2	TF
BnaA03g21080D	GRAS	TF
BnaA03g21110D	C2C2-YABBY	TF
BnaA03g21170D	LIM	TF
BnaA03g21390D	WRKY	TF
BnaA03g21400D	MYB-related	TF
BnaA03g21490D	C2C2-Dof	TF
BnaA03g21550D	B3	TF
BnaA03g21570D	bHLH	TF
BnaA03g21790D	MYB	TF
BnaA03g21860D	NF-YB	TF
BnaA03g22070D	HB-WOX	TF
BnaA03g22100D	AP2/ERF-ERF	TF
BnaA03g22160D	LOB	TF
BnaA03g22200D	bHLH	TF
BnaA03g22560D	EIL	TF
BnaA03g22590D	MYB	TF
BnaA03g22670D	C2C2-YABBY	TF
BnaA03g22750D	B3	TF
BnaA03g22890D	HSF	TF
BnaA03g22920D	bHLH	TF
BnaA03g22950D	B3	TF
BnaA03g23060D	GRF	TF
BnaA03g23610D	HB-KNOX	TF
BnaA03g24010D	MYB	TF
BnaA03g24210D	MADS-MIKC	TF
BnaA03g24360D	NAC	TF
BnaA03g24540D	AP2/ERF-ERF	TF
BnaA03g24840D	HSF	TF
BnaA03g25040D	C2H2	TF
BnaA03g25310D	OFP	TF
BnaA03g25430D	WRKY	TF
BnaA03g25590D	HB-HD-ZIP	TF
BnaA03g26100D	bHLH	TF
BnaA03g26640D	C3H	TF
BnaA03g26820D	MYB-related	TF
BnaA03g27000D	HB-HD-ZIP	TF
BnaA03g27180D	bHLH	TF
BnaA03g27190D	bHLH	TF
BnaA03g27400D	NAC	TF
BnaA03g27440D	MYB	TF
BnaA03g27660D	WRKY	TF
BnaA03g27690D	C2H2	TF
BnaA03g27750D	TCP	TF
BnaA03g27980D	LOB	TF
BnaA03g28140D	C3H	TF
BnaA03g28190D	HSF	TF
BnaA03g28380D	LOB	TF
BnaA03g28720D	WRKY	TF
BnaA03g28830D	CPP	TF
BnaA03g29140D	NF-YA	TF
BnaA03g29420D	C3H	TF
BnaA03g29470D	MYB-related	TF
BnaA03g29530D	MADS-M-type	TF
BnaA03g30130D	C2C2-CO-like	TF
BnaA03g30340D	MYB	TF
BnaA03g30350D	C3H	TF
BnaA03g30540D	S1Fa-like	TF
BnaA03g30700D	MYB	TF
BnaA03g30840D	MYB	TF
BnaA03g31260D	NAC	TF
BnaA03g31270D	NAC	TF
BnaA03g31400D	GARP-G2-like	TF
BnaA03g31420D	GARP-G2-like	TF
BnaA03g31510D	AP2/ERF-ERF	TF
BnaA03g31520D	B3	TF
BnaA03g31530D	B3	TF
BnaA03g31610D	Alfin-like	TF
BnaA03g31720D	MYB-related	TF
BnaA03g31790D	B3	TF
BnaA03g32110D	C3H	TF
BnaA03g32170D	bZIP	TF
BnaA03g32260D	NF-YC	TF
BnaA03g32470D	MYB	TF
BnaA03g32520D	NAC	TF
BnaA03g32550D	NAC	TF
BnaA03g32590D	GARP-G2-like	TF
BnaA03g33060D	C2H2	TF
BnaA03g33180D	GRF	TF
BnaA03g33230D	LOB	TF
BnaA03g33290D	AP2/ERF-ERF	TF
BnaA03g33680D	TCP	TF
BnaA03g33770D	NAC	TF
BnaA03g33790D	AP2/ERF-ERF	TF
BnaA03g33890D	NAC	TF
BnaA03g33910D	NAC	TF
BnaA03g33970D	NF-YB	TF
BnaA03g34140D	MYB-related	TF
BnaA03g34290D	AP2/ERF-ERF	TF
BnaA03g34320D	GARP-ARR-B	TF
BnaA03g34330D	C2C2-GATA	TF
BnaA03g34360D	B3	TF
BnaA03g34370D	B3	TF
BnaA03g34610D	bZIP	TF
BnaA03g34670D	C3H	TF
BnaA03g34820D	TCP	TF
BnaA03g35020D	B3	TF
BnaA03g35190D	bZIP	TF
BnaA03g35240D	C3H	TF
BnaA03g35310D	C2H2	TF
BnaA03g35680D	AP2/ERF-ERF	TF
BnaA03g35920D	C2C2-GATA	TF
BnaA03g35930D	EIL	TF
BnaA03g35980D	NF-YA	TF
BnaA03g36180D	C2C2-Dof	TF
BnaA03g36230D	bHLH	TF
BnaA03g36790D	CPP	TF
BnaA03g36800D	HSF	TF
BnaA03g37010D	MYB	TF
BnaA03g37140D	C2C2-GATA	TF
BnaA03g37160D	GARP-G2-like	TF
BnaA03g37180D	bHLH	TF
BnaA03g37280D	MYB	TF
BnaA03g37460D	HSF	TF
BnaA03g37510D	B3	TF
BnaA03g37950D	WRKY	TF
BnaA03g38330D	PLATZ	TF
BnaA03g38390D	NF-YB	TF
BnaA03g38570D	bHLH	TF
BnaA03g39060D	HB-BELL	TF
BnaA03g39190D	Tify	TF
BnaA03g39210D	Tify	TF
BnaA03g39240D	MYB	TF
BnaA03g39300D	bZIP	TF
BnaA03g39400D	bHLH	TF
BnaA03g39450D	NAC	TF
BnaA03g39500D	MADS-MIKC	TF
BnaA03g39740D	bZIP	TF
BnaA03g39760D	C2C2-Dof	TF
BnaA03g39790D	MYB	TF
BnaA03g39820D	MADS-MIKC	TF
BnaA03g39870D	TCP	TF
BnaA03g40080D	bHLH	TF
BnaA03g40190D	MYB	TF
BnaA03g40220D	MADS-MIKC	TF
BnaA03g40250D	C2H2	TF
BnaA03g40370D	AP2/ERF-ERF	TF
BnaA03g40380D	AP2/ERF-ERF	TF
BnaA03g40400D	MYB-related	TF
BnaA03g40600D	MYB-related	TF
BnaA03g40650D	C2H2	TF
BnaA03g40660D	LOB	TF
BnaA03g40690D	MYB	TF
BnaA03g40810D	C2C2-Dof	TF
BnaA03g40910D	BES1	TF
BnaA03g41010D	C2C2-GATA	TF
BnaA03g41020D	zf-HD	TF
BnaA03g41130D	C2C2-GATA	TF
BnaA03g41540D	HSF	TF
BnaA03g41550D	HSF	TF
BnaA03g41680D	MYB-related	TF
BnaA03g41790D	C2C2-Dof	TF
BnaA03g42350D	GARP-ARR-B	TF
BnaA03g42360D	C2C2-GATA	TF
BnaA03g42550D	MYB-related	TF
BnaA03g42560D	bHLH	TF
BnaA03g42840D	AP2/ERF-ERF	TF
BnaA03g43060D	MYB-related	TF
BnaA03g43080D	HB-HD-ZIP	TF
BnaA03g43370D	C2H2	TF
BnaA03g43440D	PLATZ	TF
BnaA03g43500D	NAC	TF
BnaA03g43540D	GARP-ARR-B	TF
BnaA03g43640D	WRKY	TF
BnaA03g43770D	BES1	TF
BnaA03g43820D	MADS-MIKC	TF
BnaA03g44540D	C2C2-LSD	TF
BnaA03g44700D	MYB	TF
BnaA03g44880D	HB-HD-ZIP	TF
BnaA03g45650D	MADS-MIKC	TF
BnaA03g46020D	WRKY	TF
BnaA03g46240D	AP2/ERF-ERF	TF
BnaA03g46280D	WRKY	TF
BnaA03g46370D	B3-ARF	TF
BnaA03g46410D	RWP-RK	TF
BnaA03g46480D	GRF	TF
BnaA03g46550D	WRKY	TF
BnaA03g46720D	C2C2-GATA	TF
BnaA03g46780D	MADS-MIKC	TF
BnaA03g46860D	C2H2	TF
BnaA03g47200D	GeBP	TF
BnaA03g47370D	bHLH	TF
BnaA03g47380D	bHLH	TF
BnaA03g47430D	MADS-M-type	TF
BnaA03g47510D	MYB	TF
BnaA03g47550D	C2H2	TF
BnaA03g47860D	C2C2-GATA	TF
BnaA03g47870D	C2C2-GATA	TF
BnaA03g48030D	WRKY	TF
BnaA03g48160D	WRKY	TF
BnaA03g48270D	AP2/ERF-ERF	TF
BnaA03g48570D	NAC	TF
BnaA03g48910D	AP2/ERF-ERF	TF
BnaA03g49000D	HSF	TF
BnaA03g49030D	MYB	TF
BnaA03g49050D	AP2/ERF-ERF	TF
BnaA03g49100D	ULT	TF
BnaA03g49310D	NAC	TF
BnaA03g49460D	NAC	TF
BnaA03g49880D	bHLH	TF
BnaA03g49980D	B3-ARF	TF
BnaA03g50680D	bHLH	TF
BnaA03g51000D	MADS-MIKC	TF
BnaA03g51140D	WRKY	TF
BnaA03g51590D	WRKY	TF
BnaA03g51640D	B3	TF
BnaA03g51650D	B3	TF
BnaA03g51680D	B3	TF
BnaA03g51830D	GARP-ARR-B	TF
BnaA03g51860D	B3	TF
BnaA03g51900D	HB-KNOX	TF
BnaA03g52170D	MYB	TF
BnaA03g52210D	AP2/ERF-ERF	TF
BnaA03g52230D	C2C2-GATA	TF
BnaA03g52290D	HB-BELL	TF
BnaA03g52450D	B3	TF
BnaA03g52540D	MYB	TF
BnaA03g52800D	B3	TF
BnaA03g52830D	AP2/ERF-ERF	TF
BnaA03g52920D	bZIP	TF
BnaA03g52940D	HB-BELL	TF
BnaA03g52990D	C2C2-GATA	TF
BnaA03g53110D	MYB	TF
BnaA03g53170D	B3	TF
BnaA03g53210D	RWP-RK	TF
BnaA03g53220D	C2H2	TF
BnaA03g53400D	HB-WOX	TF
BnaA03g53460D	bHLH	TF
BnaA03g53550D	GRAS	TF
BnaA03g53680D	GARP-G2-like	TF
BnaA03g53750D	HSF	TF
BnaA03g53830D	AP2/ERF-AP2	TF
BnaA03g53850D	AP2/ERF-ERF	TF
BnaA03g53870D	MYB	TF
BnaA03g54090D	LOB	TF
BnaA03g54260D	bZIP	TF
BnaA03g54290D	GRF	TF
BnaA03g54460D	AP2/ERF-ERF	TF
BnaA03g54820D	E2F-DP	TF
BnaA03g54830D	C2C2-Dof	TF
BnaA03g54930D	HB-BELL	TF
BnaA03g54950D	GRF	TF
BnaA03g55120D	GARP-G2-like	TF
BnaA03g55160D	C2H2	TF
BnaA03g55280D	AP2/ERF-ERF	TF
BnaA03g55490D	HB-HD-ZIP	TF
BnaA03g55680D	GARP-G2-like	TF
BnaA03g55780D	MYB	TF
BnaA03g56120D	Alfin-like	TF
BnaA03g56340D	LOB	TF
BnaA03g56380D	AP2/ERF-ERF	TF
BnaA03g56400D	BBR-BPC	TF
BnaA03g56410D	bZIP	TF
BnaA03g56620D	LIM	TF
BnaA03g56690D	GARP-G2-like	TF
BnaA03g56870D	MADS-MIKC	TF
BnaA03g56880D	MADS-MIKC	TF
BnaA03g56900D	TCP	TF
BnaA03g57400D	bHLH	TF
BnaA03g58060D	C2H2	TF
BnaA03g58260D	TCP	TF
BnaA03g58380D	MYB	TF
BnaA03g58430D	OFP	TF
BnaA03g58440D	C2H2	TF
BnaA03g58570D	C2C2-Dof	TF
BnaA03g58580D	C2C2-Dof	TF
BnaA03g58600D	MYB	TF
BnaA03g58770D	NOZZLE	TF
BnaA03g58920D	GARP-G2-like	TF
BnaA03g58970D	NAC	TF
BnaA03g59180D	SRS	TF
BnaA03g59390D	MADS-M-type	TF
BnaA03g59960D	WRKY	TF
BnaA03g60220D	GeBP	TF
BnaA03g60680D	GeBP	TF
BnaA04g00500D	HB-HD-ZIP	TF
BnaA04g00520D	C2C2-Dof	TF
BnaA04g00590D	WRKY	TF
BnaA04g00800D	MYB	TF
BnaA04g00810D	LIM	TF
BnaA04g00890D	MADS-MIKC	TF
BnaA04g01190D	PLATZ	TF
BnaA04g01210D	GRAS	TF
BnaA04g01250D	C2H2	TF
BnaA04g01290D	BBR-BPC	TF
BnaA04g01380D	MYB-related	TF
BnaA04g01810D	MADS-MIKC	TF
BnaA04g01860D	WRKY	TF
BnaA04g02120D	LOB	TF
BnaA04g02200D	bHLH	TF
BnaA04g02270D	C2H2	TF
BnaA04g02310D	AP2/ERF-ERF	TF
BnaA04g02360D	zf-HD	TF
BnaA04g02430D	MADS-MIKC	TF
BnaA04g02550D	WRKY	TF
BnaA04g02560D	WRKY	TF
BnaA04g02600D	NAC	TF
BnaA04g02670D	bZIP	TF
BnaA04g02750D	bHLH	TF
BnaA04g02780D	bZIP	TF
BnaA04g02890D	bHLH	TF
BnaA04g02900D	bHLH	TF
BnaA04g02910D	bHLH	TF
BnaA04g02950D	bHLH	TF
BnaA04g02960D	bHLH	TF
BnaA04g03370D	LIM	TF
BnaA04g03660D	C2C2-Dof	TF
BnaA04g04120D	SRS	TF
BnaA04g04160D	MADS-MIKC	TF
BnaA04g04520D	C2H2	TF
BnaA04g04630D	C2H2	TF
BnaA04g04820D	S1Fa-like	TF
BnaA04g05130D	GRF	TF
BnaA04g05810D	bZIP	TF
BnaA04g06200D	MADS-M-type	TF
BnaA04g06390D	HSF	TF
BnaA04g06790D	GeBP	TF
BnaA04g07590D	SAP	TF
BnaA04g07880D	GeBP	TF
BnaA04g07920D	GeBP	TF
BnaA04g07950D	B3-ARF	TF
BnaA04g08800D	bHLH	TF
BnaA04g08840D	C2H2	TF
BnaA04g09470D	NAC	TF
BnaA04g09490D	C2C2-Dof	TF
BnaA04g09530D	MYB	TF
BnaA04g09610D	zf-HD	TF
BnaA04g09700D	HSF	TF
BnaA04g09890D	HSF	TF
BnaA04g09910D	MADS-M-type	TF
BnaA04g09920D	HSF	TF
BnaA04g09940D	HSF	TF
BnaA04g09950D	MADS-M-type	TF
BnaA04g10170D	CPP	TF
BnaA04g10190D	MYB	TF
BnaA04g10220D	C3H	TF
BnaA04g10290D	MYB	TF
BnaA04g10300D	MYB	TF
BnaA04g10420D	MYB	TF
BnaA04g10760D	TCP	TF
BnaA04g10830D	NAC	TF
BnaA04g11060D	bHLH	TF
BnaA04g11210D	WRKY	TF
BnaA04g11750D	HSF	TF
BnaA04g11900D	CSD	TF
BnaA04g12020D	bZIP	TF
BnaA04g12030D	bZIP	TF
BnaA04g12040D	bZIP	TF
BnaA04g12060D	BBR-BPC	TF
BnaA04g12150D	SRS	TF
BnaA04g12310D	B3	TF
BnaA04g12540D	WRKY	TF
BnaA04g12700D	AP2/ERF-ERF	TF
BnaA04g12770D	CAMTA	TF
BnaA04g12880D	HB-HD-ZIP	TF
BnaA04g12890D	HB-HD-ZIP	TF
BnaA04g13050D	MADS-MIKC	TF
BnaA04g13200D	bHLH	TF
BnaA04g13210D	bHLH	TF
BnaA04g13220D	bHLH	TF
BnaA04g13540D	MYB	TF
BnaA04g13570D	WRKY	TF
BnaA04g13590D	AP2/ERF-ERF	TF
BnaA04g13860D	HB-BELL	TF
BnaA04g14210D	bHLH	TF
BnaA04g14380D	NAC	TF
BnaA04g14430D	C2H2	TF
BnaA04g14500D	WRKY	TF
BnaA04g14550D	B3	TF
BnaA04g14560D	B3	TF
BnaA04g14580D	B3	TF
BnaA04g14590D	B3	TF
BnaA04g14640D	C2C2-CO-like	TF
BnaA04g14760D	GARP-ARR-B	TF
BnaA04g14830D	AP2/ERF-ERF	TF
BnaA04g14840D	AP2/ERF-ERF	TF
BnaA04g15130D	AP2/ERF-ERF	TF
BnaA04g15670D	HB-BELL	TF
BnaA04g16150D	PLATZ	TF
BnaA04g16280D	bHLH	TF
BnaA04g16320D	C2H2	TF
BnaA04g16390D	C2C2-GATA	TF
BnaA04g16440D	C2C2-Dof	TF
BnaA04g16510D	C2H2	TF
BnaA04g16520D	HB-WOX	TF
BnaA04g16540D	MADS-M-type	TF
BnaA04g16610D	C2H2	TF
BnaA04g16710D	C2C2-Dof	TF
BnaA04g16850D	GRAS	TF
BnaA04g17420D	WRKY	TF
BnaA04g17480D	LOB	TF
BnaA04g17530D	OFP	TF
BnaA04g17550D	B3	TF
BnaA04g17690D	WRKY	TF
BnaA04g18330D	DBB	TF
BnaA04g18340D	bZIP	TF
BnaA04g18380D	LOB	TF
BnaA04g18690D	HB-HD-ZIP	TF
BnaA04g18810D	MYB	TF
BnaA04g19090D	C3H	TF
BnaA04g19530D	NAC	TF
BnaA04g19580D	Trihelix	TF
BnaA04g19700D	AP2/ERF-ERF	TF
BnaA04g19840D	SBP	TF
BnaA04g19890D	B3-ARF	TF
BnaA04g19980D	C2C2-Dof	TF
BnaA04g20270D	Tify	TF
BnaA04g20300D	HB-HD-ZIP	TF
BnaA04g20390D	bHLH	TF
BnaA04g20400D	WRKY	TF
BnaA04g20470D	B3	TF
BnaA04g20520D	bZIP	TF
BnaA04g20960D	GARP-G2-like	TF
BnaA04g20970D	HB-BELL	TF
BnaA04g21250D	NF-YB	TF
BnaA04g21270D	NF-YB	TF
BnaA04g21410D	C2H2	TF
BnaA04g21820D	MYB	TF
BnaA04g22040D	WRKY	TF
BnaA04g22450D	GARP-G2-like	TF
BnaA04g22490D	bHLH	TF
BnaA04g23230D	HSF	TF
BnaA04g23250D	HSF	TF
BnaA04g23270D	LOB	TF
BnaA04g23410D	bZIP	TF
BnaA04g23470D	WRKY	TF
BnaA04g23480D	WRKY	TF
BnaA04g23630D	bZIP	TF
BnaA04g23690D	bZIP	TF
BnaA04g23710D	bHLH	TF
BnaA04g23770D	bHLH	TF
BnaA04g24110D	C2H2	TF
BnaA04g24200D	C3H	TF
BnaA04g24320D	MYB-related	TF
BnaA04g24340D	SBP	TF
BnaA04g24390D	bHLH	TF
BnaA04g24450D	VOZ	TF
BnaA04g24460D	C2H2	TF
BnaA04g24470D	LOB	TF
BnaA04g24480D	LOB	TF
BnaA04g24740D	NAC	TF
BnaA04g24760D	bHLH	TF
BnaA04g24850D	bHLH	TF
BnaA04g24860D	C2C2-CO-like	TF
BnaA04g24970D	FAR1	TF
BnaA04g24980D	FAR1	TF
BnaA04g25110D	RWP-RK	TF
BnaA04g25590D	B3	TF
BnaA04g25840D	WRKY	TF
BnaA04g25900D	AP2/ERF-ERF	TF
BnaA04g25930D	HB-HD-ZIP	TF
BnaA04g25970D	AP2/ERF-ERF	TF
BnaA04g26010D	C2C2-GATA	TF
BnaA04g26050D	C2H2	TF
BnaA04g26160D	LOB	TF
BnaA04g26220D	GRF	TF
BnaA04g26320D	MADS-MIKC	TF
BnaA04g26440D	LIM	TF
BnaA04g26770D	bHLH	TF
BnaA04g26820D	B3	TF
BnaA04g26950D	MYB-related	TF
BnaA04g26970D	WRKY	TF
BnaA04g27050D	AP2/ERF-ERF	TF
BnaA04g27160D	C2C2-Dof	TF
BnaA04g27470D	B3	TF
BnaA04g27480D	B3	TF
BnaA04g27520D	bHLH	TF
BnaA04g27550D	SBP	TF
BnaA04g27730D	bZIP	TF
BnaA04g28140D	B3	TF
BnaA04g28150D	B3	TF
BnaA04g28160D	B3	TF
BnaA04g28360D	LOB	TF
BnaA04g28490D	C2H2	TF
BnaA04g28770D	MYB	TF
BnaA04g28790D	bHLH	TF
BnaA04g28800D	bHLH	TF
BnaA04g29070D	C2C2-Dof	TF
BnaA04g29160D	C2H2	TF
BnaA04g29310D	AP2/ERF-ERF	TF
BnaA04g29500D	TUB	TF
BnaA04g29670D	bHLH	TF
BnaA04g29720D	MYB-related	TF
BnaA05g00050D	C2H2	TF
BnaA05g00150D	C2C2-CO-like	TF
BnaA05g00190D	C3H	TF
BnaA05g00200D	NF-YB	TF
BnaA05g00510D	MYB	TF
BnaA05g00620D	WRKY	TF
BnaA05g00690D	MYB-related	TF
BnaA05g00710D	MYB	TF
BnaA05g00780D	SBP	TF
BnaA05g00920D	bHLH	TF
BnaA05g01030D	B3	TF
BnaA05g01050D	MYB-related	TF
BnaA05g01070D	bHLH	TF
BnaA05g01110D	NAC	TF
BnaA05g01180D	Tify	TF
BnaA05g01190D	HB-HD-ZIP	TF
BnaA05g01260D	C2C2-Dof	TF
BnaA05g01310D	B3-ARF	TF
BnaA05g01330D	bHLH	TF
BnaA05g01400D	MYB-related	TF
BnaA05g01410D	WRKY	TF
BnaA05g01500D	AP2/ERF-ERF	TF
BnaA05g01520D	bZIP	TF
BnaA05g01730D	NAC	TF
BnaA05g01770D	NAC	TF
BnaA05g01800D	bZIP	TF
BnaA05g01840D	WRKY	TF
BnaA05g01930D	GARP-G2-like	TF
BnaA05g01970D	bZIP	TF
BnaA05g01990D	bHLH	TF
BnaA05g02350D	AP2/ERF-ERF	TF
BnaA05g02550D	C2H2	TF
BnaA05g02680D	SBP	TF
BnaA05g02720D	bHLH	TF
BnaA05g02730D	bHLH	TF
BnaA05g02840D	bZIP	TF
BnaA05g02850D	VOZ	TF
BnaA05g02860D	C2H2	TF
BnaA05g02990D	MADS-MIKC	TF
BnaA05g03000D	MADS-M-type	TF
BnaA05g03380D	RWP-RK	TF
BnaA05g03970D	MYB-related	TF
BnaA05g04250D	Trihelix	TF
BnaA05g04380D	AP2/ERF-ERF	TF
BnaA05g04390D	HB-HD-ZIP	TF
BnaA05g04450D	AP2/ERF-ERF	TF
BnaA05g04530D	C2C2-GATA	TF
BnaA05g04840D	LOB	TF
BnaA05g05000D	MADS-MIKC	TF
BnaA05g05010D	MADS-MIKC	TF
BnaA05g05020D	TCP	TF
BnaA05g05080D	HB-HD-ZIP	TF
BnaA05g05130D	LIM	TF
BnaA05g05170D	BES1	TF
BnaA05g05490D	GARP-G2-like	TF
BnaA05g05680D	LIM	TF
BnaA05g05710D	MYB	TF
BnaA05g06260D	NF-YB	TF
BnaA05g06440D	GARP-G2-like	TF
BnaA05g06470D	Trihelix	TF
BnaA05g06600D	MYB	TF
BnaA05g06890D	MYB	TF
BnaA05g06930D	C2C2-Dof	TF
BnaA05g07070D	C2H2	TF
BnaA05g07220D	WRKY	TF
BnaA05g07470D	MYB-related	TF
BnaA05g07510D	MYB	TF
BnaA05g07750D	HB-other	TF
BnaA05g07850D	GRF	TF
BnaA05g08020D	bZIP	TF
BnaA05g08190D	B3	TF
BnaA05g08210D	OFP	TF
BnaA05g08220D	OFP	TF
BnaA05g08240D	E2F-DP	TF
BnaA05g08310D	HB-BELL	TF
BnaA05g08520D	bZIP	TF
BnaA05g08590D	C3H	TF
BnaA05g09110D	NF-YA	TF
BnaA05g09120D	HB-HD-ZIP	TF
BnaA05g09200D	Tify	TF
BnaA05g09360D	MADS-M-type	TF
BnaA05g09770D	HB-WOX	TF
BnaA05g09790D	B3-ARF	TF
BnaA05g09820D	C3H	TF
BnaA05g09840D	SBP	TF
BnaA05g09970D	AP2/ERF-ERF	TF
BnaA05g10030D	Trihelix	TF
BnaA05g10110D	NAC	TF
BnaA05g10820D	HB-HD-ZIP	TF
BnaA05g10900D	MYB	TF
BnaA05g11360D	DBB	TF
BnaA05g11370D	bZIP	TF
BnaA05g11430D	LOB	TF
BnaA05g11510D	bHLH	TF
BnaA05g11520D	bHLH	TF
BnaA05g11530D	AP2/ERF-ERF	TF
BnaA05g11640D	TCP	TF
BnaA05g11650D	TCP	TF
BnaA05g11870D	WRKY	TF
BnaA05g11980D	B3	TF
BnaA05g12010D	OFP	TF
BnaA05g12100D	LOB	TF
BnaA05g12160D	WRKY	TF
BnaA05g12220D	LOB	TF
BnaA05g12370D	C2H2	TF
BnaA05g12910D	GeBP	TF
BnaA05g12950D	MYB-related	TF
BnaA05g13110D	bHLH	TF
BnaA05g13270D	NAC	TF
BnaA05g13300D	NAC	TF
BnaA05g13400D	LOB	TF
BnaA05g13660D	WRKY	TF
BnaA05g14030D	Trihelix	TF
BnaA05g14370D	B3	TF
BnaA05g14540D	TUB	TF
BnaA05g14650D	AP2/ERF-ERF	TF
BnaA05g14670D	SBP	TF
BnaA05g15330D	C2C2-Dof	TF
BnaA05g15460D	C2H2	TF
BnaA05g15470D	AP2/ERF-AP2	TF
BnaA05g15500D	B3	TF
BnaA05g15710D	AP2/ERF-RAV	TF
BnaA05g16020D	bHLH	TF
BnaA05g16150D	B3	TF
BnaA05g16290D	GARP-G2-like	TF
BnaA05g16880D	HSF	TF
BnaA05g16930D	CPP	TF
BnaA05g16940D	CPP	TF
BnaA05g17050D	B3	TF
BnaA05g17900D	NAC	TF
BnaA05g17950D	NAC	TF
BnaA05g18020D	bHLH	TF
BnaA05g18100D	C2C2-LSD	TF
BnaA05g18250D	bHLH	TF
BnaA05g18390D	NAC	TF
BnaA05g18430D	NAC	TF
BnaA05g18600D	HB-WOX	TF
BnaA05g18740D	AP2/ERF-ERF	TF
BnaA05g19710D	MYB-related	TF
BnaA05g19840D	C2C2-GATA	TF
BnaA05g19990D	NF-YA	TF
BnaA05g20050D	AP2/ERF-ERF	TF
BnaA05g20140D	EIL	TF
BnaA05g20490D	C2H2	TF
BnaA05g20520D	MADS-M-type	TF
BnaA05g20560D	HB-PHD	TF
BnaA05g20870D	bZIP	TF
BnaA05g21140D	B3	TF
BnaA05g21160D	B3	TF
BnaA05g21510D	MADS-M-type	TF
BnaA05g22120D	MYB	TF
BnaA05g22250D	HB-WOX	TF
BnaA05g22290D	B3	TF
BnaA05g22360D	Tify	TF
BnaA05g22540D	NAC	TF
BnaA05g22650D	bZIP	TF
BnaA05g22980D	B3	TF
BnaA05g22990D	CAMTA	TF
BnaA05g23040D	C2C2-GATA	TF
BnaA05g23050D	GARP-ARR-B	TF
BnaA05g23130D	AP2/ERF-ERF	TF
BnaA05g23420D	AP2/ERF-ERF	TF
BnaA05g24040D	NAC	TF
BnaA05g24050D	NAC	TF
BnaA05g24340D	SBP	TF
BnaA05g24390D	AP2/ERF-ERF	TF
BnaA05g25200D	AP2/ERF-ERF	TF
BnaA05g25420D	GRAS	TF
BnaA05g25480D	GRF	TF
BnaA05g25530D	MYB	TF
BnaA05g25560D	LOB	TF
BnaA05g25580D	C2H2	TF
BnaA05g26240D	NAC	TF
BnaA05g26290D	NAC	TF
BnaA05g26440D	GARP-G2-like	TF
BnaA05g26450D	MYB	TF
BnaA05g26510D	C3H	TF
BnaA05g26790D	bZIP	TF
BnaA05g26890D	C3H	TF
BnaA05g27290D	MADS-M-type	TF
BnaA05g27480D	B3	TF
BnaA05g27610D	MYB	TF
BnaA05g27620D	MYB	TF
BnaA05g27740D	MYB	TF
BnaA05g27750D	HB-WOX	TF
BnaA05g27800D	Alfin-like	TF
BnaA05g27870D	LOB	TF
BnaA05g27890D	B3	TF
BnaA05g27900D	B3	TF
BnaA05g27930D	AP2/ERF-ERF	TF
BnaA05g28150D	GARP-G2-like	TF
BnaA05g28230D	MYB-related	TF
BnaA05g28370D	NAC	TF
BnaA05g28380D	C2H2	TF
BnaA05g28580D	C3H	TF
BnaA05g28810D	S1Fa-like	TF
BnaA05g28870D	MYB-related	TF
BnaA05g29060D	MYB	TF
BnaA05g29580D	MYB	TF
BnaA05g29680D	MYB	TF
BnaA05g29910D	MYB-related	TF
BnaA05g29980D	C2C2-CO-like	TF
BnaA05g30130D	FAR1	TF
BnaA05g30270D	bHLH	TF
BnaA05g30870D	MYB	TF
BnaA05g30930D	C3H	TF
BnaA05g30970D	TUB	TF
BnaA05g31160D	bHLH	TF
BnaA05g31430D	MADS-M-type	TF
BnaA05g31440D	MADS-M-type	TF
BnaA05g31820D	MYB-related	TF
BnaA05g32140D	MYB-related	TF
BnaA05g32240D	MYB	TF
BnaA05g32280D	HSF	TF
BnaA05g32430D	NAC	TF
BnaA05g32490D	HB-HD-ZIP	TF
BnaA05g32630D	GRAS	TF
BnaA05g32640D	GRAS	TF
BnaA05g32800D	HB-WOX	TF
BnaA05g33010D	GARP-G2-like	TF
BnaA05g33310D	C3H	TF
BnaA05g33380D	C3H	TF
BnaA05g33600D	MADS-MIKC	TF
BnaA05g33770D	MYB	TF
BnaA05g33840D	HB-HD-ZIP	TF
BnaA05g33960D	E2F-DP	TF
BnaA05g34070D	MYB	TF
BnaA05g34110D	WRKY	TF
BnaA05g34200D	LOB	TF
BnaA05g34220D	bHLH	TF
BnaA05g34370D	NAC	TF
BnaA05g34540D	C3H	TF
BnaA05g34850D	WRKY	TF
BnaA05g34900D	C2H2	TF
BnaA05g34910D	MADS-M-type	TF
BnaA05g35010D	C3H	TF
BnaA05g35230D	OFP	TF
BnaA05g35580D	MADS-M-type	TF
BnaA05g35780D	bHLH	TF
BnaA05g35950D	C3H	TF
BnaA05g36000D	MYB-related	TF
BnaA05g36570D	C2C2-CO-like	TF
BnaA05g36660D	bHLH	TF
BnaA05g36740D	C2C2-Dof	TF
BnaA05g37010D	MYB	TF
BnaA05g37380D	GARP-G2-like	TF
BnaA05g37400D	NAC	TF
BnaA05g37410D	NAC	TF
BnaA05g37450D	MADS-M-type	TF
BnaA06g00030D	GARP-G2-like	TF
BnaA06g00290D	GRAS	TF
BnaA06g01090D	AP2/ERF-ERF	TF
BnaA06g01110D	SBP	TF
BnaA06g01120D	MADS-MIKC	TF
BnaA06g01280D	NF-YA	TF
BnaA06g01770D	NAC	TF
BnaA06g01940D	HB-HD-ZIP	TF
BnaA06g02430D	C2H2	TF
BnaA06g02490D	bHLH	TF
BnaA06g02510D	AP2/ERF-RAV	TF
BnaA06g02630D	B3	TF
BnaA06g02670D	AP2/ERF-ERF	TF
BnaA06g02700D	GRAS	TF
BnaA06g02760D	B3	TF
BnaA06g02820D	GRAS	TF
BnaA06g03040D	bZIP	TF
BnaA06g03090D	bHLH	TF
BnaA06g03110D	GARP-G2-like	TF
BnaA06g03350D	MYB	TF
BnaA06g03400D	MADS-M-type	TF
BnaA06g03470D	C3H	TF
BnaA06g03660D	MADS-M-type	TF
BnaA06g03800D	MADS-M-type	TF
BnaA06g04390D	LOB	TF
BnaA06g04450D	NF-YC	TF
BnaA06g04480D	C2C2-GATA	TF
BnaA06g04730D	C2H2	TF
BnaA06g04770D	bZIP	TF
BnaA06g04870D	C2C2-YABBY	TF
BnaA06g05130D	MYB-related	TF
BnaA06g05230D	NF-YC	TF
BnaA06g05440D	MYB	TF
BnaA06g05610D	MYB-related	TF
BnaA06g05660D	MYB	TF
BnaA06g05950D	NF-X1	TF
BnaA06g05980D	LOB	TF
BnaA06g06000D	LIM	TF
BnaA06g06110D	C3H	TF
BnaA06g06210D	bHLH	TF
BnaA06g06490D	bHLH	TF
BnaA06g07170D	GeBP	TF
BnaA06g07440D	GARP-G2-like	TF
BnaA06g07460D	C2H2	TF
BnaA06g07470D	AP2/ERF-RAV	TF
BnaA06g07480D	bHLH	TF
BnaA06g07840D	bHLH	TF
BnaA06g08070D	bHLH	TF
BnaA06g08290D	NAC	TF
BnaA06g08520D	Trihelix	TF
BnaA06g08590D	bZIP	TF
BnaA06g08890D	WRKY	TF
BnaA06g09160D	MYB	TF
BnaA06g09270D	zf-HD	TF
BnaA06g09370D	Alfin-like	TF
BnaA06g09400D	C2H2	TF
BnaA06g09410D	C2H2	TF
BnaA06g09420D	GARP-G2-like	TF
BnaA06g09500D	BBR-BPC	TF
BnaA06g10040D	AP2/ERF-ERF	TF
BnaA06g10760D	AP2/ERF-AP2	TF
BnaA06g10770D	TUB	TF
BnaA06g11070D	MYB-related	TF
BnaA06g11110D	MYB	TF
BnaA06g11180D	B3	TF
BnaA06g11690D	Tify	TF
BnaA06g11740D	MYB-related	TF
BnaA06g11800D	MYB-related	TF
BnaA06g12120D	HB-HD-ZIP	TF
BnaA06g12130D	HB-HD-ZIP	TF
BnaA06g12480D	MYB-related	TF
BnaA06g12520D	bHLH	TF
BnaA06g12690D	MYB	TF
BnaA06g12860D	MYB	TF
BnaA06g12870D	MYB	TF
BnaA06g12900D	MADS-M-type	TF
BnaA06g13000D	zf-HD	TF
BnaA06g13050D	WRKY	TF
BnaA06g13100D	C2H2	TF
BnaA06g13150D	DDT	TF
BnaA06g13250D	Tify	TF
BnaA06g13320D	B3-ARF	TF
BnaA06g13460D	BES1	TF
BnaA06g13620D	BES1	TF
BnaA06g13700D	bZIP	TF
BnaA06g13850D	HB-BELL	TF
BnaA06g13970D	SRS	TF
BnaA06g14040D	B3-ARF	TF
BnaA06g14050D	C3H	TF
BnaA06g14090D	B3	TF
BnaA06g14210D	C2H2	TF
BnaA06g14540D	RWP-RK	TF
BnaA06g14590D	HB-WOX	TF
BnaA06g14810D	SBP	TF
BnaA06g14840D	PLATZ	TF
BnaA06g15080D	C2C2-Dof	TF
BnaA06g15170D	GRAS	TF
BnaA06g15300D	C3H	TF
BnaA06g15640D	MYB	TF
BnaA06g15870D	NAC	TF
BnaA06g16420D	NF-YC	TF
BnaA06g16540D	C3H	TF
BnaA06g16550D	C2H2	TF
BnaA06g16820D	WRKY	TF
BnaA06g16850D	E2F-DP	TF
BnaA06g17020D	C2H2	TF
BnaA06g17030D	LOB	TF
BnaA06g17190D	bHLH	TF
BnaA06g17250D	B3-ARF	TF
BnaA06g17280D	TCP	TF
BnaA06g17490D	HB-HD-ZIP	TF
BnaA06g17950D	GARP-G2-like	TF
BnaA06g18160D	MYB	TF
BnaA06g18170D	C2H2	TF
BnaA06g18210D	C2H2	TF
BnaA06g18550D	HB-HD-ZIP	TF
BnaA06g19740D	NAC	TF
BnaA06g19880D	C2H2	TF
BnaA06g19890D	C2H2	TF
BnaA06g20040D	Alfin-like	TF
BnaA06g21090D	NAC	TF
BnaA06g21460D	B3-ARF	TF
BnaA06g21470D	HSF	TF
BnaA06g21780D	MYB	TF
BnaA06g21810D	NAC	TF
BnaA06g21870D	C2C2-Dof	TF
BnaA06g21900D	MYB	TF
BnaA06g22420D	C2C2-Dof	TF
BnaA06g22640D	C3H	TF
BnaA06g22690D	Trihelix	TF
BnaA06g22900D	NAC	TF
BnaA06g23210D	NAC	TF
BnaA06g23510D	NAC	TF
BnaA06g23710D	AP2/ERF-ERF	TF
BnaA06g23750D	WRKY	TF
BnaA06g23990D	MADS-MIKC	TF
BnaA06g24000D	MADS-MIKC	TF
BnaA06g24030D	EIL	TF
BnaA06g24070D	AP2/ERF-ERF	TF
BnaA06g24080D	AP2/ERF-ERF	TF
BnaA06g24140D	bZIP	TF
BnaA06g24160D	MYB	TF
BnaA06g24400D	AP2/ERF-ERF	TF
BnaA06g24490D	C2C2-Dof	TF
BnaA06g24550D	bHLH	TF
BnaA06g24750D	MYB-related	TF
BnaA06g24760D	MYB	TF
BnaA06g24950D	MYB-related	TF
BnaA06g25060D	C2H2	TF
BnaA06g25190D	OFP	TF
BnaA06g25300D	MYB-related	TF
BnaA06g25320D	bHLH	TF
BnaA06g25370D	bZIP	TF
BnaA06g25450D	HB-WOX	TF
BnaA06g25640D	MYB-related	TF
BnaA06g25650D	NAC	TF
BnaA06g25930D	RWP-RK	TF
BnaA06g26010D	TCP	TF
BnaA06g26310D	MYB-related	TF
BnaA06g26680D	WRKY	TF
BnaA06g27060D	NAC	TF
BnaA06g27230D	bZIP	TF
BnaA06g27360D	C2C2-CO-like	TF
BnaA06g27510D	C2H2	TF
BnaA06g27540D	AP2/ERF-ERF	TF
BnaA06g27560D	HB-KNOX	TF
BnaA06g27670D	AP2/ERF-ERF	TF
BnaA06g27720D	B3	TF
BnaA06g27870D	CPP	TF
BnaA06g27900D	AP2/ERF-ERF	TF
BnaA06g27920D	C2C2-GATA	TF
BnaA06g28100D	WRKY	TF
BnaA06g28120D	Alfin-like	TF
BnaA06g28210D	MYB	TF
BnaA06g28220D	MADS-M-type	TF
BnaA06g28250D	MADS-M-type	TF
BnaA06g28660D	MYB-related	TF
BnaA06g29050D	GeBP	TF
BnaA06g29110D	Trihelix	TF
BnaA06g29220D	WRKY	TF
BnaA06g29270D	bZIP	TF
BnaA06g29370D	MYB	TF
BnaA06g29430D	MADS-M-type	TF
BnaA06g29500D	bZIP	TF
BnaA06g29540D	MYB	TF
BnaA06g29580D	C2C2-GATA	TF
BnaA06g29690D	MADS-M-type	TF
BnaA06g30130D	bHLH	TF
BnaA06g30140D	bHLH	TF
BnaA06g30350D	C2C2-CO-like	TF
BnaA06g30410D	GRAS	TF
BnaA06g30700D	MADS-MIKC	TF
BnaA06g30710D	MYB	TF
BnaA06g30880D	C2H2	TF
BnaA06g31080D	NAC	TF
BnaA06g31200D	zf-HD	TF
BnaA06g31210D	zf-HD	TF
BnaA06g31220D	MYB	TF
BnaA06g31230D	MYB	TF
BnaA06g31260D	bHLH	TF
BnaA06g31470D	MYB	TF
BnaA06g31780D	MYB	TF
BnaA06g31870D	B3	TF
BnaA06g31880D	MYB	TF
BnaA06g31890D	MYB	TF
BnaA06g31930D	LOB	TF
BnaA06g32480D	TCP	TF
BnaA06g32660D	B3	TF
BnaA06g32760D	LOB	TF
BnaA06g33270D	AP2/ERF-ERF	TF
BnaA06g33390D	GARP-G2-like	TF
BnaA06g33420D	AP2/ERF-RAV	TF
BnaA06g33430D	bHLH	TF
BnaA06g33560D	bZIP	TF
BnaA06g33730D	WRKY	TF
BnaA06g33870D	MADS-M-type	TF
BnaA06g33990D	MYB	TF
BnaA06g34040D	Whirly	TF
BnaA06g34120D	Alfin-like	TF
BnaA06g34140D	NAC	TF
BnaA06g34330D	C2H2	TF
BnaA06g34340D	C2H2	TF
BnaA06g34360D	GARP-G2-like	TF
BnaA06g34390D	C2H2	TF
BnaA06g34640D	PLATZ	TF
BnaA06g34740D	C2H2	TF
BnaA06g34810D	GRAS	TF
BnaA06g34950D	HB-HD-ZIP	TF
BnaA06g35340D	NF-YB	TF
BnaA06g35350D	Trihelix	TF
BnaA06g35500D	AP2/ERF-ERF	TF
BnaA06g35570D	C2C2-GATA	TF
BnaA06g35810D	HB-HD-ZIP	TF
BnaA06g35910D	bHLH	TF
BnaA06g36020D	WRKY	TF
BnaA06g36220D	C3H	TF
BnaA06g36250D	GARP-G2-like	TF
BnaA06g36270D	HB-other	TF
BnaA06g36290D	C2H2	TF
BnaA06g36330D	bZIP	TF
BnaA06g36620D	bHLH	TF
BnaA06g36670D	C2H2	TF
BnaA06g36780D	SBP	TF
BnaA06g36810D	NF-YC	TF
BnaA06g36830D	C2H2	TF
BnaA06g37000D	bZIP	TF
BnaA06g37280D	BBR-BPC	TF
BnaA06g37290D	bZIP	TF
BnaA06g37380D	MYB	TF
BnaA06g37620D	C2H2	TF
BnaA06g37640D	MYB-related	TF
BnaA06g37850D	bHLH	TF
BnaA06g37950D	bHLH	TF
BnaA06g38340D	LOB	TF
BnaA06g38670D	MYB	TF
BnaA06g38780D	C2H2	TF
BnaA06g39010D	NAC	TF
BnaA06g39070D	LFY	TF
BnaA06g39210D	HB-HD-ZIP	TF
BnaA06g39680D	B3	TF
BnaA06g39730D	bZIP	TF
BnaA06g39810D	MADS-MIKC	TF
BnaA06g39930D	GARP-G2-like	TF
BnaA06g40090D	HB-HD-ZIP	TF
BnaA06g40170D	AP2/ERF-ERF	TF
BnaA06g40180D	PLATZ	TF
BnaA06g40330D	bHLH	TF
BnaA06g40380D	NAC	TF
BnaA06g40430D	bHLH	TF
BnaA06g40630D	WRKY	TF
BnaA06g40940D	RWP-RK	TF
BnaA07g00040D	CPP	TF
BnaA07g00060D	bHLH	TF
BnaA07g00160D	C3H	TF
BnaA07g00280D	GARP-G2-like	TF
BnaA07g00410D	GARP-G2-like	TF
BnaA07g00420D	B3	TF
BnaA07g00600D	ULT	TF
BnaA07g00960D	C3H	TF
BnaA07g01680D	C2H2	TF
BnaA07g01700D	OFP	TF
BnaA07g01720D	GRAS	TF
BnaA07g01860D	SRS	TF
BnaA07g01890D	bZIP	TF
BnaA07g02000D	TUB	TF
BnaA07g02010D	bHLH	TF
BnaA07g02020D	MYB-related	TF
BnaA07g02030D	zf-HD	TF
BnaA07g02060D	NAC	TF
BnaA07g02390D	HB-WOX	TF
BnaA07g02430D	CSD	TF
BnaA07g02590D	C2C2-Dof	TF
BnaA07g03110D	C2H2	TF
BnaA07g03130D	RWP-RK	TF
BnaA07g03200D	NAC	TF
BnaA07g03340D	bHLH	TF
BnaA07g04320D	GRF	TF
BnaA07g04510D	GRAS	TF
BnaA07g04750D	GARP-G2-like	TF
BnaA07g04800D	MADS-M-type	TF
BnaA07g05000D	NAC	TF
BnaA07g05190D	Trihelix	TF
BnaA07g05580D	HSF	TF
BnaA07g05740D	MYB	TF
BnaA07g05970D	GARP-G2-like	TF
BnaA07g05980D	bHLH	TF
BnaA07g06260D	bHLH	TF
BnaA07g06270D	bHLH	TF
BnaA07g06280D	bHLH	TF
BnaA07g06740D	MYB	TF
BnaA07g06750D	AP2/ERF-ERF	TF
BnaA07g06760D	AP2/ERF-ERF	TF
BnaA07g06770D	bHLH	TF
BnaA07g06910D	LOB	TF
BnaA07g07190D	WRKY	TF
BnaA07g07290D	C3H	TF
BnaA07g07600D	WRKY	TF
BnaA07g07830D	C3H	TF
BnaA07g07840D	C3H	TF
BnaA07g07850D	C3H	TF
BnaA07g07870D	LOB	TF
BnaA07g07880D	C3H	TF
BnaA07g08180D	C2C2-Dof	TF
BnaA07g08370D	NAC	TF
BnaA07g08440D	AP2/ERF-ERF	TF
BnaA07g08450D	AP2/ERF-ERF	TF
BnaA07g08490D	C2C2-Dof	TF
BnaA07g08500D	B3	TF
BnaA07g08610D	AP2/ERF-ERF	TF
BnaA07g08670D	C2C2-CO-like	TF
BnaA07g08770D	bHLH	TF
BnaA07g08830D	SBP	TF
BnaA07g08840D	SBP	TF
BnaA07g08950D	MADS-MIKC	TF
BnaA07g09310D	bHLH	TF
BnaA07g09400D	B3	TF
BnaA07g09440D	C2H2	TF
BnaA07g09460D	C2H2	TF
BnaA07g09980D	C2C2-YABBY	TF
BnaA07g10270D	AP2/ERF-ERF	TF
BnaA07g10300D	NAC	TF
BnaA07g10350D	MYB	TF
BnaA07g10380D	MADS-M-type	TF
BnaA07g10440D	bHLH	TF
BnaA07g10680D	MADS-M-type	TF
BnaA07g10770D	NF-YB	TF
BnaA07g10800D	AP2/ERF-ERF	TF
BnaA07g11130D	PLATZ	TF
BnaA07g11310D	HB-WOX	TF
BnaA07g11340D	RWP-RK	TF
BnaA07g11660D	B3-ARF	TF
BnaA07g11710D	MYB-related	TF
BnaA07g11930D	MYB	TF
BnaA07g12040D	AP2/ERF-ERF	TF
BnaA07g12050D	AP2/ERF-AP2	TF
BnaA07g12110D	bHLH	TF
BnaA07g12160D	bHLH	TF
BnaA07g12200D	RWP-RK	TF
BnaA07g12220D	B3	TF
BnaA07g12230D	C2C2-Dof	TF
BnaA07g12300D	LOB	TF
BnaA07g12520D	C2C2-GATA	TF
BnaA07g12650D	C3H	TF
BnaA07g12690D	NAC	TF
BnaA07g12710D	SRS	TF
BnaA07g12960D	C2H2	TF
BnaA07g12970D	MYB	TF
BnaA07g13130D	NAC	TF
BnaA07g13230D	NF-YB	TF
BnaA07g13440D	PLATZ	TF
BnaA07g13690D	bHLH	TF
BnaA07g13700D	C2H2	TF
BnaA07g13820D	C2C2-GATA	TF
BnaA07g13830D	B3-ARF	TF
BnaA07g13920D	C3H	TF
BnaA07g13960D	LOB	TF
BnaA07g13990D	AP2/ERF-AP2	TF
BnaA07g14000D	MADS-M-type	TF
BnaA07g14080D	C2H2	TF
BnaA07g14220D	GRAS	TF
BnaA07g14230D	GRAS	TF
BnaA07g14730D	NAC	TF
BnaA07g14740D	C2C2-Dof	TF
BnaA07g14780D	NAC	TF
BnaA07g14800D	bHLH	TF
BnaA07g14910D	HB-HD-ZIP	TF
BnaA07g15270D	NAC	TF
BnaA07g15850D	GRF	TF
BnaA07g16010D	MYB	TF
BnaA07g16350D	AP2/ERF-AP2	TF
BnaA07g16490D	C2C2-GATA	TF
BnaA07g16830D	NAC	TF
BnaA07g16850D	WRKY	TF
BnaA07g16910D	NAC	TF
BnaA07g16990D	bZIP	TF
BnaA07g17100D	bHLH	TF
BnaA07g17110D	bHLH	TF
BnaA07g17280D	MADS-MIKC	TF
BnaA07g17440D	C2H2	TF
BnaA07g17500D	bHLH	TF
BnaA07g17550D	SBP	TF
BnaA07g17770D	NF-YC	TF
BnaA07g17790D	NAC	TF
BnaA07g17950D	Trihelix	TF
BnaA07g18050D	MADS-MIKC	TF
BnaA07g18370D	FAR1	TF
BnaA07g18430D	RWP-RK	TF
BnaA07g18670D	MYB	TF
BnaA07g18690D	AP2/ERF-ERF	TF
BnaA07g18730D	C2C2-GATA	TF
BnaA07g18760D	C2H2	TF
BnaA07g18950D	HB-HD-ZIP	TF
BnaA07g19100D	NAC	TF
BnaA07g19120D	B3	TF
BnaA07g19130D	bHLH	TF
BnaA07g19330D	bZIP	TF
BnaA07g19690D	HB-HD-ZIP	TF
BnaA07g20030D	C2H2	TF
BnaA07g20110D	WRKY	TF
BnaA07g20350D	GARP-G2-like	TF
BnaA07g20440D	MYB	TF
BnaA07g20720D	AP2/ERF-ERF	TF
BnaA07g20770D	bZIP	TF
BnaA07g20790D	B3-ARF	TF
BnaA07g20890D	bHLH	TF
BnaA07g21200D	Trihelix	TF
BnaA07g21220D	Trihelix	TF
BnaA07g21330D	PLATZ	TF
BnaA07g21600D	LOB	TF
BnaA07g21640D	DBB	TF
BnaA07g21650D	SRS	TF
BnaA07g21680D	AP2/ERF-ERF	TF
BnaA07g21690D	HB-BELL	TF
BnaA07g21710D	bZIP	TF
BnaA07g21770D	zf-HD	TF
BnaA07g21900D	BES1	TF
BnaA07g21960D	Tify	TF
BnaA07g21980D	AP2/ERF-ERF	TF
BnaA07g22120D	zf-HD	TF
BnaA07g22130D	MYB	TF
BnaA07g22200D	bHLH	TF
BnaA07g22240D	MYB	TF
BnaA07g22690D	HB-HD-ZIP	TF
BnaA07g22940D	NF-YA	TF
BnaA07g22980D	MYB-related	TF
BnaA07g23090D	AP2/ERF-ERF	TF
BnaA07g23100D	MADS-M-type	TF
BnaA07g23140D	bHLH	TF
BnaA07g23270D	C2H2	TF
BnaA07g23500D	AP2/ERF-ERF	TF
BnaA07g23650D	AP2/ERF-ERF	TF
BnaA07g23750D	Tify	TF
BnaA07g24010D	MYB-related	TF
BnaA07g24100D	HB-HD-ZIP	TF
BnaA07g24220D	GARP-G2-like	TF
BnaA07g24230D	C2C2-Dof	TF
BnaA07g24240D	MYB	TF
BnaA07g24270D	NAC	TF
BnaA07g24310D	WRKY	TF
BnaA07g24360D	MADS-MIKC	TF
BnaA07g24430D	bHLH	TF
BnaA07g24590D	AP2/ERF-ERF	TF
BnaA07g24700D	bHLH	TF
BnaA07g24720D	C3H	TF
BnaA07g24790D	C2H2	TF
BnaA07g24890D	GARP-ARR-B	TF
BnaA07g25100D	CAMTA	TF
BnaA07g25110D	TCP	TF
BnaA07g25390D	B3-ARF	TF
BnaA07g25620D	C2H2	TF
BnaA07g25720D	MYB	TF
BnaA07g25800D	MYB	TF
BnaA07g25860D	bHLH	TF
BnaA07g26050D	C3H	TF
BnaA07g26270D	TCP	TF
BnaA07g26320D	CAMTA	TF
BnaA07g26610D	GARP-ARR-B	TF
BnaA07g26740D	HSF	TF
BnaA07g26850D	C2H2	TF
BnaA07g26870D	WRKY	TF
BnaA07g26900D	C3H	TF
BnaA07g26980D	MYB	TF
BnaA07g27150D	C2H2	TF
BnaA07g27180D	LOB	TF
BnaA07g27210D	AP2/ERF-ERF	TF
BnaA07g27320D	bZIP	TF
BnaA07g27330D	GARP-G2-like	TF
BnaA07g27420D	bHLH	TF
BnaA07g27570D	bHLH	TF
BnaA07g27640D	bHLH	TF
BnaA07g27710D	MADS-MIKC	TF
BnaA07g27730D	SBP	TF
BnaA07g27740D	C2C2-YABBY	TF
BnaA07g27840D	WRKY	TF
BnaA07g28000D	NAC	TF
BnaA07g28090D	MADS-M-type	TF
BnaA07g28100D	MYB	TF
BnaA07g28120D	C2C2-Dof	TF
BnaA07g28130D	GARP-G2-like	TF
BnaA07g28170D	zf-HD	TF
BnaA07g28210D	NAC	TF
BnaA07g28310D	HB-HD-ZIP	TF
BnaA07g28340D	WRKY	TF
BnaA07g28810D	Tify	TF
BnaA07g28980D	HB-HD-ZIP	TF
BnaA07g29070D	MYB-related	TF
BnaA07g29170D	bHLH	TF
BnaA07g29230D	Whirly	TF
BnaA07g29400D	AP2/ERF-ERF	TF
BnaA07g29450D	MADS-MIKC	TF
BnaA07g29730D	NAC	TF
BnaA07g29810D	TCP	TF
BnaA07g29930D	bHLH	TF
BnaA07g30130D	AP2/ERF-ERF	TF
BnaA07g30200D	Tify	TF
BnaA07g30350D	MYB-related	TF
BnaA07g30460D	NF-YA	TF
BnaA07g30820D	HB-HD-ZIP	TF
BnaA07g30860D	MYB	TF
BnaA07g31220D	MYB	TF
BnaA07g31540D	MYB	TF
BnaA07g31550D	MYB	TF
BnaA07g31600D	RWP-RK	TF
BnaA07g31610D	bHLH	TF
BnaA07g31680D	MYB	TF
BnaA07g31690D	zf-HD	TF
BnaA07g31770D	MYB-related	TF
BnaA07g31860D	AP2/ERF-ERF	TF
BnaA07g31880D	Tify	TF
BnaA07g31990D	zf-HD	TF
BnaA07g32000D	MYB-related	TF
BnaA07g32050D	C3H	TF
BnaA07g32530D	C2H2	TF
BnaA07g32630D	RWP-RK	TF
BnaA07g32710D	NAC	TF
BnaA07g32890D	SBP	TF
BnaA07g32900D	PLATZ	TF
BnaA07g33090D	Trihelix	TF
BnaA07g33110D	TUB	TF
BnaA07g33380D	AP2/ERF-ERF	TF
BnaA07g33640D	AP2/ERF-ERF	TF
BnaA07g33790D	bZIP	TF
BnaA07g33810D	MADS-M-type	TF
BnaA07g33840D	MADS-M-type	TF
BnaA07g33930D	AP2/ERF-ERF	TF
BnaA07g34330D	BES1	TF
BnaA07g34700D	MYB	TF
BnaA07g34920D	GARP-G2-like	TF
BnaA07g35010D	NAC	TF
BnaA07g35020D	B3	TF
BnaA07g35130D	AP2/ERF-AP2	TF
BnaA07g35260D	WRKY	TF
BnaA07g35350D	C2H2	TF
BnaA07g35860D	OFP	TF
BnaA07g36170D	C2C2-GATA	TF
BnaA07g36590D	C3H	TF
BnaA07g36690D	C2H2	TF
BnaA07g36710D	AP2/ERF-ERF	TF
BnaA07g36880D	TUB	TF
BnaA07g36940D	MYB-related	TF
BnaA07g36950D	MYB-related	TF
BnaA07g37110D	NAC	TF
BnaA07g37120D	GARP-G2-like	TF
BnaA07g37160D	C2C2-CO-like	TF
BnaA07g37270D	GRAS	TF
BnaA07g37300D	C2C2-Dof	TF
BnaA07g37360D	LOB	TF
BnaA07g37410D	GRAS	TF
BnaA07g37510D	HB-other	TF
BnaA07g37620D	C2H2	TF
BnaA07g37850D	HB-HD-ZIP	TF
BnaA07g37940D	C2H2	TF
BnaA07g37990D	GRAS	TF
BnaA07g38010D	C2C2-YABBY	TF
BnaA07g38030D	MYB	TF
BnaA07g38140D	AP2/ERF-ERF	TF
BnaA07g38630D	MADS-M-type	TF
BnaA07g38930D	MYB-related	TF
BnaA07g38970D	bHLH	TF
BnaA07g39030D	EIL	TF
BnaA08g00010D	NAC	TF
BnaA08g00060D	MYB	TF
BnaA08g00130D	NAC	TF
BnaA08g00770D	MYB-related	TF
BnaA08g00840D	NF-YA	TF
BnaA08g00940D	Trihelix	TF
BnaA08g01170D	TUB	TF
BnaA08g01260D	TCP	TF
BnaA08g01300D	AP2/ERF-ERF	TF
BnaA08g01600D	HB-HD-ZIP	TF
BnaA08g01830D	C2C2-Dof	TF
BnaA08g01910D	C2C2-GATA	TF
BnaA08g02030D	AP2/ERF-RAV	TF
BnaA08g02070D	EIL	TF
BnaA08g02160D	GRAS	TF
BnaA08g02380D	MADS-M-type	TF
BnaA08g02400D	HB-HD-ZIP	TF
BnaA08g02560D	MADS-M-type	TF
BnaA08g02650D	B3	TF
BnaA08g02660D	B3	TF
BnaA08g03620D	E2F-DP	TF
BnaA08g03730D	C2C2-Dof	TF
BnaA08g03920D	TUB	TF
BnaA08g04090D	AP2/ERF-ERF	TF
BnaA08g04100D	HB-WOX	TF
BnaA08g04110D	HSF	TF
BnaA08g04620D	bZIP	TF
BnaA08g04710D	bZIP	TF
BnaA08g04720D	HB-HD-ZIP	TF
BnaA08g04940D	AP2/ERF-ERF	TF
BnaA08g05130D	GARP-G2-like	TF
BnaA08g06080D	CAMTA	TF
BnaA08g06290D	bHLH	TF
BnaA08g06410D	C2H2	TF
BnaA08g06490D	NAC	TF
BnaA08g06640D	Trihelix	TF
BnaA08g06760D	PLATZ	TF
BnaA08g06910D	HSF	TF
BnaA08g07960D	C3H	TF
BnaA08g08090D	PLATZ	TF
BnaA08g08190D	Trihelix	TF
BnaA08g08300D	AP2/ERF-ERF	TF
BnaA08g08310D	AP2/ERF-ERF	TF
BnaA08g08410D	HB-HD-ZIP	TF
BnaA08g08440D	MYB	TF
[truncated: 8,819 more rows]
