# Supplementary material for: Comparative transcriptome and co-expression network analysis revealed the genes associated with senescence and polygalacturonase activity involved in pod shattering of rapeseed
Source: Biotechnol Biofuels Bioprod. 2023 Feb 7;16:20. doi: 10.1186/s13068-023-02275-6 (PMC9906875; doi:10.1186/s13068-023-02275-6)
Supplement: Supplementary file 12 — Additional file 12: Table S4. GO enrichment analysis of DEGs found by comparison of two accessions at the six stages. [file 13068_2023_2275_MOESM12_ESM.xlsx]

## Sheet: Sheet1
Additional Table S4. GO enrichment analysis of DEGs found by comparison of two accessions at the six stages.
Transcriptome comparison	GO-ID	P-value	Corrected P-value	Number of DEGs wit GO terms	Number of genes with GO terms	Number of all DEGs	Number of genes with GO annotation	Description of GO annotation
Up-regulated genes at 14 DAP	GO:0009408	2.2218e-57	6.1344e-54	277	1229	6310	79366	response to heat
	GO:0006457	1.2679e-56	1.7504e-53	277	1239	6310	79366	protein folding
	GO:0009644	3.0195e-52	2.779e-49	218	883	6310	79366	response to high light intensity
	GO:0009642	2.0881e-44	1.4413e-41	234	1096	6310	79366	response to light intensity
	GO:0042542	3.6668e-39	2.0248e-36	222	1085	6310	79366	response to hydrogen peroxide
	GO:0010413	6.2135e-39	2.8592e-36	164	672	6310	79366	glucuronoxylan metabolic process
	GO:0045492	2.032e-38	8.0149e-36	164	678	6310	79366	xylan biosynthetic process
	GO:0045491	2.0663e-37	7.1314e-35	164	690	6310	79366	xylan metabolic process
	GO:0070589	3.0884e-37	7.7519e-35	165	699	6310	79366	cellular component macromolecule biosynthetic process
	GO:0070592	3.0884e-37	7.7519e-35	165	699	6310	79366	cell wall polysaccharide biosynthetic process
	GO:0044038	3.0884e-37	7.7519e-35	165	699	6310	79366	cell wall macromolecule biosynthetic process
	GO:0010410	3.4952e-35	8.0418e-33	167	739	6310	79366	hemicellulose metabolic process
	GO:0010382	1.0409e-33	2.2107e-31	168	766	6310	79366	cellular cell wall macromolecule metabolic process
	GO:0000302	1.0004e-32	1.9729e-30	249	1413	6310	79366	response to reactive oxygen species
	GO:0006979	7.436e-31	1.3687e-28	349	2328	6310	79366	response to oxidative stress
	GO:0010383	4.8747e-28	8.4118e-26	175	906	6310	79366	cell wall polysaccharide metabolic process
	GO:0009266	4.3746e-24	7.1048e-22	507	4092	6310	79366	response to temperature stimulus
	GO:0044036	1.7432e-23	2.6739e-21	205	1243	6310	79366	cell wall macromolecule metabolic process
	GO:0009834	2.1837e-23	3.1732e-21	58	163	6310	79366	secondary cell wall biogenesis
	GO:0042546	1.1267e-22	1.5554e-20	208	1288	6310	79366	cell wall biogenesis
	GO:0070882	2.1595e-20	2.8392e-18	216	1417	6310	79366	cellular cell wall organization or biogenesis
	GO:0009416	4.3223e-19	5.4245e-17	530	4570	6310	79366	response to light stimulus
	GO:0010286	2.032e-18	2.4393e-16	82	358	6310	79366	heat acclimation
	GO:0009314	1.1651e-17	1.3403e-15	545	4807	6310	79366	response to radiation
	GO:0006950	3.1524e-17	3.4815e-15	1520	15840	6310	79366	response to stress
	GO:0009628	1.8782e-14	1.9945e-12	1064	10818	6310	79366	response to abiotic stimulus
	GO:0033692	1.148e-13	1.174e-11	243	1895	6310	79366	cellular polysaccharide biosynthetic process
	GO:0044264	2.5845e-13	2.5485e-11	270	2179	6310	79366	cellular polysaccharide metabolic process
	GO:0050896	3.319e-13	3.1599e-11	2200	24452	6310	79366	response to stimulus
	GO:0000271	5.79e-13	5.3287e-11	272	2215	6310	79366	polysaccharide biosynthetic process
	GO:0010035	1.4516e-12	1.2929e-10	495	4587	6310	79366	response to inorganic substance
	GO:0010417	5.3379e-12	4.6056e-10	24	59	6310	79366	glucuronoxylan biosynthetic process
	GO:0009832	1.219e-11	1.0199e-09	100	620	6310	79366	plant-type cell wall biogenesis
	GO:0042221	4.7686e-11	3.8724e-09	1487	16157	6310	79366	response to chemical stimulus
	GO:0034637	1.5231e-10	1.179e-08	397	3662	6310	79366	cellular carbohydrate biosynthetic process
	GO:0016051	1.5373e-10	1.179e-08	448	4217	6310	79366	carbohydrate biosynthetic process
	GO:0005976	1.7736e-10	1.3235e-08	306	2694	6310	79366	polysaccharide metabolic process
	GO:0034976	1.5057e-07	1.094e-05	188	1623	6310	79366	response to endoplasmic reticulum stress
	GO:0010187	3.2383e-07	2.2353e-05	23	89	6310	79366	negative regulation of seed germination
	GO:0051241	3.2383e-07	2.2353e-05	23	89	6310	79366	negative regulation of multicellular organismal process
	GO:0034605	4.1584e-07	2.8003e-05	20	71	6310	79366	cellular response to heat
	GO:0046271	4.5179e-06	0.00029009	17	62	6310	79366	phenylpropanoid catabolic process
	GO:0046274	4.5179e-06	0.00029009	17	62	6310	79366	lignin catabolic process
	GO:0044085	1.166e-05	0.00073165	513	5400	6310	79366	cellular component biogenesis
	GO:0071554	1.424e-05	0.00087368	376	3837	6310	79366	cell wall organization or biogenesis
	GO:0019748	1.6222e-05	0.00097365	389	3991	6310	79366	secondary metabolic process
	GO:0042026	1.7438e-05	0.0010244	15	55	6310	79366	protein refolding
	GO:0009698	2.0383e-05	0.0011724	140	1241	6310	79366	phenylpropanoid metabolic process
	GO:0033554	2.4058e-05	0.0013556	456	4779	6310	79366	cellular response to stress
	GO:0009699	2.969e-05	0.0016395	113	968	6310	79366	phenylpropanoid biosynthetic process
	GO:0007584	3.2159e-05	0.001741	13	45	6310	79366	response to nutrient
	GO:0010310	3.3203e-05	0.001763	101	847	6310	79366	regulation of hydrogen peroxide metabolic process
	GO:0005975	3.4771e-05	0.0018114	782	8623	6310	79366	carbohydrate metabolic process
	GO:0080010	3.6437e-05	0.001863	101	849	6310	79366	regulation of oxygen and reactive oxygen species metabolic process
	GO:0043335	3.9921e-05	0.0019347	4	4	6310	79366	protein unfolding
	GO:0030641	3.9942e-05	0.0019347	6	10	6310	79366	regulation of cellular pH
	GO:0051453	3.9942e-05	0.0019347	6	10	6310	79366	regulation of intracellular pH
	GO:0009414	4.1781e-05	0.0019889	189	1788	6310	79366	response to water deprivation
	GO:0009808	4.5403e-05	0.0021128	46	314	6310	79366	lignin metabolic process
	GO:0070482	4.5914e-05	0.0021128	50	351	6310	79366	response to oxygen levels
	GO:0051716	6.3591e-05	0.0028783	788	8737	6310	79366	cellular response to stimulus
	GO:0009415	7.012e-05	0.0031226	189	1805	6310	79366	response to water
	GO:0010089	8.5565e-05	0.0037499	45	313	6310	79366	xylem development
	GO:0044262	8.9048e-05	0.0038416	644	7053	6310	79366	cellular carbohydrate metabolic process
	GO:0090332	9.3728e-05	0.0039813	14	56	6310	79366	stomatal closure
	GO:0010087	0.00018652	0.0075893	53	400	6310	79366	phloem or xylem histogenesis
	GO:0071475	0.00018692	0.0075893	4	5	6310	79366	cellular hyperosmotic salinity response
	GO:0071474	0.00018692	0.0075893	4	5	6310	79366	cellular hyperosmotic response
	GO:0010344	0.00019022	0.0076117	7	17	6310	79366	seed oilbody biogenesis
	GO:0009809	0.00022755	0.0089753	32	207	6310	79366	lignin biosynthetic process
	GO:0042538	0.00027075	0.010529	83	708	6310	79366	hyperosmotic salinity response
	GO:0016119	0.00029189	0.011193	12	48	6310	79366	carotene metabolic process
	GO:0046087	0.00030415	0.011197	5	9	6310	79366	cytidine metabolic process
	GO:0009972	0.00030415	0.011197	5	9	6310	79366	cytidine deamination
	GO:0006216	0.00030415	0.011197	5	9	6310	79366	cytidine catabolic process
	GO:0016091	0.00036424	0.013061	13	56	6310	79366	prenol biosynthetic process
	GO:0016094	0.00036424	0.013061	13	56	6310	79366	polyprenol biosynthetic process
	GO:0016120	0.00038585	0.013658	9	30	6310	79366	carotene biosynthetic process
	GO:0015740	0.00042757	0.014905	7	19	6310	79366	C4-dicarboxylate transport
	GO:0007585	0.00043187	0.014905	6	14	6310	79366	respiratory gaseous exchange
	GO:0015994	0.00049749	0.016861	75	639	6310	79366	chlorophyll metabolic process
	GO:0016123	0.00050555	0.016861	9	31	6310	79366	xanthophyll biosynthetic process
	GO:0016090	0.00052361	0.016861	13	58	6310	79366	prenol metabolic process
	GO:0016093	0.00052361	0.016861	13	58	6310	79366	polyprenol metabolic process
	GO:0070179	0.0005252	0.016861	4	6	6310	79366	D-serine biosynthetic process
	GO:0046437	0.0005252	0.016861	4	6	6310	79366	D-amino acid biosynthetic process
	GO:0019438	0.00057261	0.018172	237	2423	6310	79366	aromatic compound biosynthetic process
	GO:0001666	0.00058995	0.01851	45	341	6310	79366	response to hypoxia
	GO:0009445	0.00061277	0.018798	7	20	6310	79366	putrescine metabolic process
	GO:0009446	0.00061277	0.018798	7	20	6310	79366	putrescine biosynthetic process
	GO:0019348	0.00064199	0.019267	12	52	6310	79366	dolichol metabolic process
	GO:0019408	0.00064199	0.019267	12	52	6310	79366	dolichol biosynthetic process
	GO:0010029	0.00086253	0.025607	42	318	6310	79366	regulation of seed germination
	GO:0006835	0.00088997	0.026141	8	27	6310	79366	dicarboxylic acid transport
	GO:0070734	0.0010021	0.029125	6	16	6310	79366	histone H3-K27 methylation
	GO:0006527	0.0011702	0.033656	7	22	6310	79366	arginine catabolic process
	GO:0031440	0.001445	0.039897	6	17	6310	79366	regulation of mRNA 3'-end processing
	GO:0060211	0.001445	0.039897	6	17	6310	79366	regulation of nuclear-transcribed mRNA poly(A) tail shortening
	GO:0015743	0.001445	0.039897	6	17	6310	79366	malate transport
	GO:0061013	0.001445	0.039897	6	17	6310	79366	regulation of mRNA catabolic process
	GO:0034059	0.0015601	0.04223	5	12	6310	79366	response to anoxia
	GO:0060776	0.0015601	0.04223	5	12	6310	79366	simple leaf morphogenesis
	GO:0009751	0.0018052	0.04839	207	2134	6310	79366	response to salicylic acid stimulus
	GO:0009739	0.0018467	0.049027	71	628	6310	79366	response to gibberellin stimulus
Down-regulated genes at 14 DAP	GO:0010200	1.2312e-79	3.4744e-76	426	1945	6527	79366	response to chitin
	GO:0010033	1.3274e-64	1.873e-61	1431	11478	6527	79366	response to organic substance
	GO:0006952	1.0981e-59	1.033e-56	866	6107	6527	79366	defense response
	GO:0050896	3.6226e-57	2.5558e-54	2591	24452	6527	79366	response to stimulus
	GO:0031347	1.9792e-56	1.1171e-53	431	2363	6527	79366	regulation of defense response
	GO:0009743	1.0158e-55	4.7776e-53	569	3532	6527	79366	response to carbohydrate stimulus
	GO:0051707	9.6928e-55	3.9076e-52	835	5975	6527	79366	response to other organism
	GO:0080134	1.4537e-54	5.1279e-52	435	2432	6527	79366	regulation of response to stress
	GO:0050776	2.2439e-54	6.3324e-52	372	1935	6527	79366	regulation of immune response
	GO:0002682	2.2439e-54	6.3324e-52	372	1935	6527	79366	regulation of immune system process
	GO:0010941	2.6728e-54	6.8569e-52	362	1859	6527	79366	regulation of cell death
	GO:0010363	9.5584e-54	2.2478e-51	343	1723	6527	79366	regulation of plant-type hypersensitive response
	GO:0045088	7.2218e-53	1.5677e-50	366	1915	6527	79366	regulation of innate immune response
	GO:0080135	1.0495e-52	2.1154e-50	344	1748	6527	79366	regulation of cellular response to stress
	GO:0043067	4.2953e-52	8.081e-50	352	1820	6527	79366	regulation of programmed cell death
	GO:0009753	1.3477e-51	2.377e-49	400	2208	6527	79366	response to jasmonic acid stimulus
	GO:0042221	2.8663e-50	4.7581e-48	1809	16157	6527	79366	response to chemical stimulus
	GO:0006612	5.9862e-50	9.385e-48	347	1819	6527	79366	protein targeting to membrane
	GO:0009620	1.4378e-48	2.1355e-46	394	2220	6527	79366	response to fungus
	GO:0009607	2.1868e-47	3.0856e-45	929	7145	6527	79366	response to biotic stimulus
	GO:0006950	2.3796e-45	3.1978e-43	1754	15840	6527	79366	response to stress
	GO:0023033	1.1483e-44	1.473e-42	805	6040	6527	79366	signaling pathway
	GO:0009719	2.1468e-43	2.634e-41	881	6831	6527	79366	response to endogenous stimulus
	GO:0009751	1.6682e-42	1.9616e-40	368	2134	6527	79366	response to salicylic acid stimulus
	GO:0023052	1.8759e-42	2.1175e-40	980	7856	6527	79366	signaling
	GO:0048583	9.4197e-42	1.0224e-39	461	2945	6527	79366	regulation of response to stimulus
	GO:0009863	1.8438e-41	1.9271e-39	297	1582	6527	79366	salicylic acid mediated signaling pathway
	GO:0071446	3.0855e-41	3.1097e-39	298	1594	6527	79366	cellular response to salicylic acid stimulus
	GO:0050832	1.298e-40	1.2631e-38	295	1582	6527	79366	defense response to fungus
	GO:0009867	6.078e-40	5.5329e-38	264	1353	6527	79366	jasmonic acid mediated signaling pathway
	GO:0071395	6.078e-40	5.5329e-38	264	1353	6527	79366	cellular response to jasmonic acid stimulus
	GO:0051704	9.2321e-40	8.1416e-38	934	7512	6527	79366	multi-organism process
	GO:0043069	2.3404e-39	2.0014e-37	191	828	6527	79366	negative regulation of programmed cell death
	GO:0060548	3.4567e-39	2.869e-37	194	851	6527	79366	negative regulation of cell death
	GO:0002376	1.9524e-37	1.5742e-35	514	3543	6527	79366	immune system process
	GO:0006955	4.5375e-37	3.5569e-35	505	3472	6527	79366	immune response
	GO:0009611	1.8386e-34	1.4023e-32	282	1599	6527	79366	response to wounding
	GO:0007165	5.7968e-34	4.3049e-32	583	4304	6527	79366	signal transduction
	GO:0009738	1.0807e-33	7.8196e-32	202	988	6527	79366	abscisic acid mediated signaling pathway
	GO:0023034	1.542e-33	1.0879e-31	438	2970	6527	79366	intracellular signaling pathway
	GO:0009814	3.9747e-32	2.7357e-30	364	2350	6527	79366	defense response, incompatible interaction
	GO:0023060	5.7279e-32	3.8486e-30	611	4648	6527	79366	signal transmission
	GO:0071495	6.5924e-32	4.3265e-30	474	3351	6527	79366	cellular response to endogenous stimulus
	GO:0023046	7.2439e-32	4.646e-30	611	4652	6527	79366	signaling process
	GO:0009862	7.8433e-32	4.9186e-30	222	1172	6527	79366	systemic acquired resistance, salicylic acid mediated signaling pathway
	GO:0071215	1.4638e-31	8.9801e-30	207	1061	6527	79366	cellular response to abscisic acid stimulus
	GO:0031348	2.3016e-31	1.382e-29	237	1299	6527	79366	negative regulation of defense response
	GO:0071310	6.9917e-30	4.1105e-28	640	5016	6527	79366	cellular response to organic substance
	GO:0009627	1.2132e-28	6.987e-27	306	1936	6527	79366	systemic acquired resistance
	GO:0035556	1.4406e-28	8.1307e-27	353	2352	6527	79366	intracellular signal transduction
	GO:0000165	1.9668e-28	1.0883e-26	194	1016	6527	79366	MAPKKK cascade
	GO:0070887	5.2292e-28	2.8379e-26	713	5827	6527	79366	cellular response to chemical stimulus
	GO:0007243	5.4141e-28	2.8828e-26	199	1063	6527	79366	intracellular protein kinase cascade
	GO:0023014	6.9296e-28	3.6214e-26	199	1065	6527	79366	signal transmission via phosphorylation event
	GO:0045087	8.0973e-28	4.1546e-26	423	3014	6527	79366	innate immune response
	GO:0009725	4.8427e-27	2.4404e-25	698	5722	6527	79366	response to hormone stimulus
	GO:0045730	3.5853e-26	1.7445e-24	124	536	6527	79366	respiratory burst
	GO:0002679	3.5853e-26	1.7445e-24	124	536	6527	79366	respiratory burst involved in defense response
	GO:0009617	1.0402e-24	4.9754e-23	362	2553	6527	79366	response to bacterium
	GO:0006984	2.2832e-23	1.0739e-21	173	946	6527	79366	ER-nucleus signaling pathway
	GO:0009737	2.4579e-23	1.1371e-21	370	2674	6527	79366	response to abscisic acid stimulus
	GO:0009694	3.6914e-23	1.6802e-21	136	665	6527	79366	jasmonic acid metabolic process
	GO:0031407	3.7869e-23	1.6963e-21	140	695	6527	79366	oxylipin metabolic process
	GO:0048585	7.2784e-23	3.2093e-21	255	1645	6527	79366	negative regulation of response to stimulus
	GO:0065007	7.5882e-23	3.2944e-21	2308	23787	6527	79366	biological regulation
	GO:0030968	1.1512e-22	4.9224e-21	168	920	6527	79366	endoplasmic reticulum unfolded protein response
	GO:0071445	2.3245e-22	9.5067e-21	168	926	6527	79366	cellular response to protein stimulus
	GO:0034620	2.3245e-22	9.5067e-21	168	926	6527	79366	cellular response to unfolded protein
	GO:0006986	2.3245e-22	9.5067e-21	168	926	6527	79366	response to unfolded protein
	GO:0009695	2.4306e-22	9.7986e-21	118	546	6527	79366	jasmonic acid biosynthetic process
	GO:0009755	3.8259e-22	1.5207e-20	326	2306	6527	79366	hormone-mediated signaling pathway
	GO:0071216	4.6344e-22	1.8164e-20	170	948	6527	79366	cellular response to biotic stimulus
	GO:0031408	1.1225e-21	4.3392e-20	119	563	6527	79366	oxylipin biosynthetic process
	GO:0009414	2.9409e-21	1.1215e-19	266	1788	6527	79366	response to water deprivation
	GO:0051716	7.2756e-21	2.7376e-19	953	8737	6527	79366	cellular response to stimulus
	GO:0009415	1.0834e-20	4.023e-19	266	1805	6527	79366	response to water
	GO:0009723	3.0416e-20	1.1147e-18	233	1524	6527	79366	response to ethylene stimulus
	GO:0042538	2.5471e-19	9.2153e-18	133	708	6527	79366	hyperosmotic salinity response
	GO:0050789	3.4104e-19	1.2182e-17	1927	19751	6527	79366	regulation of biological process
	GO:0032870	3.9548e-19	1.3951e-17	336	2507	6527	79366	cellular response to hormone stimulus
	GO:0050794	1.6486e-18	5.7437e-17	1694	17154	6527	79366	regulation of cellular process
	GO:0052542	1.9024e-17	6.5472e-16	74	305	6527	79366	defense response by callose deposition
	GO:0042742	3.7532e-17	1.2761e-15	261	1874	6527	79366	defense response to bacterium
	GO:0010310	1.7577e-16	5.905e-15	143	847	6527	79366	regulation of hydrogen peroxide metabolic process
	GO:0080010	2.1504e-16	7.1128e-15	143	849	6527	79366	regulation of oxygen and reactive oxygen species metabolic process
	GO:0015837	2.1676e-16	7.1128e-15	174	1113	6527	79366	amine transport
	GO:0006865	2.4388e-16	7.9106e-15	172	1097	6527	79366	amino acid transport
	GO:0006468	1.0057e-15	3.2251e-14	512	4418	6527	79366	protein amino acid phosphorylation
	GO:0034976	1.4586e-15	4.6249e-14	228	1623	6527	79366	response to endoplasmic reticulum stress
	GO:0046942	1.8055e-15	5.6613e-14	175	1147	6527	79366	carboxylic acid transport
	GO:0015849	2.1855e-15	6.7775e-14	177	1167	6527	79366	organic acid transport
	GO:0016310	4.7181e-15	1.4472e-13	557	4925	6527	79366	phosphorylation
	GO:0006810	5.6815e-15	1.724e-13	1344	13540	6527	79366	transport
	GO:0009697	8.9207e-15	2.6781e-13	147	922	6527	79366	salicylic acid biosynthetic process
	GO:0052545	1.022e-14	3.0358e-13	87	436	6527	79366	callose localization
	GO:0033037	1.7719e-14	5.2086e-13	87	440	6527	79366	polysaccharide localization
	GO:0006796	3.5011e-14	1.0186e-12	592	5349	6527	79366	phosphate metabolic process
	GO:0006793	3.7488e-14	1.0795e-12	592	5351	6527	79366	phosphorus metabolic process
	GO:0009696	7.0025e-14	1.9961e-12	149	963	6527	79366	salicylic acid metabolic process
	GO:0051179	7.4055e-14	2.0898e-12	1411	14415	6527	79366	localization
	GO:0006972	1.1136e-13	3.1113e-12	169	1146	6527	79366	hyperosmotic response
	GO:0051234	5.4559e-13	1.5095e-11	1351	13828	6527	79366	establishment of localization
	GO:0006970	2.0384e-12	5.5847e-11	434	3808	6527	79366	response to osmotic stress
	GO:0006575	3.4302e-12	9.3077e-11	306	2515	6527	79366	cellular amino acid derivative metabolic process
	GO:0009651	5.2264e-12	1.4047e-10	412	3605	6527	79366	response to salt stress
	GO:0048519	5.6052e-12	1.4923e-10	548	5036	6527	79366	negative regulation of biological process
	GO:0006605	9.8756e-12	2.6046e-10	432	3830	6527	79366	protein targeting
	GO:0007167	1.0859e-11	2.8113e-10	83	460	6527	79366	enzyme linked receptor protein signaling pathway
	GO:0007169	1.0859e-11	2.8113e-10	83	460	6527	79366	transmembrane receptor protein tyrosine kinase signaling pathway
	GO:0009733	1.2724e-11	3.2579e-10	238	1870	6527	79366	response to auxin stimulus
	GO:0050691	1.2815e-11	3.2579e-10	11	12	6527	79366	regulation of defense response to virus by host
	GO:0007166	1.4014e-11	3.531e-10	95	560	6527	79366	cell surface receptor linked signaling pathway
	GO:0043455	1.8089e-11	4.5175e-10	104	638	6527	79366	regulation of secondary metabolic process
	GO:0002252	2.3745e-11	5.878e-10	155	1093	6527	79366	immune effector process
	GO:0009595	2.5147e-11	6.1709e-10	88	508	6527	79366	detection of biotic stimulus
	GO:0010817	2.576e-11	6.2668e-10	232	1825	6527	79366	regulation of hormone levels
	GO:0006633	2.7355e-10	6.5978e-09	161	1186	6527	79366	fatty acid biosynthetic process
	GO:0009624	3.5657e-10	8.5275e-09	65	347	6527	79366	response to nematode
	GO:0002237	4.7483e-10	1.126e-08	68	373	6527	79366	response to molecule of bacterial origin
	GO:0007154	5.2573e-10	1.2363e-08	278	2347	6527	79366	cell communication
	GO:0031323	5.8079e-10	1.3545e-08	1119	11540	6527	79366	regulation of cellular metabolic process
	GO:0048523	6.6706e-10	1.543e-08	379	3395	6527	79366	negative regulation of cellular process
	GO:0031326	6.7418e-10	1.5468e-08	1000	10201	6527	79366	regulation of cellular biosynthetic process
	GO:0043900	7.8101e-10	1.7774e-08	91	568	6527	79366	regulation of multi-organism process
	GO:0009889	9.8473e-10	2.2231e-08	1001	10231	6527	79366	regulation of biosynthetic process
	GO:0009628	1.2093e-09	2.7084e-08	1052	10818	6527	79366	response to abiotic stimulus
	GO:0009825	1.4374e-09	3.1792e-08	84	515	6527	79366	multidimensional cell growth
	GO:0051789	1.4504e-09	3.1792e-08	218	1768	6527	79366	response to protein stimulus
	GO:0043449	1.4645e-09	3.1792e-08	91	575	6527	79366	cellular alkene metabolic process
	GO:0043450	1.4645e-09	3.1792e-08	91	575	6527	79366	alkene biosynthetic process
	GO:0009692	1.5458e-09	3.3048e-08	90	567	6527	79366	ethylene metabolic process
	GO:0009693	1.5458e-09	3.3048e-08	90	567	6527	79366	ethylene biosynthetic process
	GO:0009963	1.5915e-09	3.3769e-08	76	449	6527	79366	positive regulation of flavonoid biosynthetic process
	GO:0046394	1.6369e-09	3.4217e-08	471	4398	6527	79366	carboxylic acid biosynthetic process
	GO:0016053	1.6369e-09	3.4217e-08	471	4398	6527	79366	organic acid biosynthetic process
	GO:0014070	2.1452e-09	4.4189e-08	92	588	6527	79366	response to organic cyclic substance
	GO:0010583	2.1452e-09	4.4189e-08	92	588	6527	79366	response to cyclopentenone
	GO:0060918	2.2634e-09	4.6284e-08	70	403	6527	79366	auxin transport
	GO:0009962	2.8961e-09	5.8797e-08	83	514	6527	79366	regulation of flavonoid biosynthetic process
	GO:0009873	4.4783e-09	9.027e-08	75	451	6527	79366	ethylene mediated signaling pathway
	GO:0009914	5.2542e-09	1.0516e-07	70	411	6527	79366	hormone transport
	GO:0050688	6.3658e-09	1.2562e-07	12	20	6527	79366	regulation of defense response to virus
	GO:0002697	6.3658e-09	1.2562e-07	12	20	6527	79366	regulation of immune effector process
	GO:0048767	7.3897e-09	1.4482e-07	119	846	6527	79366	root hair elongation
	GO:0019438	7.5169e-09	1.463e-07	279	2423	6527	79366	aromatic compound biosynthetic process
	GO:0009926	8.7911e-09	1.6992e-07	66	383	6527	79366	auxin polar transport
	GO:0033554	1.1355e-08	2.1799e-07	500	4779	6527	79366	cellular response to stress
	GO:0009625	1.37e-08	2.6008e-07	65	379	6527	79366	response to insect
	GO:0080086	1.3732e-08	2.6008e-07	12	21	6527	79366	stamen filament development
	GO:0006995	3.3923e-08	6.3821e-07	30	121	6527	79366	cellular response to nitrogen starvation
	GO:0080090	3.8701e-08	7.2327e-07	1044	10914	6527	79366	regulation of primary metabolic process
	GO:0051606	4.5068e-08	8.3672e-07	100	698	6527	79366	detection of stimulus
	GO:0006725	5.7826e-08	1.0666e-06	398	3737	6527	79366	cellular aromatic compound metabolic process
	GO:0009409	6.3638e-08	1.1661e-06	302	2721	6527	79366	response to cold
	GO:0006886	6.4798e-08	1.1797e-06	455	4356	6527	79366	intracellular protein transport
	GO:0006857	9.4933e-08	1.7064e-06	73	467	6527	79366	oligopeptide transport
	GO:0015833	9.4933e-08	1.7064e-06	73	467	6527	79366	peptide transport
	GO:0034613	9.619e-08	1.718e-06	462	4447	6527	79366	cellular protein localization
	GO:0070727	1.0764e-07	1.9104e-06	474	4582	6527	79366	cellular macromolecule localization
	GO:0019222	1.4716e-07	2.5955e-06	1156	12277	6527	79366	regulation of metabolic process
	GO:0042398	3.2644e-07	5.7219e-06	215	1863	6527	79366	cellular amino acid derivative biosynthetic process
	GO:0009266	4.3511e-07	7.5796e-06	424	4092	6527	79366	response to temperature stimulus
	GO:0045449	4.9124e-07	8.4701e-06	874	9123	6527	79366	regulation of transcription
	GO:0006355	4.9224e-07	8.4701e-06	871	9089	6527	79366	regulation of transcription, DNA-dependent
	GO:0010193	5.1962e-07	8.8871e-06	31	143	6527	79366	response to ozone
	GO:0015807	5.4103e-07	9.1975e-06	9	15	6527	79366	L-amino acid transport
	GO:0043562	5.8787e-07	9.934e-06	32	151	6527	79366	cellular response to nitrogen levels
	GO:0051252	6.7772e-07	1.1384e-05	875	9153	6527	79366	regulation of RNA metabolic process
	GO:0051171	7.1112e-07	1.1812e-05	937	9863	6527	79366	regulation of nitrogen compound metabolic process
	GO:0009605	7.116e-07	1.1812e-05	348	3288	6527	79366	response to external stimulus
	GO:0009816	8.8942e-07	1.4678e-05	38	199	6527	79366	defense response to bacterium, incompatible interaction
	GO:0071369	9.8389e-07	1.6143e-05	79	550	6527	79366	cellular response to ethylene stimulus
	GO:0080027	1.1948e-06	1.949e-05	19	67	6527	79366	response to herbivore
	GO:0009411	1.3756e-06	2.231e-05	132	1060	6527	79366	response to UV
	GO:0010556	1.3984e-06	2.255e-05	911	9607	6527	79366	regulation of macromolecule biosynthetic process
	GO:0015812	2.0088e-06	3.2209e-05	6	7	6527	79366	gamma-aminobutyric acid transport
	GO:0048509	2.5506e-06	4.0666e-05	114	896	6527	79366	regulation of meristem development
	GO:0002831	2.6057e-06	4.1311e-05	17	58	6527	79366	regulation of response to biotic stimulus
	GO:0048443	2.7082e-06	4.2459e-05	92	686	6527	79366	stamen development
	GO:0048466	2.7082e-06	4.2459e-05	92	686	6527	79366	androecium development
	GO:0015824	2.9287e-06	4.5661e-05	49	299	6527	79366	proline transport
	GO:0000160	3.1634e-06	4.905e-05	83	604	6527	79366	two-component signal transduction system (phosphorelay)
	GO:0045184	4.5095e-06	6.9162e-05	480	4807	6527	79366	establishment of protein localization
	GO:0015031	4.5095e-06	6.9162e-05	480	4807	6527	79366	protein transport
	GO:0008104	4.6384e-06	7.0755e-05	487	4886	6527	79366	protein localization
	GO:0043687	4.7466e-06	7.2015e-05	727	7584	6527	79366	post-translational protein modification
	GO:0015804	4.8992e-06	7.3933e-05	50	313	6527	79366	neutral amino acid transport
	GO:0009267	5.1528e-06	7.7347e-05	143	1198	6527	79366	cellular response to starvation
	GO:0033036	5.3765e-06	8.0278e-05	595	6100	6527	79366	macromolecule localization
	GO:0009269	5.5163e-06	8.1932e-05	31	159	6527	79366	response to desiccation
	GO:0043473	6.0068e-06	8.6486e-05	77	558	6527	79366	pigmentation
	GO:0043476	6.0068e-06	8.6486e-05	77	558	6527	79366	pigment accumulation
	GO:0043478	6.0068e-06	8.6486e-05	77	558	6527	79366	pigment accumulation in response to UV light
	GO:0043479	6.0068e-06	8.6486e-05	77	558	6527	79366	pigment accumulation in tissues in response to UV light
	GO:0043480	6.0068e-06	8.6486e-05	77	558	6527	79366	pigment accumulation in tissues
	GO:0043481	6.0068e-06	8.6486e-05	77	558	6527	79366	anthocyanin accumulation in tissues in response to UV light
	GO:0006643	6.3373e-06	9.0781e-05	83	615	6527	79366	membrane lipid metabolic process
	GO:0010075	6.5637e-06	9.3549e-05	92	701	6527	79366	regulation of meristem growth
	GO:0019219	6.741e-06	9.5593e-05	915	9753	6527	79366	regulation of nucleobase, nucleoside, nucleotide and nucleic acid metabolic process
	GO:0007389	8.2611e-06	0.00011656	160	1382	6527	79366	pattern specification process
	GO:0046907	9.3055e-06	0.00013065	578	5938	6527	79366	intracellular transport
	GO:0032787	9.391e-06	0.00013119	576	5916	6527	79366	monocarboxylic acid metabolic process
	GO:0019374	1.0909e-05	0.00015165	55	366	6527	79366	galactolipid metabolic process
	GO:0010565	1.2055e-05	0.00016676	31	165	6527	79366	regulation of cellular ketone metabolic process
	GO:0031349	1.2713e-05	0.00017501	39	230	6527	79366	positive regulation of defense response
	GO:0042594	1.3621e-05	0.0001866	143	1221	6527	79366	response to starvation
	GO:0044273	1.6055e-05	0.00021833	24	114	6527	79366	sulfur compound catabolic process
	GO:0019375	1.6092e-05	0.00021833	54	362	6527	79366	galactolipid biosynthetic process
	GO:0006873	1.6589e-05	0.000224	98	776	6527	79366	cellular ion homeostasis
	GO:0048878	1.725e-05	0.00023181	144	1237	6527	79366	chemical homeostasis
	GO:0010051	1.7491e-05	0.00023393	55	372	6527	79366	xylem and phloem pattern formation
	GO:0055082	1.767e-05	0.00023521	99	787	6527	79366	cellular chemical homeostasis
	GO:0006631	1.9072e-05	0.00025268	247	2320	6527	79366	fatty acid metabolic process
	GO:0048544	1.9588e-05	0.0002571	34	193	6527	79366	recognition of pollen
	GO:0008037	1.9588e-05	0.0002571	34	193	6527	79366	cell recognition
	GO:0046467	2.0033e-05	0.00026172	69	502	6527	79366	membrane lipid biosynthetic process
	GO:0042436	2.0974e-05	0.0002681	49	321	6527	79366	indole derivative catabolic process
	GO:0090357	2.0995e-05	0.0002681	5	6	6527	79366	regulation of tryptophan metabolic process
	GO:0090358	2.0995e-05	0.0002681	5	6	6527	79366	positive regulation of tryptophan metabolic process
	GO:0033240	2.0995e-05	0.0002681	5	6	6527	79366	positive regulation of cellular amine metabolic process
	GO:0045764	2.0995e-05	0.0002681	5	6	6527	79366	positive regulation of cellular amino acid metabolic process
	GO:0010073	2.109e-05	0.0002681	139	1191	6527	79366	meristem maintenance
	GO:0009247	2.561e-05	0.00032409	54	368	6527	79366	glycolipid biosynthetic process
	GO:0031669	2.8554e-05	0.00035973	145	1260	6527	79366	cellular response to nutrient levels
	GO:0006664	2.9389e-05	0.0003686	57	397	6527	79366	glycolipid metabolic process
	GO:0046218	3.3389e-05	0.00041508	47	309	6527	79366	indolalkylamine catabolic process
	GO:0006569	3.3389e-05	0.00041508	47	309	6527	79366	tryptophan catabolic process
	GO:0009741	3.7412e-05	0.00046305	64	465	6527	79366	response to brassinosteroid stimulus
	GO:0009828	3.7657e-05	0.00046406	26	135	6527	79366	plant-type cell wall loosening
	GO:0016045	4.0044e-05	0.00049132	17	70	6527	79366	detection of bacterium
	GO:0090359	4.5704e-05	0.00055834	4	4	6527	79366	negative regulation of abscisic acid biosynthetic process
	GO:0031667	4.6276e-05	0.00056289	149	1314	6527	79366	response to nutrient levels
	GO:0042446	4.6777e-05	0.00056654	125	1068	6527	79366	hormone biosynthetic process
	GO:0030003	5.5415e-05	0.0006683	92	741	6527	79366	cellular cation homeostasis
	GO:0042547	5.5946e-05	0.00067183	23	115	6527	79366	cell wall modification involved in multidimensional cell growth
	GO:0015802	6.4205e-05	0.00076774	28	155	6527	79366	basic amino acid transport
	GO:0010067	6.5117e-05	0.00077536	10	29	6527	79366	procambium histogenesis
	GO:0006555	7.9274e-05	0.00093997	114	969	6527	79366	methionine metabolic process
	GO:0009944	8.5912e-05	0.0010144	49	339	6527	79366	polarity specification of adaxial/abaxial axis
	GO:0009875	8.8891e-05	0.0010452	35	216	6527	79366	pollen-pistil interaction
	GO:0006944	9.432e-05	0.0010999	142	1261	6527	79366	cellular membrane fusion
	GO:0061025	9.432e-05	0.0010999	142	1261	6527	79366	membrane fusion
	GO:0009612	9.5383e-05	0.0011077	40	260	6527	79366	response to mechanical stimulus
	GO:0009851	9.8948e-05	0.0011444	65	490	6527	79366	auxin biosynthetic process
	GO:0019759	0.00010151	0.0011598	17	75	6527	79366	glycosinolate catabolic process
	GO:0019762	0.00010151	0.0011598	17	75	6527	79366	glucosinolate catabolic process
	GO:0016145	0.00010151	0.0011598	17	75	6527	79366	S-glycoside catabolic process
	GO:0010468	0.00011927	0.0013572	925	10075	6527	79366	regulation of gene expression
	GO:0009943	0.0001221	0.0013838	50	353	6527	79366	adaxial/abaxial axis specification
	GO:0052541	0.00012901	0.0014563	24	129	6527	79366	plant-type cell wall cellulose metabolic process
	GO:0065001	0.00013259	0.0014907	49	345	6527	79366	specification of axis polarity
	GO:0065008	0.00014033	0.0015715	601	6357	6527	79366	regulation of biological quality
	GO:0051245	0.00017012	0.0018975	5	8	6527	79366	negative regulation of cellular defense response
	GO:0071496	0.0001787	0.0019854	161	1479	6527	79366	cellular response to external stimulus
	GO:0009991	0.00018486	0.0020458	166	1533	6527	79366	response to extracellular stimulus
	GO:0045089	0.00019628	0.0021469	34	216	6527	79366	positive regulation of innate immune response
	GO:0050778	0.00019628	0.0021469	34	216	6527	79366	positive regulation of immune response
	GO:0002684	0.00019628	0.0021469	34	216	6527	79366	positive regulation of immune system process
	GO:0031668	0.00021994	0.0023964	160	1475	6527	79366	cellular response to extracellular stimulus
	GO:0048638	0.000222	0.0024082	127	1129	6527	79366	regulation of developmental growth
	GO:0044283	0.00022273	0.0024082	777	8410	6527	79366	small molecule biosynthetic process
	GO:0010023	0.00023499	0.0025311	7	17	6527	79366	proanthocyanidin biosynthetic process
	GO:0009799	0.0002378	0.0025516	63	486	6527	79366	specification of symmetry
	GO:0006568	0.00024028	0.0025587	53	391	6527	79366	tryptophan metabolic process
	GO:0006586	0.00024028	0.0025587	53	391	6527	79366	indolalkylamine metabolic process
	GO:0009066	0.00024722	0.0026227	127	1132	6527	79366	aspartate family amino acid metabolic process
	GO:0009074	0.00025099	0.0026528	48	345	6527	79366	aromatic amino acid family catabolic process
	GO:0009798	0.00025594	0.002695	53	392	6527	79366	axis specification
	GO:0022622	0.00025713	0.0026974	257	2528	6527	79366	root system development
	GO:0042445	0.00028456	0.0029721	138	1251	6527	79366	hormone metabolic process
	GO:0042435	0.00028545	0.0029721	72	577	6527	79366	indole derivative biosynthetic process
	GO:0006749	0.00028647	0.0029721	16	74	6527	79366	glutathione metabolic process
	GO:0009850	0.00029151	0.0030134	69	548	6527	79366	auxin metabolic process
	GO:0048439	0.00029335	0.0030213	38	256	6527	79366	flower morphogenesis
	GO:0042493	0.00030243	0.0031035	45	320	6527	79366	response to drug
	GO:0009631	0.00032795	0.0033532	20	105	6527	79366	cold acclimation
	GO:0045488	0.00034297	0.0034941	39	267	6527	79366	pectin metabolic process
	GO:0009718	0.00034556	0.0034963	32	205	6527	79366	anthocyanin biosynthetic process
	GO:0006629	0.00034566	0.0034963	597	6371	6527	79366	lipid metabolic process
	GO:0048653	0.00035004	0.0035279	48	350	6527	79366	anther development
	GO:0051513	0.00035671	0.0035824	5	9	6527	79366	regulation of monopolar cell growth
	GO:0009855	0.0003636	0.0036385	62	484	6527	79366	determination of bilateral symmetry
	GO:0019439	0.0003702	0.0036915	55	417	6527	79366	aromatic compound catabolic process
	GO:0019748	0.0003741	0.0037173	387	3991	6527	79366	secondary metabolic process
	GO:0010065	0.00037759	0.0037388	10	35	6527	79366	primary meristem tissue development
	GO:0052546	0.00039381	0.0038857	28	172	6527	79366	cell wall pectin metabolic process
	GO:0009581	0.00039889	0.0039222	39	269	6527	79366	detection of external stimulus
	GO:0048364	0.00040798	0.0039976	255	2526	6527	79366	root development
	GO:0050801	0.0004167	0.004069	118	1053	6527	79366	ion homeostasis
	GO:0042430	0.00043008	0.0041708	76	625	6527	79366	indole and derivative metabolic process
	GO:0042434	0.00043008	0.0041708	76	625	6527	79366	indole derivative metabolic process
	GO:0015893	0.0004336	0.0041905	44	316	6527	79366	drug transport
	GO:0006855	0.00044107	0.0042482	43	307	6527	79366	drug transmembrane transport
	GO:0042180	0.00045532	0.0043704	766	8338	6527	79366	cellular ketone metabolic process
	GO:0003002	0.00045997	0.0044001	105	921	6527	79366	regionalization
	GO:0006949	0.0004718	0.0044981	19	100	6527	79366	syncytium formation
	GO:0051865	0.00048792	0.0046361	12	49	6527	79366	protein autoubiquitination
	GO:0008610	0.00050819	0.0048125	398	4132	6527	79366	lipid biosynthetic process
	GO:0015809	0.00051862	0.0048948	6	14	6527	79366	arginine transport
	GO:0009955	0.00058364	0.0054901	50	377	6527	79366	adaxial/abaxial pattern formation
	GO:0042219	0.00059471	0.0055757	75	622	6527	79366	cellular amino acid derivative catabolic process
	GO:0019747	0.00061539	0.0057504	10	37	6527	79366	regulation of isoprenoid metabolic process
	GO:0090355	0.00066499	0.006173	5	10	6527	79366	positive regulation of auxin metabolic process
	GO:0032352	0.00066499	0.006173	5	10	6527	79366	positive regulation of hormone metabolic process
	GO:0006979	0.00067259	0.0062231	235	2328	6527	79366	response to oxidative stress
	GO:0048513	0.00067908	0.0062422	737	8034	6527	79366	organ development
	GO:0048731	0.00067908	0.0062422	737	8034	6527	79366	system development
	GO:0043436	0.00069459	0.0063435	756	8256	6527	79366	oxoacid metabolic process
	GO:0019752	0.00069459	0.0063435	756	8256	6527	79366	carboxylic acid metabolic process
	GO:0006082	0.00071187	0.0064803	756	8258	6527	79366	organic acid metabolic process
	GO:0043090	0.00072087	0.0065412	49	371	6527	79366	amino acid import
	GO:0006790	0.00088566	0.0080107	273	2761	6527	79366	sulfur metabolic process
	GO:0040008	0.0009106	0.0082016	134	1245	6527	79366	regulation of growth
	GO:0009684	0.00091258	0.0082016	55	433	6527	79366	indoleacetic acid biosynthetic process
	GO:0015695	0.00098579	0.0088315	25	156	6527	79366	organic cation transport
	GO:0055081	0.0010109	0.0090276	13	60	6527	79366	anion homeostasis
	GO:0009683	0.0010706	0.0092493	55	436	6527	79366	indoleacetic acid metabolic process
	GO:0034754	0.0010862	0.0092493	78	666	6527	79366	cellular hormone metabolic process
	GO:0075136	0.0011111	0.0092493	8	27	6527	79366	response to host
	GO:0052031	0.0011111	0.0092493	8	27	6527	79366	modulation by symbiont of host defense response
	GO:0052033	0.0011111	0.0092493	8	27	6527	79366	pathogen-associated molecular pattern dependent induction by symbiont of host innate immunity
	GO:0052166	0.0011111	0.0092493	8	27	6527	79366	positive regulation by symbiont of host innate immunity
	GO:0052167	0.0011111	0.0092493	8	27	6527	79366	modulation by symbiont of host innate immunity
	GO:0052169	0.0011111	0.0092493	8	27	6527	79366	pathogen-associated molecular pattern dependent modulation by symbiont of host innate immunity
	GO:0052173	0.0011111	0.0092493	8	27	6527	79366	response to defenses of other organism involved in symbiotic interaction
	GO:0052200	0.0011111	0.0092493	8	27	6527	79366	response to host defenses
	GO:0052255	0.0011111	0.0092493	8	27	6527	79366	modulation by organism of defense response of other organism involved in symbiotic interaction
	GO:0052257	0.0011111	0.0092493	8	27	6527	79366	pathogen-associated molecular pattern dependent induction by organism of innate immunity of other organism involved in symbiotic interaction
	GO:0052305	0.0011111	0.0092493	8	27	6527	79366	positive regulation by organism of innate immunity in other organism involved in symbiotic interaction
	GO:0052306	0.0011111	0.0092493	8	27	6527	79366	modulation by organism of innate immunity in other organism involved in symbiotic interaction
	GO:0052308	0.0011111	0.0092493	8	27	6527	79366	pathogen-associated molecular pattern dependent modulation by organism of innate immunity in other organism involved in symbiotic interaction
	GO:0052509	0.0011111	0.0092493	8	27	6527	79366	positive regulation by symbiont of host defense response
	GO:0052510	0.0011111	0.0092493	8	27	6527	79366	positive regulation by organism of defense response of other organism involved in symbiotic interaction
	GO:0052552	0.0011111	0.0092493	8	27	6527	79366	modulation by organism of immune response of other organism involved in symbiotic interaction
	GO:0052553	0.0011111	0.0092493	8	27	6527	79366	modulation by symbiont of host immune response
	GO:0052555	0.0011111	0.0092493	8	27	6527	79366	positive regulation by organism of immune response of other organism involved in symbiotic interaction
	GO:0052556	0.0011111	0.0092493	8	27	6527	79366	positive regulation by symbiont of host immune response
	GO:0052564	0.0011111	0.0092493	8	27	6527	79366	response to immune response of other organism involved in symbiotic interaction
	GO:0052572	0.0011111	0.0092493	8	27	6527	79366	response to host immune response
	GO:0031325	0.0011674	0.0096896	238	2386	6527	79366	positive regulation of cellular metabolic process
	GO:0033238	0.0012347	0.010218	12	54	6527	79366	regulation of cellular amine metabolic process
	GO:0006521	0.001242	0.010249	11	47	6527	79366	regulation of cellular amino acid metabolic process
	GO:0032268	0.001277	0.010506	100	897	6527	79366	regulation of cellular protein metabolic process
	GO:0046967	0.0013052	0.010707	4	7	6527	79366	cytosol to ER transport
	GO:0051649	0.0013336	0.010908	592	6411	6527	79366	establishment of localization in cell
	GO:0009404	0.001356	0.011027	96	857	6527	79366	toxin metabolic process
	GO:0009407	0.001356	0.011027	96	857	6527	79366	toxin catabolic process
	GO:0008643	0.0013837	0.011221	31	213	6527	79366	carbohydrate transport
	GO:0009750	0.0014159	0.011449	69	581	6527	79366	response to fructose stimulus
	GO:0051641	0.0014446	0.011647	612	6648	6527	79366	cellular localization
	GO:0006519	0.0014744	0.011854	459	4891	6527	79366	cellular amino acid and derivative metabolic process
	GO:0010588	0.001493	0.011969	11	48	6527	79366	cotyledon vascular tissue pattern formation
	GO:0055080	0.0016006	0.012796	107	977	6527	79366	cation homeostasis
	GO:0016036	0.0016402	0.013075	65	544	6527	79366	cellular response to phosphate starvation
	GO:0015696	0.0016577	0.013177	24	153	6527	79366	ammonium transport
	GO:0000304	0.0017226	0.013655	6	17	6527	79366	response to singlet oxygen
	GO:0010286	0.0017977	0.014162	46	358	6527	79366	heat acclimation
	GO:0009817	0.0018133	0.014162	24	154	6527	79366	defense response to fungus, incompatible interaction
	GO:0009714	0.0018167	0.014162	5	12	6527	79366	chalcone metabolic process
	GO:0009715	0.0018167	0.014162	5	12	6527	79366	chalcone biosynthetic process
	GO:0010185	0.0018167	0.014162	5	12	6527	79366	regulation of cellular defense response
	GO:0048826	0.0018167	0.014162	5	12	6527	79366	cotyledon morphogenesis
	GO:0015781	0.0019079	0.014832	7	23	6527	79366	pyrimidine nucleotide-sugar transport
	GO:0009893	0.0019303	0.014965	238	2410	6527	79366	positive regulation of metabolic process
	GO:0016139	0.0019384	0.014986	19	112	6527	79366	glycoside catabolic process
	GO:0006576	0.0019461	0.015005	86	763	6527	79366	cellular biogenic amine metabolic process
	GO:0042402	0.0019797	0.015223	62	518	6527	79366	cellular biogenic amine catabolic process
	GO:0015780	0.0019915	0.015272	14	72	6527	79366	nucleotide-sugar transport
	GO:0009646	0.0020504	0.015681	22	138	6527	79366	response to absence of light
	GO:0034284	0.0021819	0.016596	77	673	6527	79366	response to monosaccharide stimulus
	GO:0009746	0.0021819	0.016596	77	673	6527	79366	response to hexose stimulus
	GO:0045827	0.0024402	0.018432	4	8	6527	79366	negative regulation of isoprenoid metabolic process
	GO:0015784	0.0024402	0.018432	4	8	6527	79366	GDP-mannose transport
	GO:0046283	0.0024429	0.018432	32	230	6527	79366	anthocyanin metabolic process
	GO:0010150	0.0025295	0.019035	38	287	6527	79366	leaf senescence
	GO:0009831	0.0027602	0.020716	18	107	6527	79366	plant-type cell wall modification involved in multidimensional cell growth
	GO:0046890	0.0029627	0.022177	14	75	6527	79366	regulation of lipid biosynthetic process
	GO:0009813	0.0030174	0.022526	51	417	6527	79366	flavonoid biosynthetic process
	GO:0060255	0.0030374	0.022617	947	10622	6527	79366	regulation of macromolecule metabolic process
	GO:0035304	0.0032074	0.023819	67	580	6527	79366	regulation of protein amino acid dephosphorylation
	GO:0051329	0.0032336	0.02395	7	25	6527	79366	interphase of mitotic cell cycle
	GO:0048584	0.0032704	0.02416	47	379	6527	79366	positive regulation of response to stimulus
	GO:0031399	0.0032842	0.024198	72	632	6527	79366	regulation of protein modification process
	GO:0048507	0.003597	0.026434	187	1874	6527	79366	meristem development
	GO:0048359	0.0036464	0.026728	10	46	6527	79366	mucilage metabolic process involved seed coat development
	GO:0009812	0.0038162	0.0279	54	452	6527	79366	flavonoid metabolic process
	GO:0048764	0.0038658	0.028117	142	1383	6527	79366	trichoblast maturation
	GO:0048765	0.0038658	0.028117	142	1383	6527	79366	root hair cell differentiation
	GO:0060860	0.0039943	0.028903	5	14	6527	79366	regulation of floral organ abscission
	GO:0060862	0.0039943	0.028903	5	14	6527	79366	negative regulation of floral organ abscission
	GO:0048469	0.0042738	0.030846	142	1387	6527	79366	cell maturation
	GO:0035303	0.0047614	0.034277	67	590	6527	79366	regulation of dephosphorylation
	GO:0000920	0.0048967	0.034984	3	5	6527	79366	cytokinetic cell separation
	GO:0007108	0.0048967	0.034984	3	5	6527	79366	cytokinesis, initiation of separation
	GO:0048759	0.0048967	0.034984	3	5	6527	79366	vessel member cell differentiation
	GO:0055062	0.0050339	0.035873	10	48	6527	79366	phosphate ion homeostasis
	GO:0051325	0.0051658	0.03672	7	27	6527	79366	interphase
	GO:0006862	0.0055988	0.039698	25	177	6527	79366	nucleotide transport
	GO:0000912	0.005676	0.039845	6	21	6527	79366	assembly of actomyosin apparatus involved in cell cycle cytokinesis
	GO:0000914	0.005676	0.039845	6	21	6527	79366	phragmoplast assembly
	GO:0042181	0.005676	0.039845	6	21	6527	79366	ketone biosynthetic process
	GO:0031032	0.005676	0.039845	6	21	6527	79366	actomyosin structure organization
	GO:0006820	0.0056935	0.039868	137	1344	6527	79366	anion transport
	GO:0015749	0.0058673	0.040984	10	49	6527	79366	monosaccharide transport
	GO:0009908	0.0058864	0.041016	269	2818	6527	79366	flower development
	GO:0009687	0.0062512	0.043324	21	142	6527	79366	abscisic acid metabolic process
	GO:0043288	0.0062512	0.043324	21	142	6527	79366	apocarotenoid metabolic process
	GO:0009699	0.0062638	0.043324	102	968	6527	79366	phenylpropanoid biosynthetic process
	GO:0006561	0.0062899	0.043398	9	42	6527	79366	proline biosynthetic process
	GO:0010439	0.0064063	0.044094	7	28	6527	79366	regulation of glucosinolate biosynthetic process
	GO:0042044	0.0068201	0.046714	78	715	6527	79366	fluid transport
	GO:0006833	0.0068201	0.046714	78	715	6527	79366	water transport
	GO:0071555	0.0068882	0.047067	245	2556	6527	79366	cell wall organization
	GO:0002218	0.0069292	0.047119	25	180	6527	79366	activation of innate immune response
	GO:0002253	0.0069292	0.047119	25	180	6527	79366	activation of immune response
	GO:0021700	0.0072578	0.049234	144	1431	6527	79366	developmental maturation
	GO:0009820	0.0073856	0.049862	9	43	6527	79366	alkaloid metabolic process
	GO:0009821	0.0073856	0.049862	9	43	6527	79366	alkaloid biosynthetic process
Up-regulated genes at 21 DAP	GO:0010200	1.1639e-175	0	631	1945	7641	79366	response to chitin
	GO:0009743	3.3007e-101	4.61e-98	754	3532	7641	79366	response to carbohydrate stimulus
	GO:0006952	9.5914e-84	8.9392e-81	1055	6107	7641	79366	defense response
	GO:0045730	6.2387e-83	3.4887e-80	220	536	7641	79366	respiratory burst
	GO:0002679	6.2387e-83	3.4887e-80	220	536	7641	79366	respiratory burst involved in defense response
	GO:0006955	1.2285e-80	5.7246e-78	696	3472	7641	79366	immune response
	GO:0023034	2.3409e-80	9.3502e-78	624	2970	7641	79366	intracellular signaling pathway
	GO:0002376	7.0083e-80	2.4494e-77	704	3543	7641	79366	immune system process
	GO:0023033	1.6416e-72	5.0998e-70	1011	6040	7641	79366	signaling pathway
	GO:0009863	3.4189e-72	9.5591e-70	396	1582	7641	79366	salicylic acid mediated signaling pathway
	GO:0071446	1.0264e-71	2.6089e-69	397	1594	7641	79366	cellular response to salicylic acid stimulus
	GO:0071310	2.2289e-69	5.1933e-67	871	5016	7641	79366	cellular response to organic substance
	GO:0009751	5.3412e-69	1.1488e-66	475	2134	7641	79366	response to salicylic acid stimulus
	GO:0009620	1.2551e-68	2.5066e-66	487	2220	7641	79366	response to fungus
	GO:0031347	2.4259e-64	4.3445e-62	498	2363	7641	79366	regulation of defense response
	GO:0023052	2.4861e-64	4.3445e-62	1204	7856	7641	79366	signaling
	GO:0009814	2.7052e-64	4.4492e-62	496	2350	7641	79366	defense response, incompatible interaction
	GO:0050832	3.5111e-64	5.454e-62	380	1582	7641	79366	defense response to fungus
	GO:0010033	4.5014e-64	6.6242e-62	1623	11478	7641	79366	response to organic substance
	GO:0080134	6.1704e-64	8.6262e-62	507	2432	7641	79366	regulation of response to stress
	GO:0035556	9.3606e-64	1.2463e-61	495	2352	7641	79366	intracellular signal transduction
	GO:0009627	4.7112e-63	5.9875e-61	432	1936	7641	79366	systemic acquired resistance
	GO:0050776	2.4417e-61	2.8446e-59	428	1935	7641	79366	regulation of immune response
	GO:0002682	2.4417e-61	2.8446e-59	428	1935	7641	79366	regulation of immune system process
	GO:0070887	1.6386e-60	1.8326e-58	944	5827	7641	79366	cellular response to chemical stimulus
	GO:0045088	1.8893e-60	2.0317e-58	423	1915	7641	79366	regulation of innate immune response
	GO:0010941	3.5131e-60	3.638e-58	414	1859	7641	79366	regulation of cell death
	GO:0009607	1.3542e-59	1.3523e-57	1101	7145	7641	79366	response to biotic stimulus
	GO:0080135	1.019e-58	9.8243e-57	394	1748	7641	79366	regulation of cellular response to stress
	GO:0009697	2.8592e-58	2.6648e-56	260	922	7641	79366	salicylic acid biosynthetic process
	GO:0009696	3.35e-58	3.0215e-56	267	963	7641	79366	salicylic acid metabolic process
	GO:0010363	3.603e-58	3.1482e-56	389	1723	7641	79366	regulation of plant-type hypersensitive response
	GO:0009753	1.1432e-56	9.6857e-55	457	2208	7641	79366	response to jasmonic acid stimulus
	GO:0043067	1.4264e-56	1.173e-54	400	1820	7641	79366	regulation of programmed cell death
	GO:0006950	2.061e-56	1.6464e-54	2068	15840	7641	79366	response to stress
	GO:0006612	3.3621e-56	2.6112e-54	399	1819	7641	79366	protein targeting to membrane
	GO:0023060	6.0663e-56	4.5842e-54	781	4648	7641	79366	signal transmission
	GO:0023046	8.6194e-56	6.3421e-54	781	4652	7641	79366	signaling process
	GO:0051707	1.9514e-55	1.399e-53	944	5975	7641	79366	response to other organism
	GO:0009867	5.812e-55	3.9635e-53	325	1353	7641	79366	jasmonic acid mediated signaling pathway
	GO:0071395	5.812e-55	3.9635e-53	325	1353	7641	79366	cellular response to jasmonic acid stimulus
	GO:0034976	1.2643e-54	8.4168e-53	366	1623	7641	79366	response to endoplasmic reticulum stress
	GO:0007165	1.9988e-53	1.2997e-51	729	4304	7641	79366	signal transduction
	GO:0006984	4.1482e-53	2.636e-51	255	946	7641	79366	ER-nucleus signaling pathway
	GO:0071495	5.6639e-53	3.5192e-51	604	3351	7641	79366	cellular response to endogenous stimulus
	GO:0045087	5.8664e-53	3.5658e-51	559	3014	7641	79366	innate immune response
	GO:0030968	8.6427e-53	4.9765e-51	250	920	7641	79366	endoplasmic reticulum unfolded protein response
	GO:0071445	8.8994e-53	4.9765e-51	251	926	7641	79366	cellular response to protein stimulus
	GO:0034620	8.8994e-53	4.9765e-51	251	926	7641	79366	cellular response to unfolded protein
	GO:0006986	8.8994e-53	4.9765e-51	251	926	7641	79366	response to unfolded protein
	GO:0042221	2.1182e-52	1.1613e-50	2081	16157	7641	79366	response to chemical stimulus
	GO:0031348	8.1463e-52	4.3802e-50	310	1299	7641	79366	negative regulation of defense response
	GO:0071216	2.7854e-51	1.4694e-49	252	948	7641	79366	cellular response to biotic stimulus
	GO:0048583	5.7131e-51	2.9581e-49	544	2945	7641	79366	regulation of response to stimulus
	GO:0051704	3.0114e-49	1.5309e-47	1103	7512	7641	79366	multi-organism process
	GO:0009862	1.9378e-48	9.6754e-47	283	1172	7641	79366	systemic acquired resistance, salicylic acid mediated signaling pathway
	GO:0051716	6.1933e-48	3.038e-46	1239	8737	7641	79366	cellular response to stimulus
	GO:0060548	1.7129e-45	8.1596e-44	225	851	7641	79366	negative regulation of cell death
	GO:0050896	1.7218e-45	8.1596e-44	2905	24452	7641	79366	response to stimulus
	GO:0002252	7.9375e-44	3.6989e-42	261	1093	7641	79366	immune effector process
	GO:0043069	2.8783e-43	1.3193e-41	217	828	7641	79366	negative regulation of programmed cell death
	GO:0009692	6.0031e-43	2.6642e-41	171	567	7641	79366	ethylene metabolic process
	GO:0009693	6.0031e-43	2.6642e-41	171	567	7641	79366	ethylene biosynthetic process
	GO:0043449	4.6822e-42	2.0141e-40	171	575	7641	79366	cellular alkene metabolic process
	GO:0043450	4.6822e-42	2.0141e-40	171	575	7641	79366	alkene biosynthetic process
	GO:0048585	2.4393e-41	1.0334e-39	338	1645	7641	79366	negative regulation of response to stimulus
	GO:0009738	9.9765e-41	4.1633e-39	238	988	7641	79366	abscisic acid mediated signaling pathway
	GO:0000165	4.77e-40	1.9613e-38	241	1016	7641	79366	MAPKKK cascade
	GO:0007243	5.8393e-39	2.3662e-37	246	1063	7641	79366	intracellular protein kinase cascade
	GO:0023014	8.1098e-39	3.2393e-37	246	1065	7641	79366	signal transmission via phosphorylation event
	GO:0071215	1.0063e-37	3.9627e-36	243	1061	7641	79366	cellular response to abscisic acid stimulus
	GO:0010310	4.7032e-36	1.8264e-34	206	847	7641	79366	regulation of hydrogen peroxide metabolic process
	GO:0080010	6.7328e-36	2.5787e-34	206	849	7641	79366	regulation of oxygen and reactive oxygen species metabolic process
	GO:0009611	3.1566e-34	1.1927e-32	313	1599	7641	79366	response to wounding
	GO:0009595	1.0461e-33	3.8997e-32	145	508	7641	79366	detection of biotic stimulus
	GO:0009719	9.6329e-31	3.5439e-29	939	6831	7641	79366	response to endogenous stimulus
	GO:0043900	3.4033e-30	1.2358e-28	149	568	7641	79366	regulation of multi-organism process
	GO:0009755	1.1512e-29	4.1264e-28	394	2306	7641	79366	hormone-mediated signaling pathway
	GO:0051789	2.8916e-29	1.0234e-27	322	1768	7641	79366	response to protein stimulus
	GO:0009612	7.0768e-29	2.4733e-27	91	260	7641	79366	response to mechanical stimulus
	GO:0032870	6.8656e-27	2.3699e-25	410	2507	7641	79366	cellular response to hormone stimulus
	GO:0009723	1.5467e-26	5.2737e-25	281	1524	7641	79366	response to ethylene stimulus
	GO:0051606	5.2581e-24	1.7713e-22	157	698	7641	79366	detection of stimulus
	GO:0042538	8.9165e-24	2.9679e-22	158	708	7641	79366	hyperosmotic salinity response
	GO:0042742	1.1872e-23	3.9051e-22	318	1874	7641	79366	defense response to bacterium
	GO:0009873	1.3428e-23	4.3656e-22	117	451	7641	79366	ethylene mediated signaling pathway
	GO:0009617	1.7433e-23	5.6025e-22	403	2553	7641	79366	response to bacterium
	GO:0019438	2.9577e-23	9.3976e-22	386	2423	7641	79366	aromatic compound biosynthetic process
	GO:0000160	6.153e-22	1.933e-20	138	604	7641	79366	two-component signal transduction system (phosphorelay)
	GO:0033554	1.8678e-21	5.8028e-20	657	4779	7641	79366	cellular response to stress
	GO:0006605	5.7595e-21	1.7696e-19	545	3830	7641	79366	protein targeting
	GO:0006555	1.217e-20	3.6986e-19	188	969	7641	79366	methionine metabolic process
	GO:0009066	3.7639e-20	1.1316e-18	209	1132	7641	79366	aspartate family amino acid metabolic process
	GO:0009415	4.4769e-19	1.3316e-17	293	1805	7641	79366	response to water
	GO:0009737	6.1942e-19	1.8231e-17	399	2674	7641	79366	response to abscisic acid stimulus
	GO:0006886	1.6324e-18	4.7543e-17	593	4356	7641	79366	intracellular protein transport
	GO:0071369	1.7332e-18	4.9959e-17	122	550	7641	79366	cellular response to ethylene stimulus
	GO:0034613	1.8928e-18	5.4002e-17	603	4447	7641	79366	cellular protein localization
	GO:0009414	2.625e-18	7.4137e-17	288	1788	7641	79366	response to water deprivation
	GO:0070727	1.2118e-16	3.3882e-15	608	4582	7641	79366	cellular macromolecule localization
	GO:0008104	1.2422e-16	3.4387e-15	642	4886	7641	79366	protein localization
	GO:0045184	1.3241e-16	3.5945e-15	633	4807	7641	79366	establishment of protein localization
	GO:0015031	1.3241e-16	3.5945e-15	633	4807	7641	79366	protein transport
	GO:0042398	3.5227e-16	9.4705e-15	289	1863	7641	79366	cellular amino acid derivative biosynthetic process
	GO:0006575	4.8594e-16	1.294e-14	367	2515	7641	79366	cellular amino acid derivative metabolic process
	GO:0046394	9.7283e-16	2.5421e-14	582	4398	7641	79366	carboxylic acid biosynthetic process
	GO:0016053	9.7283e-16	2.5421e-14	582	4398	7641	79366	organic acid biosynthetic process
	GO:0033036	2.1594e-15	5.5904e-14	768	6100	7641	79366	macromolecule localization
	GO:0006725	4.1581e-14	1.0666e-12	498	3737	7641	79366	cellular aromatic compound metabolic process
	GO:0002237	4.8404e-14	1.2303e-12	85	373	7641	79366	response to molecule of bacterial origin
	GO:0044283	8.7625e-14	2.2072e-12	1004	8410	7641	79366	small molecule biosynthetic process
	GO:0070482	9.1352e-14	2.2805e-12	81	351	7641	79366	response to oxygen levels
	GO:0006972	1.0179e-13	2.5185e-12	190	1146	7641	79366	hyperosmotic response
	GO:0001666	1.4701e-13	3.6055e-12	79	341	7641	79366	response to hypoxia
	GO:0009695	1.969e-13	4.7873e-12	109	546	7641	79366	jasmonic acid biosynthetic process
	GO:0048519	2.0713e-13	4.9925e-12	638	5036	7641	79366	negative regulation of biological process
	GO:0052542	2.167e-13	5.1786e-12	73	305	7641	79366	defense response by callose deposition
	GO:0006944	2.6948e-13	6.3316e-12	203	1261	7641	79366	cellular membrane fusion
	GO:0061025	2.6948e-13	6.3316e-12	203	1261	7641	79366	membrane fusion
	GO:0009816	4.0556e-13	9.4497e-12	55	199	7641	79366	defense response to bacterium, incompatible interaction
	GO:0043436	4.1807e-13	9.5814e-12	982	8256	7641	79366	oxoacid metabolic process
	GO:0019752	4.1807e-13	9.5814e-12	982	8256	7641	79366	carboxylic acid metabolic process
	GO:0006082	4.4283e-13	1.0066e-11	982	8258	7641	79366	organic acid metabolic process
	GO:0009725	5.2085e-13	1.1744e-11	710	5722	7641	79366	response to hormone stimulus
	GO:0046907	8.0252e-13	1.7951e-11	732	5938	7641	79366	intracellular transport
	GO:0031408	1.5109e-12	3.3527e-11	109	563	7641	79366	oxylipin biosynthetic process
	GO:0042180	1.9052e-12	4.1945e-11	985	8338	7641	79366	cellular ketone metabolic process
	GO:0009694	7.2244e-12	1.5781e-10	121	665	7641	79366	jasmonic acid metabolic process
	GO:0002831	2.6911e-11	5.8328e-10	25	58	7641	79366	regulation of response to biotic stimulus
	GO:0031407	3.1875e-11	6.8556e-10	123	695	7641	79366	oxylipin metabolic process
	GO:0048523	3.3259e-11	7.0986e-10	442	3395	7641	79366	negative regulation of cellular process
	GO:0009581	7.1052e-11	1.505e-09	62	269	7641	79366	detection of external stimulus
	GO:0051649	1.0125e-10	2.1286e-09	766	6411	7641	79366	establishment of localization in cell
	GO:0009646	1.2306e-10	2.5676e-09	40	138	7641	79366	response to absence of light
	GO:0034605	1.4284e-10	2.9584e-09	27	71	7641	79366	cellular response to heat
	GO:0070370	1.7991e-10	3.6987e-09	17	30	7641	79366	cellular heat acclimation
	GO:0009625	2.6217e-10	5.3506e-09	77	379	7641	79366	response to insect
	GO:0032787	3.2418e-10	6.5682e-09	709	5916	7641	79366	monocarboxylic acid metabolic process
	GO:0051641	8.5636e-10	1.7226e-08	783	6648	7641	79366	cellular localization
	GO:0052545	3.2994e-09	6.5893e-08	82	436	7641	79366	callose localization
	GO:0009408	3.8753e-09	7.6846e-08	182	1229	7641	79366	response to heat
	GO:0033037	5.0947e-09	1.0031e-07	82	440	7641	79366	polysaccharide localization
	GO:0010286	8.7042e-09	1.7019e-07	70	358	7641	79366	heat acclimation
	GO:0050794	1.0361e-08	2.0118e-07	1846	17154	7641	79366	regulation of cellular process
	GO:0080142	1.4795e-08	2.8529e-07	10	13	7641	79366	regulation of salicylic acid biosynthetic process
	GO:0010112	2.0285e-08	3.8847e-07	17	38	7641	79366	regulation of systemic acquired resistance
	GO:0006810	6.9425e-08	1.3205e-06	1471	13540	7641	79366	transport
	GO:0018319	9.8705e-08	1.8157e-06	276	2107	7641	79366	protein amino acid myristoylation
	GO:0018377	9.8705e-08	1.8157e-06	276	2107	7641	79366	protein myristoylation
	GO:0018409	9.8705e-08	1.8157e-06	276	2107	7641	79366	peptide or protein amino-terminal blocking
	GO:0006498	9.8705e-08	1.8157e-06	276	2107	7641	79366	N-terminal protein lipidation
	GO:0006499	9.8705e-08	1.8157e-06	276	2107	7641	79366	N-terminal protein myristoylation
	GO:0031365	1.2678e-07	2.3168e-06	277	2122	7641	79366	N-terminal protein amino acid modification
	GO:0009605	1.4503e-07	2.6332e-06	405	3288	7641	79366	response to external stimulus
	GO:0009409	1.4815e-07	2.6725e-06	343	2721	7641	79366	response to cold
	GO:0010942	2.1819e-07	3.9106e-06	21	63	7641	79366	positive regulation of cell death
	GO:0042157	2.7364e-07	4.8733e-06	282	2186	7641	79366	lipoprotein metabolic process
	GO:0042158	2.8433e-07	4.9999e-06	281	2178	7641	79366	lipoprotein biosynthetic process
	GO:0006497	2.8433e-07	4.9999e-06	281	2178	7641	79366	protein amino acid lipidation
	GO:0009266	5.0206e-07	8.7735e-06	487	4092	7641	79366	response to temperature stimulus
	GO:0051179	5.7772e-07	9.9901e-06	1546	14415	7641	79366	localization
	GO:0010193	5.7883e-07	9.9901e-06	34	143	7641	79366	response to ozone
	GO:0051234	6.7653e-07	1.1605e-05	1486	13828	7641	79366	establishment of localization
	GO:0043543	9.6102e-07	1.6384e-05	281	2210	7641	79366	protein amino acid acylation
	GO:0006790	1.0923e-06	1.8509e-05	341	2761	7641	79366	sulfur metabolic process
	GO:0010120	1.156e-06	1.9354e-05	18	53	7641	79366	camalexin biosynthetic process
	GO:0052317	1.156e-06	1.9354e-05	18	53	7641	79366	camalexin metabolic process
	GO:0050691	2.5487e-06	4.2417e-05	8	12	7641	79366	regulation of defense response to virus by host
	GO:0031349	3.4866e-06	5.7684e-05	45	230	7641	79366	positive regulation of defense response
	GO:0065007	4.2915e-06	7.0583e-05	2461	23787	7641	79366	biological regulation
	GO:0000096	7.0405e-06	0.00011512	240	1893	7641	79366	sulfur amino acid metabolic process
	GO:0014070	8.0912e-06	0.00013077	90	588	7641	79366	response to organic cyclic substance
	GO:0010583	8.0912e-06	0.00013077	90	588	7641	79366	response to cyclopentenone
	GO:0046217	8.5576e-06	0.00013442	18	60	7641	79366	indole phytoalexin metabolic process
	GO:0042431	8.5576e-06	0.00013442	18	60	7641	79366	indole metabolic process
	GO:0009700	8.5576e-06	0.00013442	18	60	7641	79366	indole phytoalexin biosynthetic process
	GO:0052314	8.5576e-06	0.00013442	18	60	7641	79366	phytoalexin metabolic process
	GO:0052315	8.5576e-06	0.00013442	18	60	7641	79366	phytoalexin biosynthetic process
	GO:0006979	8.6678e-06	0.00013539	287	2328	7641	79366	response to oxidative stress
	GO:0010411	9.7091e-06	0.00015081	17	55	7641	79366	xyloglucan metabolic process
	GO:0050789	1.0496e-05	0.00016214	2056	19751	7641	79366	regulation of biological process
	GO:0018193	2.0256e-05	0.00031119	296	2438	7641	79366	peptidyl-amino acid modification
	GO:0009963	2.3543e-05	0.00035971	71	449	7641	79366	positive regulation of flavonoid biosynthetic process
	GO:0010618	2.6546e-05	0.00040338	9	19	7641	79366	aerenchyma formation
	GO:0048584	2.6774e-05	0.00040465	62	379	7641	79366	positive regulation of response to stimulus
	GO:0046834	2.7744e-05	0.00041284	25	108	7641	79366	lipid phosphorylation
	GO:0046854	2.7744e-05	0.00041284	25	108	7641	79366	phosphoinositide phosphorylation
	GO:0009642	2.7759e-05	0.00041284	147	1096	7641	79366	response to light intensity
	GO:0009628	2.9421e-05	0.00043524	1158	10818	7641	79366	response to abiotic stimulus
	GO:0009626	4.0905e-05	0.00060195	34	172	7641	79366	plant-type hypersensitive response
	GO:0045089	4.3817e-05	0.00063478	40	216	7641	79366	positive regulation of innate immune response
	GO:0050778	4.3817e-05	0.00063478	40	216	7641	79366	positive regulation of immune response
	GO:0002684	4.3817e-05	0.00063478	40	216	7641	79366	positive regulation of immune system process
	GO:0002218	4.5467e-05	0.00065043	35	180	7641	79366	activation of innate immune response
	GO:0002253	4.5467e-05	0.00065043	35	180	7641	79366	activation of immune response
	GO:0035264	4.5595e-05	0.00065043	5	6	7641	79366	multicellular organism growth
	GO:0010508	5.1605e-05	0.00072873	6	9	7641	79366	positive regulation of autophagy
	GO:0031331	5.1605e-05	0.00072873	6	9	7641	79366	positive regulation of cellular catabolic process
	GO:0009651	5.6853e-05	0.0007988	416	3605	7641	79366	response to salt stress
	GO:0016036	5.8365e-05	0.00081595	81	544	7641	79366	cellular response to phosphate starvation
	GO:0034050	7.4528e-05	0.0010367	34	177	7641	79366	host programmed cell death induced by symbiont
	GO:0006970	7.541e-05	0.0010438	436	3808	7641	79366	response to osmotic stress
	GO:0010337	7.934e-05	0.0010928	13	41	7641	79366	regulation of salicylic acid metabolic process
	GO:0006516	8.0332e-05	0.001101	8	17	7641	79366	glycoprotein catabolic process
	GO:0010149	9.7272e-05	0.0013203	64	412	7641	79366	senescence
	GO:0010260	9.7272e-05	0.0013203	64	412	7641	79366	organ senescence
	GO:0006633	0.0001318	0.0017803	153	1186	7641	79366	fatty acid biosynthetic process
	GO:0000288	0.00014224	0.0018938	7	14	7641	79366	nuclear-transcribed mRNA catabolic process, deadenylation-dependent decay
	GO:0000289	0.00014224	0.0018938	7	14	7641	79366	nuclear-transcribed mRNA poly(A) tail shortening
	GO:0007585	0.00014224	0.0018938	7	14	7641	79366	respiratory gaseous exchange
	GO:0007568	0.00016935	0.0022441	84	587	7641	79366	aging
	GO:0046942	0.00023591	0.0031114	147	1147	7641	79366	carboxylic acid transport
	GO:0019310	0.00023923	0.0031404	6	11	7641	79366	inositol catabolic process
	GO:0009896	0.00024449	0.0031944	7	15	7641	79366	positive regulation of catabolic process
	GO:0006865	0.00027494	0.0035754	141	1097	7641	79366	amino acid transport
	GO:0007154	0.0003063	0.0039649	276	2347	7641	79366	cell communication
	GO:0050688	0.00031947	0.0040975	8	20	7641	79366	regulation of defense response to virus
	GO:0002697	0.00031947	0.0040975	8	20	7641	79366	regulation of immune effector process
	GO:0015849	0.00035768	0.0045666	148	1167	7641	79366	organic acid transport
	GO:0010150	0.00042789	0.0054381	46	287	7641	79366	leaf senescence
	GO:0010185	0.00043939	0.0055339	6	12	7641	79366	regulation of cellular defense response
	GO:0043617	0.00043939	0.0055339	6	12	7641	79366	cellular response to sucrose starvation
	GO:0019375	0.00049687	0.0062298	55	362	7641	79366	galactolipid biosynthetic process
	GO:0015837	0.00050585	0.0063141	141	1113	7641	79366	amine transport
	GO:0009733	0.0005306	0.0065936	223	1870	7641	79366	response to auxin stimulus
	GO:0009962	0.00053461	0.006614	73	514	7641	79366	regulation of flavonoid biosynthetic process
	GO:0051865	0.00056789	0.0069948	13	49	7641	79366	protein autoubiquitination
	GO:0010581	0.00062124	0.0076184	7	17	7641	79366	regulation of starch biosynthetic process
	GO:0043455	0.0006374	0.0077825	87	638	7641	79366	regulation of secondary metabolic process
	GO:0019374	0.00064892	0.0078886	55	366	7641	79366	galactolipid metabolic process
	GO:0010506	0.00068023	0.0082334	8	22	7641	79366	regulation of autophagy
	GO:0009864	0.00070041	0.0084412	13	50	7641	79366	induced systemic resistance, jasmonic acid mediated signaling pathway
	GO:0031667	0.00070611	0.0084733	162	1314	7641	79366	response to nutrient levels
	GO:0009247	0.00073949	0.008836	55	368	7641	79366	glycolipid biosynthetic process
	GO:0070212	0.00074613	0.0088773	5	9	7641	79366	protein amino acid poly-ADP-ribosylation
	GO:0043090	0.0008965	0.010621	55	371	7641	79366	amino acid import
	GO:0048281	0.00093234	0.010999	7	18	7641	79366	inflorescence morphogenesis
	GO:0032881	0.00095544	0.011131	8	23	7641	79366	regulation of polysaccharide metabolic process
	GO:0032885	0.00095544	0.011131	8	23	7641	79366	regulation of polysaccharide biosynthetic process
	GO:0010962	0.00095544	0.011131	8	23	7641	79366	regulation of glucan biosynthetic process
	GO:0031669	0.0013372	0.015513	154	1260	7641	79366	cellular response to nutrient levels
	GO:0080040	0.0013738	0.015678	5	10	7641	79366	positive regulation of cellular response to phosphate starvation
	GO:0032103	0.0013738	0.015678	5	10	7641	79366	positive regulation of response to external stimulus
	GO:0032106	0.0013738	0.015678	5	10	7641	79366	positive regulation of response to extracellular stimulus
	GO:0032109	0.0013738	0.015678	5	10	7641	79366	positive regulation of response to nutrient levels
	GO:0071456	0.0015129	0.017195	15	67	7641	79366	cellular response to hypoxia
	GO:0007050	0.0016479	0.018654	10	36	7641	79366	cell cycle arrest
	GO:0009308	0.0016626	0.018745	449	4089	7641	79366	amine metabolic process
	GO:0046133	0.0018453	0.020637	6	15	7641	79366	pyrimidine ribonucleoside catabolic process
	GO:0046135	0.0018453	0.020637	6	15	7641	79366	pyrimidine nucleoside catabolic process
	GO:0009065	0.0018643	0.020767	17	82	7641	79366	glutamine family amino acid catabolic process
	GO:0010675	0.0019659	0.021812	14	62	7641	79366	regulation of cellular carbohydrate metabolic process
	GO:0006520	0.0022916	0.025233	384	3474	7641	79366	cellular amino acid metabolic process
	GO:0046345	0.0023193	0.025233	5	11	7641	79366	abscisic acid catabolic process
	GO:0043290	0.0023193	0.025233	5	11	7641	79366	apocarotenoid catabolic process
	GO:0051763	0.0023193	0.025233	5	11	7641	79366	sesquiterpene catabolic process
	GO:0016107	0.0023193	0.025233	5	11	7641	79366	sesquiterpenoid catabolic process
	GO:0008643	0.0023708	0.025692	34	213	7641	79366	carbohydrate transport
	GO:0044106	0.0024653	0.026614	415	3780	7641	79366	cellular amine metabolic process
	GO:0009267	0.0026031	0.027993	145	1198	7641	79366	cellular response to starvation
	GO:0080086	0.0026305	0.028179	7	21	7641	79366	stamen filament development
	GO:0009643	0.0027133	0.028956	6	16	7641	79366	photosynthetic acclimation
	GO:0009061	0.0027731	0.029481	15	71	7641	79366	anaerobic respiration
	GO:0031323	0.0028864	0.030569	1193	11540	7641	79366	regulation of cellular metabolic process
	GO:0009991	0.003262	0.034411	180	1533	7641	79366	response to extracellular stimulus
	GO:0070328	0.0033107	0.034411	3	4	7641	79366	triglyceride homeostasis
	GO:0055088	0.0033107	0.034411	3	4	7641	79366	lipid homeostasis
	GO:0055089	0.0033107	0.034411	3	4	7641	79366	fatty acid homeostasis
	GO:0055091	0.0033107	0.034411	3	4	7641	79366	phospholipid homeostasis
	GO:0061024	0.0033818	0.034892	254	2238	7641	79366	membrane organization
	GO:0016044	0.0033818	0.034892	254	2238	7641	79366	cellular membrane organization
	GO:0033345	0.0036621	0.037601	5	12	7641	79366	asparagine catabolic process via L-aspartate
	GO:0071453	0.0036713	0.037601	15	73	7641	79366	cellular response to oxygen levels
	GO:0015802	0.0036872	0.037625	26	155	7641	79366	basic amino acid transport
	GO:0042594	0.0039275	0.039932	146	1221	7641	79366	response to starvation
	GO:0035303	0.003985	0.04037	77	590	7641	79366	regulation of dephosphorylation
	GO:0006817	0.0040275	0.040621	26	156	7641	79366	phosphate transport
	GO:0006664	0.0040388	0.040621	55	397	7641	79366	glycolipid metabolic process
	GO:0009827	0.0040739	0.040826	109	880	7641	79366	plant-type cell wall modification
	GO:0046467	0.0040947	0.040889	67	502	7641	79366	membrane lipid biosynthetic process
	GO:0051245	0.0043697	0.043479	4	8	7641	79366	negative regulation of cellular defense response
	GO:0006519	0.0046643	0.046155	524	4891	7641	79366	cellular amino acid and derivative metabolic process
	GO:0006530	0.0046716	0.046155	7	23	7641	79366	asparagine catabolic process
	GO:0009404	0.0047533	0.046632	106	857	7641	79366	toxin metabolic process
	GO:0009407	0.0047533	0.046632	106	857	7641	79366	toxin catabolic process
	GO:0042435	0.004893	0.047778	75	577	7641	79366	indole derivative biosynthetic process
	GO:0009759	0.0049043	0.047778	9	35	7641	79366	indole glucosinolate biosynthetic process
	GO:0031668	0.0051466	0.049965	172	1475	7641	79366	cellular response to extracellular stimulus
Down-regulated genes at 21 DAP	GO:0016051	1.1453e-28	3.0501e-25	439	4217	4836	79366	carbohydrate biosynthetic process
	GO:0009834	2.2267e-27	2.3519e-24	56	163	4836	79366	secondary cell wall biogenesis
	GO:0042546	2.6495e-27	2.3519e-24	185	1288	4836	79366	cell wall biogenesis
	GO:0070589	3.0136e-26	1.1739e-23	123	699	4836	79366	cellular component macromolecule biosynthetic process
	GO:0070592	3.0136e-26	1.1739e-23	123	699	4836	79366	cell wall polysaccharide biosynthetic process
	GO:0044038	3.0136e-26	1.1739e-23	123	699	4836	79366	cell wall macromolecule biosynthetic process
	GO:0045491	3.0858e-26	1.1739e-23	122	690	4836	79366	xylan metabolic process
	GO:0005975	3.9698e-26	1.3215e-23	758	8623	4836	79366	carbohydrate metabolic process
	GO:0010413	1.094e-25	3.2371e-23	119	672	4836	79366	glucuronoxylan metabolic process
	GO:0034637	2.0455e-25	5.4471e-23	383	3662	4836	79366	cellular carbohydrate biosynthetic process
	GO:0045492	2.4259e-25	5.8729e-23	119	678	4836	79366	xylan biosynthetic process
	GO:0000271	7.5298e-25	1.671e-22	262	2215	4836	79366	polysaccharide biosynthetic process
	GO:0010382	1.2483e-24	2.5571e-22	127	766	4836	79366	cellular cell wall macromolecule metabolic process
	GO:0009832	1.8525e-24	3.5237e-22	111	620	4836	79366	plant-type cell wall biogenesis
	GO:0009699	2.4162e-24	4.2896e-22	147	968	4836	79366	phenylpropanoid biosynthetic process
	GO:0044036	1.1228e-23	1.8687e-21	172	1243	4836	79366	cell wall macromolecule metabolic process
	GO:0070882	1.2951e-23	2.0288e-21	188	1417	4836	79366	cellular cell wall organization or biogenesis
	GO:0010410	1.49e-23	2.2043e-21	122	739	4836	79366	hemicellulose metabolic process
	GO:0005976	1.5918e-23	2.231e-21	298	2694	4836	79366	polysaccharide metabolic process
	GO:0009698	2.3938e-23	3.1873e-21	171	1241	4836	79366	phenylpropanoid metabolic process
	GO:0044262	3.3655e-23	4.2678e-21	630	7053	4836	79366	cellular carbohydrate metabolic process
	GO:0044264	2.7919e-22	3.3795e-20	251	2179	4836	79366	cellular polysaccharide metabolic process
	GO:0050896	9.2389e-22	1.0697e-19	1791	24452	4836	79366	response to stimulus
	GO:0033692	1.0694e-21	1.1865e-19	225	1895	4836	79366	cellular polysaccharide biosynthetic process
	GO:0010383	2.812e-21	2.9954e-19	134	906	4836	79366	cell wall polysaccharide metabolic process
	GO:0019748	4.3022e-21	4.4065e-19	392	3991	4836	79366	secondary metabolic process
	GO:0006725	9.2282e-17	9.1017e-15	354	3737	4836	79366	cellular aromatic compound metabolic process
	GO:0006519	1.3819e-15	1.3143e-13	434	4891	4836	79366	cellular amino acid and derivative metabolic process
	GO:0071554	3.91e-15	3.5905e-13	354	3837	4836	79366	cell wall organization or biogenesis
	GO:0009808	5.0209e-13	4.4569e-11	56	314	4836	79366	lignin metabolic process
	GO:0046271	6.218e-13	5.1745e-11	23	62	4836	79366	phenylpropanoid catabolic process
	GO:0046274	6.218e-13	5.1745e-11	23	62	4836	79366	lignin catabolic process
	GO:0008152	2.1868e-12	1.7647e-10	2672	40018	4836	79366	metabolic process
	GO:0009718	3.7878e-12	2.9667e-10	42	205	4836	79366	anthocyanin biosynthetic process
	GO:0009813	4.1429e-12	3.1522e-10	65	417	4836	79366	flavonoid biosynthetic process
	GO:0006575	4.8114e-12	3.5591e-10	240	2515	4836	79366	cellular amino acid derivative metabolic process
	GO:0019438	1.3321e-11	9.5877e-10	231	2423	4836	79366	aromatic compound biosynthetic process
	GO:0055082	2.1523e-11	1.4967e-09	98	787	4836	79366	cellular chemical homeostasis
	GO:0006873	2.1919e-11	1.4967e-09	97	776	4836	79366	cellular ion homeostasis
	GO:0009411	3.3955e-11	2.2606e-09	121	1060	4836	79366	response to UV
	GO:0030003	4.5043e-11	2.9256e-09	93	741	4836	79366	cellular cation homeostasis
	GO:0046283	4.9423e-11	3.1337e-09	43	230	4836	79366	anthocyanin metabolic process
	GO:0009812	5.3223e-11	3.2961e-09	66	452	4836	79366	flavonoid metabolic process
	GO:0009628	5.5193e-11	3.3404e-09	813	10818	4836	79366	response to abiotic stimulus
	GO:0042221	9.7251e-11	5.7551e-09	1161	16157	4836	79366	response to chemical stimulus
	GO:0042398	1.0386e-10	6.0129e-09	184	1863	4836	79366	cellular amino acid derivative biosynthetic process
	GO:0009962	3.2963e-10	1.8677e-08	70	514	4836	79366	regulation of flavonoid biosynthetic process
	GO:0009637	4.6434e-10	2.5761e-08	67	486	4836	79366	response to blue light
	GO:0019344	6.9754e-10	3.7909e-08	100	862	4836	79366	cysteine biosynthetic process
	GO:0016137	7.1489e-10	3.8075e-08	117	1065	4836	79366	glycoside metabolic process
	GO:0044272	7.3003e-10	3.8119e-08	185	1923	4836	79366	sulfur compound biosynthetic process
	GO:0007167	7.7181e-10	3.878e-08	64	460	4836	79366	enzyme linked receptor protein signaling pathway
	GO:0007169	7.7181e-10	3.878e-08	64	460	4836	79366	transmembrane receptor protein tyrosine kinase signaling pathway
	GO:0010218	8.1114e-10	4.0001e-08	58	398	4836	79366	response to far red light
	GO:0010114	8.844e-10	4.2821e-08	61	430	4836	79366	response to red light
	GO:0006534	1.0742e-09	5.1082e-08	100	869	4836	79366	cysteine metabolic process
	GO:0009070	1.3276e-09	6.1412e-08	103	908	4836	79366	serine family amino acid biosynthetic process
	GO:0009725	1.3375e-09	6.1412e-08	457	5722	4836	79366	response to hormone stimulus
	GO:0019684	1.953e-09	8.8151e-08	119	1108	4836	79366	photosynthesis, light reaction
	GO:0043455	2.3002e-09	1.0209e-07	79	638	4836	79366	regulation of secondary metabolic process
	GO:0019725	3.3603e-09	1.467e-07	134	1305	4836	79366	cellular homeostasis
	GO:0009719	3.4676e-09	1.4894e-07	530	6831	4836	79366	response to endogenous stimulus
	GO:0009809	3.8145e-09	1.6124e-07	37	207	4836	79366	lignin biosynthetic process
	GO:0010089	4.2075e-09	1.7507e-07	48	313	4836	79366	xylem development
	GO:0010817	4.4348e-09	1.8169e-07	174	1825	4836	79366	regulation of hormone levels
	GO:0009069	5.3798e-09	2.1707e-07	117	1103	4836	79366	serine family amino acid metabolic process
	GO:0015674	6.2702e-09	2.4922e-07	138	1369	4836	79366	di-, tri-valent inorganic cation transport
	GO:0006073	7.2709e-09	2.8474e-07	139	1385	4836	79366	cellular glucan metabolic process
	GO:0005982	8.0737e-09	3.1032e-07	91	796	4836	79366	starch metabolic process
	GO:0042219	8.1571e-09	3.1032e-07	76	622	4836	79366	cellular amino acid derivative catabolic process
	GO:0055114	8.651e-09	3.2179e-07	347	4224	4836	79366	oxidation reduction
	GO:0048513	8.8211e-09	3.2179e-07	608	8034	4836	79366	organ development
	GO:0048731	8.8211e-09	3.2179e-07	608	8034	4836	79366	system development
	GO:0019759	1.4761e-08	5.1614e-07	20	75	4836	79366	glycosinolate catabolic process
	GO:0019762	1.4761e-08	5.1614e-07	20	75	4836	79366	glucosinolate catabolic process
	GO:0016145	1.4761e-08	5.1614e-07	20	75	4836	79366	S-glycoside catabolic process
	GO:0044238	1.4924e-08	5.1614e-07	2270	34202	4836	79366	primary metabolic process
	GO:0080028	1.5988e-08	5.4584e-07	11	22	4836	79366	nitrile biosynthetic process
	GO:0009416	1.8564e-08	6.2578e-07	369	4570	4836	79366	response to light stimulus
	GO:0009314	2.1776e-08	7.2486e-07	385	4807	4836	79366	response to radiation
	GO:0005986	2.4546e-08	8.07e-07	19	70	4836	79366	sucrose biosynthetic process
	GO:0000097	2.5239e-08	8.1966e-07	125	1235	4836	79366	sulfur amino acid biosynthetic process
	GO:0009963	2.8347e-08	9.095e-07	59	449	4836	79366	positive regulation of flavonoid biosynthetic process
	GO:0019439	2.965e-08	9.3999e-07	56	417	4836	79366	aromatic compound catabolic process
	GO:0016052	3.3788e-08	1.0586e-06	219	2486	4836	79366	carbohydrate catabolic process
	GO:0010087	4.3347e-08	1.3422e-06	54	400	4836	79366	phloem or xylem histogenesis
	GO:0048878	4.8926e-08	1.4976e-06	124	1237	4836	79366	chemical homeostasis
	GO:0010417	5.0259e-08	1.5209e-06	17	59	4836	79366	glucuronoxylan biosynthetic process
	GO:0007166	6.1163e-08	1.8301e-06	68	560	4836	79366	cell surface receptor linked signaling pathway
	GO:0044283	7.2295e-08	2.1391e-06	625	8410	4836	79366	small molecule biosynthetic process
	GO:0065008	7.6659e-08	2.2433e-06	487	6357	4836	79366	regulation of biological quality
	GO:0044042	9.2449e-08	2.676e-06	150	1589	4836	79366	glucan metabolic process
	GO:0043473	1.1617e-07	3.1567e-06	67	558	4836	79366	pigmentation
	GO:0043476	1.1617e-07	3.1567e-06	67	558	4836	79366	pigment accumulation
	GO:0043478	1.1617e-07	3.1567e-06	67	558	4836	79366	pigment accumulation in response to UV light
	GO:0043479	1.1617e-07	3.1567e-06	67	558	4836	79366	pigment accumulation in tissues in response to UV light
	GO:0043480	1.1617e-07	3.1567e-06	67	558	4836	79366	pigment accumulation in tissues
	GO:0043481	1.1617e-07	3.1567e-06	67	558	4836	79366	anthocyanin accumulation in tissues in response to UV light
	GO:0046148	1.2714e-07	3.4199e-06	101	968	4836	79366	pigment biosynthetic process
	GO:0015979	1.4317e-07	3.8126e-06	134	1391	4836	79366	photosynthesis
	GO:0010103	1.5701e-07	4.1398e-06	66	551	4836	79366	stomatal complex morphogenesis
	GO:0006098	1.6196e-07	4.2285e-06	81	728	4836	79366	pentose-phosphate shunt
	GO:0070838	1.9538e-07	5.0434e-06	97	927	4836	79366	divalent metal ion transport
	GO:0055080	1.9696e-07	5.0434e-06	101	977	4836	79366	cation homeostasis
	GO:0050801	2.0294e-07	5.147e-06	107	1053	4836	79366	ion homeostasis
	GO:0006950	2.1173e-07	5.3191e-06	1104	15840	4836	79366	response to stress
	GO:0006740	2.2735e-07	5.6582e-06	81	734	4836	79366	NADPH regeneration
	GO:0044085	2.3503e-07	5.7952e-06	418	5400	4836	79366	cellular component biogenesis
	GO:0009309	2.4511e-07	5.9883e-06	184	2072	4836	79366	amine biosynthetic process
	GO:0008652	2.5711e-07	6.1914e-06	176	1965	4836	79366	cellular amino acid biosynthetic process
	GO:0034285	2.5807e-07	6.1914e-06	93	883	4836	79366	response to disaccharide stimulus
	GO:0044275	2.7451e-07	6.527e-06	205	2363	4836	79366	cellular carbohydrate catabolic process
	GO:0009250	3.0798e-07	7.258e-06	111	1113	4836	79366	glucan biosynthetic process
	GO:0031325	3.5991e-07	8.4074e-06	206	2386	4836	79366	positive regulation of cellular metabolic process
	GO:0005984	3.7386e-07	8.6573e-06	81	743	4836	79366	disaccharide metabolic process
	GO:0010033	4.1833e-07	9.6035e-06	819	11478	4836	79366	response to organic substance
	GO:0009987	4.3192e-07	9.8308e-06	2886	44664	4836	79366	cellular process
	GO:0046351	4.5294e-07	1.0222e-05	27	151	4836	79366	disaccharide biosynthetic process
	GO:0006790	5.2307e-07	1.1676e-05	232	2761	4836	79366	sulfur metabolic process
	GO:0050898	5.2613e-07	1.1676e-05	11	29	4836	79366	nitrile metabolic process
	GO:0042592	5.6265e-07	1.232e-05	172	1935	4836	79366	homeostatic process
	GO:0044237	5.6441e-07	1.232e-05	2218	33724	4836	79366	cellular metabolic process
	GO:0006739	6.0673e-07	1.3118e-05	81	752	4836	79366	NADP metabolic process
	GO:0019757	6.2067e-07	1.3118e-05	89	851	4836	79366	glycosinolate metabolic process
	GO:0019760	6.2067e-07	1.3118e-05	89	851	4836	79366	glucosinolate metabolic process
	GO:0016143	6.2067e-07	1.3118e-05	89	851	4836	79366	S-glycoside metabolic process
	GO:0009765	6.9557e-07	1.4585e-05	25	136	4836	79366	photosynthesis, light harvesting
	GO:0019252	7.1224e-07	1.4792e-05	71	634	4836	79366	starch biosynthetic process
	GO:0009893	7.1655e-07	1.4792e-05	206	2410	4836	79366	positive regulation of metabolic process
	GO:0071669	7.9735e-07	1.6333e-05	172	1946	4836	79366	plant-type cell wall organization or biogenesis
	GO:0009891	8.2962e-07	1.666e-05	200	2332	4836	79366	positive regulation of biosynthetic process
	GO:0031328	8.2962e-07	1.666e-05	200	2332	4836	79366	positive regulation of cellular biosynthetic process
	GO:0010395	8.3833e-07	1.666e-05	5	5	4836	79366	rhamnogalacturonan I metabolic process
	GO:0010400	8.3833e-07	1.666e-05	5	5	4836	79366	rhamnogalacturonan I side chain metabolic process
	GO:0016139	9.9167e-07	1.9498e-05	22	112	4836	79366	glycoside catabolic process
	GO:0010016	9.9574e-07	1.9498e-05	186	2145	4836	79366	shoot morphogenesis
	GO:0042440	1.3038e-06	2.5343e-05	114	1186	4836	79366	pigment metabolic process
	GO:0044281	1.3819e-06	2.6498e-05	1072	15500	4836	79366	small molecule metabolic process
	GO:0016138	1.3831e-06	2.6498e-05	86	830	4836	79366	glycoside biosynthetic process
	GO:0009744	1.7054e-06	3.2439e-05	89	872	4836	79366	response to sucrose stimulus
	GO:0046496	2.074e-06	3.9172e-05	81	776	4836	79366	nicotinamide nucleotide metabolic process
	GO:0042446	2.0933e-06	3.9257e-05	104	1068	4836	79366	hormone biosynthetic process
	GO:0032502	2.6232e-06	4.885e-05	1058	15338	4836	79366	developmental process
	GO:0019362	2.6502e-06	4.901e-05	81	781	4836	79366	pyridine nucleotide metabolic process
	GO:0009311	3.762e-06	6.9092e-05	84	826	4836	79366	oligosaccharide metabolic process
	GO:0030001	3.8439e-06	7.0088e-05	191	2262	4836	79366	metal ion transport
	GO:0032501	3.8689e-06	7.0088e-05	1047	15201	4836	79366	multicellular organismal process
	GO:0044273	5.0539e-06	9.0936e-05	21	114	4836	79366	sulfur compound catabolic process
	GO:0009058	5.1218e-06	9.1539e-05	1361	20182	4836	79366	biosynthetic process
	GO:0010166	6.0435e-06	0.00010729	18	89	4836	79366	wax metabolic process
	GO:0009804	6.3547e-06	0.00011133	39	298	4836	79366	coumarin metabolic process
	GO:0009805	6.3547e-06	0.00011133	39	298	4836	79366	coumarin biosynthetic process
	GO:0048438	6.8175e-06	0.00011866	167	1949	4836	79366	floral whorl development
	GO:0006006	7.1757e-06	0.00012408	200	2412	4836	79366	glucose metabolic process
	GO:0009312	7.4412e-06	0.00012693	29	194	4836	79366	oligosaccharide biosynthetic process
	GO:0042044	7.483e-06	0.00012693	74	715	4836	79366	fluid transport
	GO:0006833	7.483e-06	0.00012693	74	715	4836	79366	water transport
	GO:0006066	7.603e-06	0.00012814	352	4613	4836	79366	alcohol metabolic process
	GO:0009773	8.0553e-06	0.00013491	30	205	4836	79366	photosynthetic electron transport in photosystem I
	GO:0009308	8.3606e-06	0.00013915	316	4089	4836	79366	amine metabolic process
	GO:0006949	8.7923e-06	0.00014543	19	100	4836	79366	syncytium formation
	GO:0042445	9.2073e-06	0.00015135	115	1251	4836	79366	hormone metabolic process
	GO:0009926	1.0133e-05	0.00016555	46	383	4836	79366	auxin polar transport
	GO:0010025	1.0752e-05	0.00017458	17	84	4836	79366	wax biosynthetic process
	GO:0005996	1.1981e-05	0.00019337	263	3335	4836	79366	monosaccharide metabolic process
	GO:0009739	1.3876e-05	0.00022181	66	628	4836	79366	response to gibberellin stimulus
	GO:0009914	1.391e-05	0.00022181	48	411	4836	79366	hormone transport
	GO:0048856	1.4019e-05	0.00022222	877	12662	4836	79366	anatomical structure development
	GO:0051707	1.4173e-05	0.00022271	441	5975	4836	79366	response to other organism
	GO:0009806	1.4301e-05	0.00022271	12	46	4836	79366	lignan metabolic process
	GO:0009807	1.4301e-05	0.00022271	12	46	4836	79366	lignan biosynthetic process
	GO:0005985	1.7111e-05	0.00026493	21	123	4836	79366	sucrose metabolic process
	GO:0060918	1.7593e-05	0.00026985	47	403	4836	79366	auxin transport
	GO:0010076	1.7632e-05	0.00026985	10	33	4836	79366	maintenance of floral meristem identity
	GO:0010037	1.8048e-05	0.00027463	6	11	4836	79366	response to carbon dioxide
	GO:0009409	1.8385e-05	0.00027818	219	2721	4836	79366	response to cold
	GO:0006007	2.1053e-05	0.00031675	171	2046	4836	79366	glucose catabolic process
	GO:0006364	2.1463e-05	0.0003211	93	983	4836	79366	rRNA processing
	GO:0019419	2.1755e-05	0.00032365	7	16	4836	79366	sulfate reduction
	GO:0016072	2.3179e-05	0.00034292	93	985	4836	79366	rRNA metabolic process
	GO:0019320	2.3986e-05	0.0003517	171	2051	4836	79366	hexose catabolic process
	GO:0042435	2.4037e-05	0.0003517	61	577	4836	79366	indole derivative biosynthetic process
	GO:0022621	2.5374e-05	0.00036651	221	2764	4836	79366	shoot system development
	GO:0048367	2.5374e-05	0.00036651	221	2764	4836	79366	shoot development
	GO:0007275	2.5461e-05	0.00036651	992	14517	4836	79366	multicellular organismal development
	GO:0034754	2.6188e-05	0.00037495	68	666	4836	79366	cellular hormone metabolic process
	GO:0071704	2.6574e-05	0.00037642	16	81	4836	79366	organic substance metabolic process
	GO:0015977	2.6574e-05	0.00037642	16	81	4836	79366	carbon fixation
	GO:0006733	2.7859e-05	0.00039254	94	1003	4836	79366	oxidoreduction coenzyme metabolic process
	GO:0006091	2.9519e-05	0.00041373	216	2699	4836	79366	generation of precursor metabolites and energy
	GO:0046164	3.2421e-05	0.00045203	174	2105	4836	79366	alcohol catabolic process
	GO:0009714	3.4223e-05	0.00047221	6	12	4836	79366	chalcone metabolic process
	GO:0009715	3.4223e-05	0.00047221	6	12	4836	79366	chalcone biosynthetic process
	GO:0000023	3.4439e-05	0.00047274	54	498	4836	79366	maltose metabolic process
	GO:0048443	3.682e-05	0.00050026	69	686	4836	79366	stamen development
	GO:0048466	3.682e-05	0.00050026	69	686	4836	79366	androecium development
	GO:0009269	3.7149e-05	0.00050218	24	159	4836	79366	response to desiccation
	GO:0046365	4.0994e-05	0.00055135	171	2072	4836	79366	monosaccharide catabolic process
	GO:0080027	4.3386e-05	0.00058059	14	67	4836	79366	response to herbivore
	GO:0009266	4.5165e-05	0.00060137	310	4092	4836	79366	response to temperature stimulus
	GO:0035265	5.0807e-05	0.00067313	9	30	4836	79366	organ growth
	GO:0009886	5.3235e-05	0.00070181	154	1843	4836	79366	post-embryonic morphogenesis
	GO:0044106	5.676e-05	0.00074459	288	3780	4836	79366	cellular amine metabolic process
	GO:0034470	5.8833e-05	0.000768	105	1171	4836	79366	ncRNA processing
	GO:0009908	5.9595e-05	0.00077416	222	2818	4836	79366	flower development
	GO:0006952	6.4716e-05	0.0008366	443	6107	4836	79366	defense response
	GO:0044249	6.5493e-05	0.00084255	1287	19283	4836	79366	cellular biosynthetic process
	GO:0010476	6.6013e-05	0.00084515	34	273	4836	79366	gibberellin mediated signaling pathway
	GO:0042126	6.7725e-05	0.00085474	9	31	4836	79366	nitrate metabolic process
	GO:0042128	6.7725e-05	0.00085474	9	31	4836	79366	nitrate assimilation
	GO:0030104	6.7725e-05	0.00085474	9	31	4836	79366	water homeostasis
	GO:0010073	7.2719e-05	0.00091344	106	1191	4836	79366	meristem maintenance
	GO:0009740	7.7946e-05	0.0009745	33	264	4836	79366	gibberellic acid mediated signaling pathway
	GO:0048437	8.5142e-05	0.0010595	186	2316	4836	79366	floral organ development
	GO:0044282	8.8612e-05	0.0010975	318	4250	4836	79366	small molecule catabolic process
	GO:0009310	9.2048e-05	0.0011348	84	903	4836	79366	amine catabolic process
	GO:0009888	9.3788e-05	0.001151	306	4075	4836	79366	tissue development
	GO:0019318	0.00010057	0.0012285	205	2597	4836	79366	hexose metabolic process
	GO:0009684	0.00010363	0.0012601	47	433	4836	79366	indoleacetic acid biosynthetic process
	GO:0048522	0.00011035	0.0013357	242	3140	4836	79366	positive regulation of cellular process
	GO:0034284	0.00011237	0.001348	66	673	4836	79366	response to monosaccharide stimulus
	GO:0009746	0.00011237	0.001348	66	673	4836	79366	response to hexose stimulus
	GO:0045604	0.0001187	0.0014111	7	20	4836	79366	regulation of epidermal cell differentiation
	GO:0045682	0.0001187	0.0014111	7	20	4836	79366	regulation of epidermis development
	GO:0009683	0.00012198	0.0014437	47	436	4836	79366	indoleacetic acid metabolic process
	GO:0009056	0.00012559	0.0014799	593	8452	4836	79366	catabolic process
	GO:0042430	0.00012959	0.0015136	62	625	4836	79366	indole and derivative metabolic process
	GO:0042434	0.00012959	0.0015136	62	625	4836	79366	indole derivative metabolic process
	GO:0010077	0.00013639	0.0015861	10	41	4836	79366	maintenance of inflorescence meristem identity
	GO:0015976	0.00014697	0.0017016	8	27	4836	79366	carbon utilization
	GO:0071370	0.00015884	0.0018311	33	274	4836	79366	cellular response to gibberellin stimulus
	GO:0048518	0.000162	0.0018595	271	3588	4836	79366	positive regulation of biological process
	GO:0006520	0.00017468	0.0019964	263	3474	4836	79366	cellular amino acid metabolic process
	GO:0042335	0.00017629	0.0020062	25	186	4836	79366	cuticle development
	GO:0046394	0.00017875	0.0020165	325	4398	4836	79366	carboxylic acid biosynthetic process
	GO:0016053	0.00017875	0.0020165	325	4398	4836	79366	organic acid biosynthetic process
	GO:0042402	0.00017946	0.0020165	53	518	4836	79366	cellular biogenic amine catabolic process
	GO:0080006	0.00018692	0.0020828	4	6	4836	79366	internode patterning
	GO:0048457	0.00018692	0.0020828	4	6	4836	79366	floral whorl morphogenesis
	GO:0009624	0.0001881	0.0020871	39	347	4836	79366	response to nematode
	GO:0048439	0.00022363	0.0024618	31	256	4836	79366	flower morphogenesis
	GO:0009850	0.00022371	0.0024618	55	548	4836	79366	auxin metabolic process
	GO:0010197	0.00024169	0.0026486	14	78	4836	79366	polar nucleus fusion
	GO:0065007	0.00025009	0.0027295	1558	23787	4836	79366	biological regulation
	GO:0009605	0.00025221	0.0027414	249	3288	4836	79366	response to external stimulus
	GO:0010224	0.0002541	0.0027457	44	413	4836	79366	response to UV-B
	GO:0010067	0.00025467	0.0027457	8	29	4836	79366	procambium histogenesis
	GO:0046173	0.00025674	0.0027568	31	258	4836	79366	polyol biosynthetic process
	GO:0009825	0.00028199	0.0030158	52	515	4836	79366	multidimensional cell growth
	GO:0009851	0.00028531	0.0030392	50	490	4836	79366	auxin biosynthetic process
	GO:0010120	0.00029828	0.003152	11	53	4836	79366	camalexin biosynthetic process
	GO:0052317	0.00029828	0.003152	11	53	4836	79366	camalexin metabolic process
	GO:0010023	0.00035157	0.0037005	6	17	4836	79366	proanthocyanidin biosynthetic process
	GO:0009887	0.00035391	0.0037105	187	2397	4836	79366	organ morphogenesis
	GO:0048359	0.00037515	0.0039177	10	46	4836	79366	mucilage metabolic process involved seed coat development
	GO:0000038	0.00038335	0.0039877	27	218	4836	79366	very long-chain fatty acid metabolic process
	GO:0080001	0.00041961	0.0043479	8	31	4836	79366	mucilage extrusion from seed coat
	GO:0009072	0.00047331	0.0048853	83	937	4836	79366	aromatic amino acid family metabolic process
	GO:0022900	0.00049242	0.005063	44	426	4836	79366	electron transport chain
	GO:0010075	0.0005764	0.0059037	65	701	4836	79366	regulation of meristem growth
	GO:0009559	0.0006016	0.0061382	14	85	4836	79366	embryo sac central cell differentiation
	GO:0009767	0.00063805	0.0064853	31	272	4836	79366	photosynthetic electron transport chain
	GO:0009415	0.00065964	0.0066792	144	1805	4836	79366	response to water
	GO:0046483	0.00067615	0.0068204	290	3960	4836	79366	heterocycle metabolic process
	GO:0042254	0.00070171	0.0070515	118	1437	4836	79366	ribosome biogenesis
	GO:0009617	0.00075211	0.0075296	195	2553	4836	79366	response to bacterium
	GO:0009413	0.00078984	0.0078777	4	8	4836	79366	response to flooding
	GO:0034660	0.00080548	0.0080037	125	1542	4836	79366	ncRNA metabolic process
	GO:0009414	0.00085482	0.0084624	142	1788	4836	79366	response to water deprivation
	GO:0046217	0.0009057	0.0087748	11	60	4836	79366	indole phytoalexin metabolic process
	GO:0042431	0.0009057	0.0087748	11	60	4836	79366	indole metabolic process
	GO:0009700	0.0009057	0.0087748	11	60	4836	79366	indole phytoalexin biosynthetic process
	GO:0052314	0.0009057	0.0087748	11	60	4836	79366	phytoalexin metabolic process
	GO:0052315	0.0009057	0.0087748	11	60	4836	79366	phytoalexin biosynthetic process
	GO:0009750	0.00090615	0.0087748	55	581	4836	79366	response to fructose stimulus
	GO:0010223	0.00097597	0.0093827	9	43	4836	79366	secondary shoot formation
	GO:0010346	0.00097597	0.0093827	9	43	4836	79366	shoot formation
	GO:0010065	0.0010067	0.0096433	8	35	4836	79366	primary meristem tissue development
	GO:0007389	0.0010368	0.0098739	113	1382	4836	79366	pattern specification process
	GO:0009063	0.0010382	0.0098739	64	704	4836	79366	cellular amino acid catabolic process
	GO:0022613	0.0010565	0.010012	119	1468	4836	79366	ribonucleoprotein complex biogenesis
	GO:0010155	0.0011987	0.011319	33	307	4836	79366	regulation of proton transport
	GO:0010374	0.0012232	0.01151	72	817	4836	79366	stomatal complex development
	GO:0006576	0.0012361	0.01159	68	763	4836	79366	cellular biogenic amine metabolic process
	GO:0042181	0.0012483	0.011664	6	21	4836	79366	ketone biosynthetic process
	GO:0006732	0.0012571	0.011705	152	1951	4836	79366	coenzyme metabolic process
	GO:0048569	0.0012626	0.011716	210	2804	4836	79366	post-embryonic organ development
	GO:0008272	0.0013762	0.012725	11	63	4836	79366	sulfate transport
	GO:0044271	0.0014418	0.013285	312	4346	4836	79366	cellular nitrogen compound biosynthetic process
	GO:0018198	0.0014899	0.013682	14	93	4836	79366	peptidyl-cysteine modification
	GO:0048509	0.0016849	0.015419	77	896	4836	79366	regulation of meristem development
	GO:0019758	0.0018543	0.016796	62	694	4836	79366	glycosinolate biosynthetic process
	GO:0019761	0.0018543	0.016796	62	694	4836	79366	glucosinolate biosynthetic process
	GO:0016144	0.0018543	0.016796	62	694	4836	79366	S-glycoside biosynthetic process
	GO:0006811	0.0018767	0.016942	270	3729	4836	79366	ion transport
	GO:0019321	0.0019026	0.017117	31	291	4836	79366	pentose metabolic process
	GO:0009733	0.0019105	0.01713	145	1870	4836	79366	response to auxin stimulus
	GO:0000920	0.0020595	0.018276	3	5	4836	79366	cytokinetic cell separation
	GO:0007108	0.0020595	0.018276	3	5	4836	79366	cytokinesis, initiation of separation
	GO:0032958	0.0020745	0.018276	24	208	4836	79366	inositol phosphate biosynthetic process
	GO:0033517	0.0020745	0.018276	24	208	4836	79366	myo-inositol hexakisphosphate metabolic process
	GO:0010264	0.0020745	0.018276	24	208	4836	79366	myo-inositol hexakisphosphate biosynthetic process
	GO:0009855	0.0020795	0.018276	46	484	4836	79366	determination of bilateral symmetry
	GO:0009799	0.0022525	0.019679	46	486	4836	79366	specification of symmetry
	GO:0000096	0.0022539	0.019679	146	1893	4836	79366	sulfur amino acid metabolic process
	GO:0009074	0.0023368	0.02027	35	345	4836	79366	aromatic amino acid family catabolic process
	GO:0065001	0.0023368	0.02027	35	345	4836	79366	specification of axis polarity
	GO:0006021	0.0023549	0.02036	24	210	4836	79366	inositol biosynthetic process
	GO:0010051	0.0025151	0.021675	37	372	4836	79366	xylem and phloem pattern formation
	GO:0006113	0.0025665	0.022047	13	88	4836	79366	fermentation
	GO:0080036	0.0026451	0.022649	6	24	4836	79366	regulation of cytokinin mediated signaling pathway
	GO:0048507	0.0027468	0.023444	144	1874	4836	79366	meristem development
	GO:0010255	0.0027929	0.023562	5	17	4836	79366	glucose mediated signaling pathway
	GO:0043446	0.0027929	0.023562	5	17	4836	79366	cellular alkane metabolic process
	GO:0043447	0.0027929	0.023562	5	17	4836	79366	alkane biosynthetic process
	GO:0006544	0.002796	0.023562	27	249	4836	79366	glycine metabolic process
	GO:0006558	0.0028112	0.023616	10	59	4836	79366	L-phenylalanine metabolic process
	GO:0010207	0.0028247	0.023654	53	585	4836	79366	photosystem II assembly
	GO:0006995	0.0028372	0.023684	16	121	4836	79366	cellular response to nitrogen starvation
	GO:0010191	0.0029173	0.024278	11	69	4836	79366	mucilage metabolic process
	GO:0048653	0.0029547	0.024512	35	350	4836	79366	anther development
	GO:0006812	0.003007	0.024869	214	2918	4836	79366	cation transport
	GO:0014070	0.0031362	0.025777	53	588	4836	79366	response to organic cyclic substance
	GO:0010583	0.0031362	0.025777	53	588	4836	79366	response to cyclopentenone
	GO:0009944	0.0032017	0.026148	34	339	4836	79366	polarity specification of adaxial/abaxial axis
	GO:0000380	0.0032108	0.026148	4	11	4836	79366	alternative nuclear mRNA splicing, via spliceosome
	GO:0043044	0.0032108	0.026148	4	11	4836	79366	ATP-dependent chromatin remodeling
	GO:0009657	0.0032537	0.026417	114	1446	4836	79366	plastid organization
	GO:0009607	0.0033039	0.026743	489	7145	4836	79366	response to biotic stimulus
	GO:0071496	0.0035486	0.028636	116	1479	4836	79366	cellular response to external stimulus
	GO:0010380	0.0036134	0.029071	10	61	4836	79366	regulation of chlorophyll biosynthetic process
	GO:0046209	0.0036747	0.029074	5	18	4836	79366	nitric oxide metabolic process
	GO:0006809	0.0036747	0.029074	5	18	4836	79366	nitric oxide biosynthetic process
	GO:0009996	0.0037121	0.029074	2	2	4836	79366	negative regulation of cell fate specification
	GO:0010062	0.0037121	0.029074	2	2	4836	79366	negative regulation of trichoblast fate specification
	GO:0010094	0.0037121	0.029074	2	2	4836	79366	specification of carpel identity
	GO:0010454	0.0037121	0.029074	2	2	4836	79366	negative regulation of cell fate commitment
	GO:0080114	0.0037121	0.029074	2	2	4836	79366	positive regulation of glycine hydroxymethyltransferase activity
	GO:0019379	0.0037121	0.029074	2	2	4836	79366	sulfate assimilation, phosphoadenylyl sulfate reduction by phosphoadenylyl-sulfate reductase (thioredoxin)
	GO:0007172	0.0037121	0.029074	2	2	4836	79366	signal complex assembly
	GO:0035304	0.0037871	0.029575	52	580	4836	79366	regulation of protein amino acid dephosphorylation
	GO:0000103	0.0038881	0.030263	9	52	4836	79366	sulfate assimilation
	GO:0070536	0.0039321	0.030263	3	6	4836	79366	protein K63-linked deubiquitination
	GO:0071108	0.0039321	0.030263	3	6	4836	79366	protein K48-linked deubiquitination
	GO:0044088	0.0039321	0.030263	3	6	4836	79366	regulation of vacuole organization
	GO:0044090	0.0039321	0.030263	3	6	4836	79366	positive regulation of vacuole organization
	GO:0009653	0.0039553	0.030354	460	6712	4836	79366	anatomical structure morphogenesis
	GO:0060341	0.0040207	0.030768	8	43	4836	79366	regulation of cellular localization
	GO:0033157	0.004075	0.030916	6	26	4836	79366	regulation of intracellular protein transport
	GO:0070201	0.004075	0.030916	6	26	4836	79366	regulation of establishment of protein localization
	GO:0051223	0.004075	0.030916	6	26	4836	79366	regulation of protein transport
	GO:0009651	0.0041296	0.031242	258	3605	4836	79366	response to salt stress
	GO:0051234	0.0042019	0.031699	911	13828	4836	79366	establishment of localization
	GO:0006546	0.0042866	0.032246	24	220	4836	79366	glycine catabolic process
	GO:0031668	0.0044157	0.033124	115	1475	4836	79366	cellular response to extracellular stimulus
	GO:0006598	0.0045785	0.034203	23	209	4836	79366	polyamine catabolic process
	GO:0015850	0.0045853	0.034203	4	12	4836	79366	organic alcohol transport
	GO:0042631	0.0046001	0.034218	34	347	4836	79366	cellular response to water deprivation
	GO:0042180	0.0046201	0.034271	563	8338	4836	79366	cellular ketone metabolic process
	GO:0009081	0.0049682	0.036751	16	128	4836	79366	branched chain family amino acid metabolic process
	GO:0048511	0.0050494	0.037145	51	575	4836	79366	rhythmic process
	GO:0007623	0.0050494	0.037145	51	575	4836	79366	circadian rhythm
	GO:0051640	0.0052418	0.038454	49	549	4836	79366	organelle localization
	GO:0035303	0.005287	0.038679	52	590	4836	79366	regulation of dephosphorylation
	GO:0019654	0.0054227	0.039563	7	36	4836	79366	acetate fermentation
	GO:0031399	0.0054563	0.0397	55	632	4836	79366	regulation of protein modification process
	GO:0009991	0.005879	0.042659	118	1533	4836	79366	response to extracellular stimulus
	GO:0009943	0.0059606	0.043111	34	353	4836	79366	adaxial/abaxial axis specification
	GO:0009071	0.0059817	0.043111	24	226	4836	79366	serine family amino acid catabolic process
	GO:0009757	0.006006	0.043111	5	20	4836	79366	hexose mediated signaling
	GO:0009768	0.006006	0.043111	5	20	4836	79366	photosynthesis, light harvesting in photosystem I
	GO:0090316	0.0063063	0.044545	4	13	4836	79366	positive regulation of intracellular protein transport
	GO:0042659	0.0063063	0.044545	4	13	4836	79366	regulation of cell fate specification
	GO:0010061	0.0063063	0.044545	4	13	4836	79366	regulation of trichoblast fate specification
	GO:0051222	0.0063063	0.044545	4	13	4836	79366	positive regulation of protein transport
	GO:0010375	0.0063063	0.044545	4	13	4836	79366	stomatal complex patterning
	GO:0032388	0.0063063	0.044545	4	13	4836	79366	positive regulation of intracellular transport
	GO:0006970	0.0064656	0.04555	269	3808	4836	79366	response to osmotic stress
	GO:0006810	0.0064872	0.045582	889	13540	4836	79366	transport
	GO:0046622	0.0065699	0.04592	3	7	4836	79366	positive regulation of organ growth
	GO:0046967	0.0065699	0.04592	3	7	4836	79366	cytosol to ER transport
	GO:0043436	0.0067179	0.046709	555	8256	4836	79366	oxoacid metabolic process
	GO:0019752	0.0067179	0.046709	555	8256	4836	79366	carboxylic acid metabolic process
	GO:0009611	0.0067711	0.046957	122	1599	4836	79366	response to wounding
	GO:0006082	0.0068319	0.047255	555	8258	4836	79366	organic acid metabolic process
	GO:0032386	0.0071906	0.049608	6	29	4836	79366	regulation of intracellular transport
Up-regulated genes at 28 DAP	GO:0009415	8.5054e-07	0.00091455	177	1805	5408	79366	response to water
	GO:0006950	9.2117e-07	0.00091455	1217	15840	5408	79366	response to stress
	GO:0042221	1.4202e-06	0.00091455	1237	16157	5408	79366	response to chemical stimulus
	GO:0009414	1.6676e-06	0.00091455	174	1788	5408	79366	response to water deprivation
	GO:0050896	1.6986e-06	0.00091455	1820	24452	5408	79366	response to stimulus
	GO:0042538	4.0796e-06	0.0018304	81	708	5408	79366	hyperosmotic salinity response
	GO:0015766	3.9859e-05	0.011655	14	60	5408	79366	disaccharide transport
	GO:0015770	3.9859e-05	0.011655	14	60	5408	79366	sucrose transport
	GO:0015772	3.9859e-05	0.011655	14	60	5408	79366	oligosaccharide transport
	GO:0006275	4.3514e-05	0.011655	62	539	5408	79366	regulation of DNA replication
	GO:0051325	4.7623e-05	0.011655	9	27	5408	79366	interphase
	GO:0009696	5.5645e-05	0.012149	98	963	5408	79366	salicylic acid metabolic process
	GO:0016102	5.867e-05	0.012149	27	175	5408	79366	diterpenoid biosynthetic process
	GO:0051716	6.9156e-05	0.012874	682	8737	5408	79366	cellular response to stimulus
	GO:0006516	7.1736e-05	0.012874	7	17	5408	79366	glycoprotein catabolic process
	GO:0009686	9.2265e-05	0.015524	26	170	5408	79366	gibberellin biosynthetic process
	GO:0080010	0.00011063	0.015963	87	849	5408	79366	regulation of oxygen and reactive oxygen species metabolic process
	GO:0006979	0.00011127	0.015963	205	2328	5408	79366	response to oxidative stress
	GO:0080142	0.00011266	0.015963	6	13	5408	79366	regulation of salicylic acid biosynthetic process
	GO:0009867	0.00012458	0.01597	128	1353	5408	79366	jasmonic acid mediated signaling pathway
	GO:0071395	0.00012458	0.01597	128	1353	5408	79366	cellular response to jasmonic acid stimulus
	GO:0009740	0.00013128	0.016064	35	264	5408	79366	gibberellic acid mediated signaling pathway
	GO:0010310	0.00016379	0.017395	86	847	5408	79366	regulation of hydrogen peroxide metabolic process
	GO:0000082	0.00016461	0.017395	7	19	5408	79366	G1/S transition of mitotic cell cycle
	GO:0051052	0.00016486	0.017395	77	740	5408	79366	regulation of DNA metabolic process
	GO:0010112	0.00017193	0.017395	10	38	5408	79366	regulation of systemic acquired resistance
	GO:0051329	0.00017447	0.017395	8	25	5408	79366	interphase of mitotic cell cycle
	GO:0006972	0.00020816	0.020013	110	1146	5408	79366	hyperosmotic response
	GO:0009627	0.00024996	0.021247	172	1936	5408	79366	systemic acquired resistance
	GO:0010476	0.00025231	0.021247	35	273	5408	79366	gibberellin mediated signaling pathway
	GO:0071370	0.00027058	0.021247	35	274	5408	79366	cellular response to gibberellin stimulus
	GO:0080040	0.00027624	0.021247	5	10	5408	79366	positive regulation of cellular response to phosphate starvation
	GO:0032103	0.00027624	0.021247	5	10	5408	79366	positive regulation of response to external stimulus
	GO:0032106	0.00027624	0.021247	5	10	5408	79366	positive regulation of response to extracellular stimulus
	GO:0032109	0.00027624	0.021247	5	10	5408	79366	positive regulation of response to nutrient levels
	GO:0019748	0.00030253	0.022623	327	3991	5408	79366	secondary metabolic process
	GO:0010033	0.00031634	0.022654	869	11478	5408	79366	response to organic substance
	GO:0016091	0.00032819	0.022654	12	56	5408	79366	prenol biosynthetic process
	GO:0016094	0.00032819	0.022654	12	56	5408	79366	polyprenol biosynthetic process
	GO:0050832	0.00038946	0.02621	143	1582	5408	79366	defense response to fungus
	GO:0009697	0.00043408	0.026258	90	922	5408	79366	salicylic acid biosynthetic process
	GO:0034968	0.0004415	0.026258	92	947	5408	79366	histone lysine methylation
	GO:0050776	0.00045276	0.026258	170	1935	5408	79366	regulation of immune response
	GO:0002682	0.00045276	0.026258	170	1935	5408	79366	regulation of immune system process
	GO:0002831	0.00046171	0.026258	12	58	5408	79366	regulation of response to biotic stimulus
	GO:0016090	0.00046171	0.026258	12	58	5408	79366	prenol metabolic process
	GO:0016093	0.00046171	0.026258	12	58	5408	79366	polyprenol metabolic process
	GO:0045900	0.00047796	0.026258	5	11	5408	79366	negative regulation of translational elongation
	GO:0019310	0.00047796	0.026258	5	11	5408	79366	inositol catabolic process
	GO:0016570	0.00050013	0.026927	130	1426	5408	79366	histone modification
	GO:0045088	0.00051957	0.027425	168	1915	5408	79366	regulation of innate immune response
	GO:0071446	0.00053157	0.027519	143	1594	5408	79366	cellular response to salicylic acid stimulus
	GO:0009739	0.0005783	0.029308	65	628	5408	79366	response to gibberellin stimulus
	GO:0009620	0.0005879	0.029308	191	2220	5408	79366	response to fungus
	GO:0019348	0.00064605	0.031057	11	52	5408	79366	dolichol metabolic process
	GO:0019408	0.00064605	0.031057	11	52	5408	79366	dolichol biosynthetic process
	GO:0008643	0.00066619	0.031463	28	213	5408	79366	carbohydrate transport
	GO:0042398	0.00069902	0.03228	163	1863	5408	79366	cellular amino acid derivative biosynthetic process
	GO:0016101	0.00071744	0.03228	28	214	5408	79366	diterpenoid metabolic process
	GO:0080135	0.00072399	0.03228	154	1748	5408	79366	regulation of cellular response to stress
	GO:0033554	0.00073146	0.03228	381	4779	5408	79366	cellular response to stress
	GO:0008283	0.00077325	0.033574	68	671	5408	79366	cell proliferation
	GO:0006612	0.00083821	0.035817	159	1819	5408	79366	protein targeting to membrane
	GO:0006261	0.00085941	0.035994	86	893	5408	79366	DNA-dependent DNA replication
	GO:0019438	0.00086911	0.035994	205	2423	5408	79366	aromatic compound biosynthetic process
	GO:0006528	0.00089894	0.036666	10	46	5408	79366	asparagine metabolic process
	GO:0009061	0.00093092	0.037403	13	71	5408	79366	anaerobic respiration
	GO:0009813	0.00094692	0.037487	46	417	5408	79366	flavonoid biosynthetic process
	GO:0009812	0.00096734	0.03774	49	452	5408	79366	flavonoid metabolic process
	GO:0009863	0.0010297	0.039326	140	1582	5408	79366	salicylic acid mediated signaling pathway
	GO:0080134	0.0010372	0.039326	205	2432	5408	79366	regulation of response to stress
	GO:0009685	0.0010704	0.04002	27	209	5408	79366	gibberellin metabolic process
	GO:0034976	0.0010881	0.040124	143	1623	5408	79366	response to endoplasmic reticulum stress
	GO:0035404	0.0012003	0.042514	3	4	5408	79366	histone-serine phosphorylation
	GO:0043987	0.0012003	0.042514	3	4	5408	79366	histone H3-S10 phosphorylation
	GO:0043988	0.0012003	0.042514	3	4	5408	79366	histone H3-S28 phosphorylation
	GO:0008213	0.0013054	0.045054	108	1182	5408	79366	protein amino acid alkylation
	GO:0006479	0.0013054	0.045054	108	1182	5408	79366	protein amino acid methylation
	GO:0009595	0.0014654	0.049936	53	508	5408	79366	detection of biotic stimulus
Down-regulated genes at 28 DAP	GO:0016137	2.4452e-44	5.981e-41	191	1065	4595	79366	glycoside metabolic process
	GO:0016138	1.5814e-42	1.934e-39	162	830	4595	79366	glycoside biosynthetic process
	GO:0009719	4.1957e-40	3.4209e-37	659	6831	4595	79366	response to endogenous stimulus
	GO:0019758	6.015e-38	2.4521e-35	139	694	4595	79366	glycosinolate biosynthetic process
	GO:0019761	6.015e-38	2.4521e-35	139	694	4595	79366	glucosinolate biosynthetic process
	GO:0016144	6.015e-38	2.4521e-35	139	694	4595	79366	S-glycoside biosynthetic process
	GO:0019757	5.2024e-37	1.4139e-34	155	851	4595	79366	glycosinolate metabolic process
	GO:0019760	5.2024e-37	1.4139e-34	155	851	4595	79366	glucosinolate metabolic process
	GO:0016143	5.2024e-37	1.4139e-34	155	851	4595	79366	S-glycoside metabolic process
	GO:0010817	2.9217e-36	7.1466e-34	249	1825	4595	79366	regulation of hormone levels
	GO:0010033	4.9812e-35	1.1076e-32	964	11478	4595	79366	response to organic substance
	GO:0009725	1.3807e-33	2.8144e-31	553	5722	4595	79366	response to hormone stimulus
	GO:0042221	2.0287e-33	3.8171e-31	1265	16157	4595	79366	response to chemical stimulus
	GO:0050896	1.6566e-32	2.8944e-30	1782	24452	4595	79366	response to stimulus
	GO:0006790	1.8375e-30	2.9963e-28	314	2761	4595	79366	sulfur metabolic process
	GO:0019748	4.5236e-30	6.9155e-28	410	3991	4595	79366	secondary metabolic process
	GO:0016051	5.5285e-30	7.9545e-28	427	4217	4595	79366	carbohydrate biosynthetic process
	GO:0042445	2.9e-29	3.9408e-27	180	1251	4595	79366	hormone metabolic process
	GO:0042446	4.4195e-28	5.6895e-26	160	1068	4595	79366	hormone biosynthetic process
	GO:0044272	1.6844e-26	2.06e-24	233	1923	4595	79366	sulfur compound biosynthetic process
	GO:0005975	3.3998e-26	3.9599e-24	727	8623	4595	79366	carbohydrate metabolic process
	GO:0009683	2.0075e-25	2.2319e-23	89	436	4595	79366	indoleacetic acid metabolic process
	GO:0009684	5.142e-25	5.4684e-23	88	433	4595	79366	indoleacetic acid biosynthetic process
	GO:0009850	1.9399e-24	1.977e-22	100	548	4595	79366	auxin metabolic process
	GO:0005976	8.0328e-24	7.8593e-22	288	2694	4595	79366	polysaccharide metabolic process
	GO:0009851	1.6656e-23	1.567e-21	92	490	4595	79366	auxin biosynthetic process
	GO:0034754	1.4001e-22	1.2684e-20	109	666	4595	79366	cellular hormone metabolic process
	GO:0009415	3.3996e-22	2.8835e-20	211	1805	4595	79366	response to water
	GO:0042430	3.6225e-22	2.8835e-20	104	625	4595	79366	indole and derivative metabolic process
	GO:0042434	3.6225e-22	2.8835e-20	104	625	4595	79366	indole derivative metabolic process
	GO:0042435	3.6545e-22	2.8835e-20	99	577	4595	79366	indole derivative biosynthetic process
	GO:0006725	3.8329e-22	2.9298e-20	362	3737	4595	79366	cellular aromatic compound metabolic process
	GO:0043455	5.4086e-22	4.0089e-20	105	638	4595	79366	regulation of secondary metabolic process
	GO:0034637	8.8398e-22	6.3594e-20	355	3662	4595	79366	cellular carbohydrate biosynthetic process
	GO:0009414	1.201e-21	8.3934e-20	208	1788	4595	79366	response to water deprivation
	GO:0006519	9.8909e-20	6.7203e-18	436	4891	4595	79366	cellular amino acid and derivative metabolic process
	GO:0000271	3.1795e-19	2.1019e-17	235	2215	4595	79366	polysaccharide biosynthetic process
	GO:0010363	4.5407e-19	2.9228e-17	195	1723	4595	79366	regulation of plant-type hypersensitive response
	GO:0043067	8.9161e-19	5.4714e-17	202	1820	4595	79366	regulation of programmed cell death
	GO:0009063	8.9475e-19	5.4714e-17	105	704	4595	79366	cellular amino acid catabolic process
	GO:0010941	9.9768e-19	5.952e-17	205	1859	4595	79366	regulation of cell death
	GO:0006575	1.5564e-18	9.0643e-17	256	2515	4595	79366	cellular amino acid derivative metabolic process
	GO:0031347	1.8216e-18	1.0362e-16	244	2363	4595	79366	regulation of defense response
	GO:0080135	2.1069e-18	1.1712e-16	195	1748	4595	79366	regulation of cellular response to stress
	GO:0065008	3.4057e-18	1.8512e-16	531	6357	4595	79366	regulation of biological quality
	GO:0009069	3.9364e-18	2.0931e-16	140	1103	4595	79366	serine family amino acid metabolic process
	GO:0009963	4.1889e-18	2.18e-16	78	449	4595	79366	positive regulation of flavonoid biosynthetic process
	GO:0070838	1.3859e-17	7.0621e-16	123	927	4595	79366	divalent metal ion transport
	GO:0080134	2.9821e-17	1.4886e-15	245	2432	4595	79366	regulation of response to stress
	GO:0065007	3.5171e-17	1.7206e-15	1633	23787	4595	79366	biological regulation
	GO:0050776	7.3582e-17	3.4612e-15	205	1935	4595	79366	regulation of immune response
	GO:0002682	7.3582e-17	3.4612e-15	205	1935	4595	79366	regulation of immune system process
	GO:0051707	1.0129e-16	4.6747e-15	497	5975	4595	79366	response to other organism
	GO:0009962	1.0758e-16	4.873e-15	82	514	4595	79366	regulation of flavonoid biosynthetic process
	GO:0005984	1.1523e-16	5.1244e-15	104	743	4595	79366	disaccharide metabolic process
	GO:0006970	1.5902e-16	6.9457e-15	344	3808	4595	79366	response to osmotic stress
	GO:0055082	3.2368e-16	1.389e-14	107	787	4595	79366	cellular chemical homeostasis
	GO:0009269	3.3005e-16	1.3919e-14	41	159	4595	79366	response to desiccation
	GO:0006629	3.7025e-16	1.5349e-14	521	6371	4595	79366	lipid metabolic process
	GO:0045088	3.839e-16	1.565e-14	201	1915	4595	79366	regulation of innate immune response
	GO:0006612	1.0255e-15	4.1119e-14	192	1819	4595	79366	protein targeting to membrane
	GO:0008610	1.2767e-15	5.0368e-14	363	4132	4595	79366	lipid biosynthetic process
	GO:0006873	2.1928e-15	8.5135e-14	104	776	4595	79366	cellular ion homeostasis
	GO:0009311	3.4814e-15	1.3306e-13	108	826	4595	79366	oligosaccharide metabolic process
	GO:0009825	3.5523e-15	1.3367e-13	79	515	4595	79366	multidimensional cell growth
	GO:0015674	4.0309e-15	1.4939e-13	154	1369	4595	79366	di-, tri-valent inorganic cation transport
	GO:0010439	1.0409e-14	3.8002e-13	17	28	4595	79366	regulation of glucosinolate biosynthetic process
	GO:0009651	1.1449e-14	4.1183e-13	321	3605	4595	79366	response to salt stress
	GO:0030003	1.2429e-14	4.4059e-13	99	741	4595	79366	cellular cation homeostasis
	GO:0019439	1.4048e-14	4.9086e-13	68	417	4595	79366	aromatic compound catabolic process
	GO:0009628	1.5665e-14	5.3966e-13	804	10818	4595	79366	response to abiotic stimulus
	GO:0009310	1.7178e-14	5.8357e-13	113	903	4595	79366	amine catabolic process
	GO:0009751	1.7566e-14	5.8858e-13	212	2134	4595	79366	response to salicylic acid stimulus
	GO:0048583	2.2367e-14	7.3933e-13	272	2945	4595	79366	regulation of response to stimulus
	GO:0009737	2.342e-14	7.638e-13	252	2674	4595	79366	response to abscisic acid stimulus
	GO:0046394	2.9899e-14	9.4978e-13	375	4398	4595	79366	carboxylic acid biosynthetic process
	GO:0016053	2.9899e-14	9.4978e-13	375	4398	4595	79366	organic acid biosynthetic process
	GO:0071554	3.8924e-14	1.2206e-12	335	3837	4595	79366	cell wall organization or biogenesis
	GO:0044264	4.1571e-14	1.2871e-12	214	2179	4595	79366	cellular polysaccharide metabolic process
	GO:0000096	4.5833e-14	1.4003e-12	192	1893	4595	79366	sulfur amino acid metabolic process
	GO:0071495	4.6371e-14	1.4003e-12	300	3351	4595	79366	cellular response to endogenous stimulus
	GO:0009739	6.263e-14	1.8682e-12	87	628	4595	79366	response to gibberellin stimulus
	GO:0006810	7.9181e-14	2.3335e-12	972	13540	4595	79366	transport
	GO:0009753	8.4573e-14	2.4627e-12	215	2208	4595	79366	response to jasmonic acid stimulus
	GO:0010025	1.0586e-13	3.0462e-12	27	84	4595	79366	wax biosynthetic process
	GO:0006546	1.2014e-13	3.4169e-12	45	220	4595	79366	glycine catabolic process
	GO:0006520	2.9897e-13	8.4054e-12	305	3474	4595	79366	cellular amino acid metabolic process
	GO:0009071	3.2788e-13	9.1137e-12	45	226	4595	79366	serine family amino acid catabolic process
	GO:0051234	3.3872e-13	9.3092e-12	985	13828	4595	79366	establishment of localization
	GO:0044042	4.1665e-13	1.1324e-11	165	1589	4595	79366	glucan metabolic process
	GO:0005982	4.244e-13	1.1408e-11	100	796	4595	79366	starch metabolic process
	GO:0009409	4.5284e-13	1.204e-11	250	2721	4595	79366	response to cold
	GO:0010166	5.1095e-13	1.3439e-11	27	89	4595	79366	wax metabolic process
	GO:0043473	7.5836e-13	1.8737e-11	78	558	4595	79366	pigmentation
	GO:0043476	7.5836e-13	1.8737e-11	78	558	4595	79366	pigment accumulation
	GO:0043478	7.5836e-13	1.8737e-11	78	558	4595	79366	pigment accumulation in response to UV light
	GO:0043479	7.5836e-13	1.8737e-11	78	558	4595	79366	pigment accumulation in tissues in response to UV light
	GO:0043480	7.5836e-13	1.8737e-11	78	558	4595	79366	pigment accumulation in tissues
	GO:0043481	7.5836e-13	1.8737e-11	78	558	4595	79366	anthocyanin accumulation in tissues in response to UV light
	GO:0034284	1.1862e-12	2.8727e-11	88	673	4595	79366	response to monosaccharide stimulus
	GO:0009746	1.1862e-12	2.8727e-11	88	673	4595	79366	response to hexose stimulus
	GO:0019725	1.2011e-12	2.8802e-11	141	1305	4595	79366	cellular homeostasis
	GO:0009832	1.4755e-12	3.504e-11	83	620	4595	79366	plant-type cell wall biogenesis
	GO:0044262	2.1156e-12	4.9757e-11	544	7053	4595	79366	cellular carbohydrate metabolic process
	GO:0006950	3.3214e-12	7.7373e-11	1102	15840	4595	79366	response to stress
	GO:0006633	3.3554e-12	7.7428e-11	130	1186	4595	79366	fatty acid biosynthetic process
	GO:0009074	3.4115e-12	7.7987e-11	56	345	4595	79366	aromatic amino acid family catabolic process
	GO:0019344	4.0714e-12	9.2209e-11	103	862	4595	79366	cysteine biosynthetic process
	GO:0009308	4.8075e-12	1.0788e-10	342	4089	4595	79366	amine metabolic process
	GO:0046218	4.8955e-12	1.0788e-10	52	309	4595	79366	indolalkylamine catabolic process
	GO:0006569	4.8955e-12	1.0788e-10	52	309	4595	79366	tryptophan catabolic process
	GO:0006534	6.5871e-12	1.4386e-10	103	869	4595	79366	cysteine metabolic process
	GO:0009070	8.2156e-12	1.7784e-10	106	908	4595	79366	serine family amino acid biosynthetic process
	GO:0048511	9.1293e-12	1.9418e-10	77	575	4595	79366	rhythmic process
	GO:0007623	9.1293e-12	1.9418e-10	77	575	4595	79366	circadian rhythm
	GO:0006544	1.0892e-11	2.2967e-10	45	249	4595	79366	glycine metabolic process
	GO:0008643	1.1157e-11	2.3325e-10	41	213	4595	79366	carbohydrate transport
	GO:0009698	1.8154e-11	3.7631e-10	132	1241	4595	79366	phenylpropanoid metabolic process
	GO:0042436	2.1307e-11	4.3795e-10	52	321	4595	79366	indole derivative catabolic process
	GO:0044106	2.247e-11	4.5801e-10	317	3780	4595	79366	cellular amine metabolic process
	GO:0060918	2.3928e-11	4.8371e-10	60	403	4595	79366	auxin transport
	GO:0009926	2.5562e-11	5.1249e-10	58	383	4595	79366	auxin polar transport
	GO:0042546	2.9448e-11	5.8561e-10	135	1288	4595	79366	cell wall biogenesis
	GO:0051179	3.6831e-11	7.2653e-10	1004	14415	4595	79366	localization
	GO:0006811	4.2111e-11	8.2402e-10	312	3729	4595	79366	ion transport
	GO:0006073	4.3229e-11	8.3918e-10	142	1385	4595	79366	cellular glucan metabolic process
	GO:0009914	5.3951e-11	1.0391e-09	60	411	4595	79366	hormone transport
	GO:0048878	5.7069e-11	1.0906e-09	130	1237	4595	79366	chemical homeostasis
	GO:0009611	1.0465e-10	1.9842e-09	157	1599	4595	79366	response to wounding
	GO:0015698	1.2473e-10	2.3468e-09	118	1100	4595	79366	inorganic anion transport
	GO:0010675	1.4886e-10	2.7795e-09	20	62	4595	79366	regulation of cellular carbohydrate metabolic process
	GO:0032870	1.62e-10	3.0019e-09	223	2507	4595	79366	cellular response to hormone stimulus
	GO:0006857	1.8852e-10	3.4413e-09	64	467	4595	79366	oligopeptide transport
	GO:0015833	1.8852e-10	3.4413e-09	64	467	4595	79366	peptide transport
	GO:0055080	2.7853e-10	5.0466e-09	107	977	4595	79366	cation homeostasis
	GO:0050801	2.9825e-10	5.364e-09	113	1053	4595	79366	ion homeostasis
	GO:0005985	3.59e-10	6.4096e-09	28	123	4595	79366	sucrose metabolic process
	GO:0009607	4.1814e-10	7.4114e-09	534	7145	4595	79366	response to biotic stimulus
	GO:0016132	4.52e-10	7.954e-09	62	455	4595	79366	brassinosteroid biosynthetic process
	GO:0030001	5.25e-10	9.1726e-09	203	2262	4595	79366	metal ion transport
	GO:0016129	6.4268e-10	1.1149e-08	62	459	4595	79366	phytosteroid biosynthetic process
	GO:0070882	7.0459e-10	1.2137e-08	140	1417	4595	79366	cellular cell wall organization or biogenesis
	GO:0051704	7.2827e-10	1.2457e-08	556	7512	4595	79366	multi-organism process
	GO:0009637	9.7396e-10	1.6544e-08	64	486	4595	79366	response to blue light
	GO:0006694	1.2501e-09	2.1087e-08	97	879	4595	79366	steroid biosynthetic process
	GO:0043255	1.2599e-09	2.1108e-08	22	83	4595	79366	regulation of carbohydrate biosynthetic process
	GO:0006568	1.3236e-09	2.1876e-08	55	391	4595	79366	tryptophan metabolic process
	GO:0006586	1.3236e-09	2.1876e-08	55	391	4595	79366	indolalkylamine metabolic process
	GO:0009755	1.523e-09	2.5002e-08	204	2306	4595	79366	hormone-mediated signaling pathway
	GO:0033692	1.7513e-09	2.8557e-08	174	1895	4595	79366	cellular polysaccharide biosynthetic process
	GO:0009072	2.0177e-09	3.2685e-08	101	937	4595	79366	aromatic amino acid family metabolic process
	GO:0042219	2.1072e-09	3.391e-08	75	622	4595	79366	cellular amino acid derivative catabolic process
	GO:0019252	2.1449e-09	3.4291e-08	76	634	4595	79366	starch biosynthetic process
	GO:0016131	2.4455e-09	3.8842e-08	63	486	4595	79366	brassinosteroid metabolic process
	GO:0009750	3.1763e-09	5.0124e-08	71	581	4595	79366	response to fructose stimulus
	GO:0009624	3.2099e-09	5.033e-08	50	347	4595	79366	response to nematode
	GO:0009411	3.3188e-09	5.1706e-08	110	1060	4595	79366	response to UV
	GO:0016128	3.3739e-09	5.2231e-08	63	490	4595	79366	phytosteroid metabolic process
	GO:0055114	4.4741e-09	6.8828e-08	334	4224	4595	79366	oxidation reduction
	GO:0009743	4.641e-09	7.0949e-08	287	3532	4595	79366	response to carbohydrate stimulus
	GO:0009699	5.5337e-09	8.4072e-08	102	968	4595	79366	phenylpropanoid biosynthetic process
	GO:0048767	6.721e-09	1.0148e-07	92	846	4595	79366	root hair elongation
	GO:0008272	1.0787e-08	1.6147e-07	18	63	4595	79366	sulfate transport
	GO:0005986	1.0827e-08	1.6147e-07	19	70	4595	79366	sucrose biosynthetic process
	GO:0042398	1.1595e-08	1.7189e-07	168	1863	4595	79366	cellular amino acid derivative biosynthetic process
	GO:0010214	1.2874e-08	1.897e-07	23	101	4595	79366	seed coat development
	GO:0070887	1.3014e-08	1.9062e-07	437	5827	4595	79366	cellular response to chemical stimulus
	GO:0071555	1.3337e-08	1.9419e-07	217	2556	4595	79366	cell wall organization
	GO:0009620	1.5382e-08	2.2264e-07	193	2220	4595	79366	response to fungus
	GO:0000097	1.5694e-08	2.2581e-07	121	1235	4595	79366	sulfur amino acid biosynthetic process
	GO:0071310	2.2857e-08	3.2695e-07	382	5016	4595	79366	cellular response to organic substance
	GO:0015766	3.1524e-08	4.4315e-07	17	60	4595	79366	disaccharide transport
	GO:0015770	3.1524e-08	4.4315e-07	17	60	4595	79366	sucrose transport
	GO:0015772	3.1524e-08	4.4315e-07	17	60	4595	79366	oligosaccharide transport
	GO:0009862	3.249e-08	4.5412e-07	115	1172	4595	79366	systemic acquired resistance, salicylic acid mediated signaling pathway
	GO:0006082	3.5592e-08	4.9465e-07	590	8258	4595	79366	organic acid metabolic process
	GO:0000023	3.5798e-08	4.9469e-07	61	498	4595	79366	maltose metabolic process
	GO:0042180	3.6394e-08	5.0012e-07	595	8338	4595	79366	cellular ketone metabolic process
	GO:0010114	3.8308e-08	5.2347e-07	55	430	4595	79366	response to red light
	GO:0009695	3.8777e-08	5.2693e-07	65	546	4595	79366	jasmonic acid biosynthetic process
	GO:0009617	4.46e-08	5.972e-07	214	2553	4595	79366	response to bacterium
	GO:0043436	4.468e-08	5.972e-07	589	8256	4595	79366	oxoacid metabolic process
	GO:0019752	4.468e-08	5.972e-07	589	8256	4595	79366	carboxylic acid metabolic process
	GO:0008202	4.8945e-08	6.5065e-07	99	972	4595	79366	steroid metabolic process
	GO:0031407	5.0673e-08	6.6998e-07	77	695	4595	79366	oxylipin metabolic process
	GO:0010103	5.4597e-08	7.1798e-07	65	551	4595	79366	stomatal complex morphogenesis
	GO:0031408	5.4983e-08	7.1919e-07	66	563	4595	79366	oxylipin biosynthetic process
	GO:0042762	6.544e-08	8.5142e-07	18	70	4595	79366	regulation of sulfur metabolic process
	GO:0071446	6.7832e-08	8.7786e-07	145	1594	4595	79366	cellular response to salicylic acid stimulus
	GO:0032787	1.0011e-07	1.2888e-06	436	5916	4595	79366	monocarboxylic acid metabolic process
	GO:0042335	1.1159e-07	1.429e-06	31	186	4595	79366	cuticle development
	GO:0019684	1.165e-07	1.4828e-06	108	1108	4595	79366	photosynthesis, light reaction
	GO:0006733	1.17e-07	1.4828e-06	100	1003	4595	79366	oxidoreduction coenzyme metabolic process
	GO:0006109	1.4004e-07	1.7657e-06	23	114	4595	79366	regulation of carbohydrate metabolic process
	GO:0009625	1.4716e-07	1.8459e-06	49	379	4595	79366	response to insect
	GO:0009694	1.5895e-07	1.9837e-06	73	665	4595	79366	jasmonic acid metabolic process
	GO:0006820	1.6483e-07	2.0466e-06	125	1344	4595	79366	anion transport
	GO:0046351	1.6602e-07	2.051e-06	27	151	4595	79366	disaccharide biosynthetic process
	GO:0023033	1.786e-07	2.1847e-06	442	6040	4595	79366	signaling pathway
	GO:0009735	1.7864e-07	2.1847e-06	61	521	4595	79366	response to cytokinin stimulus
	GO:0044283	1.9172e-07	2.333e-06	593	8410	4595	79366	small molecule biosynthetic process
	GO:0009741	2.2199e-07	2.6881e-06	56	465	4595	79366	response to brassinosteroid stimulus
	GO:0080090	2.3797e-07	2.8673e-06	749	10914	4595	79366	regulation of primary metabolic process
	GO:0009889	2.627e-07	3.1498e-06	706	10231	4595	79366	regulation of biosynthetic process
	GO:0031326	2.7035e-07	3.2258e-06	704	10201	4595	79366	regulation of cellular biosynthetic process
	GO:0071215	2.7311e-07	3.2429e-06	103	1061	4595	79366	cellular response to abscisic acid stimulus
	GO:0042402	3.2331e-07	3.8204e-06	60	518	4595	79366	cellular biogenic amine catabolic process
	GO:0006631	3.3886e-07	3.9849e-06	193	2320	4595	79366	fatty acid metabolic process
	GO:0042592	3.5132e-07	4.1116e-06	166	1935	4595	79366	homeostatic process
	GO:0031323	3.5584e-07	4.1447e-06	786	11540	4595	79366	regulation of cellular metabolic process
	GO:0006732	3.7207e-07	4.3132e-06	167	1951	4595	79366	coenzyme metabolic process
	GO:0050789	4.821e-07	5.5624e-06	1285	19751	4595	79366	regulation of biological process
	GO:0006812	4.9954e-07	5.7365e-06	233	2918	4595	79366	cation transport
	GO:0009863	5.3388e-07	6.1022e-06	140	1582	4595	79366	salicylic acid mediated signaling pathway
	GO:0014070	5.7385e-07	6.4983e-06	65	588	4595	79366	response to organic cyclic substance
	GO:0010583	5.7385e-07	6.4983e-06	65	588	4595	79366	response to cyclopentenone
	GO:0010155	6.2441e-07	7.0382e-06	41	307	4595	79366	regulation of proton transport
	GO:0009225	6.328e-07	7.1001e-06	25	142	4595	79366	nucleotide-sugar metabolic process
	GO:0019222	9.0683e-07	1.0128e-05	827	12277	4595	79366	regulation of metabolic process
	GO:0000103	1.0168e-06	1.1305e-05	14	52	4595	79366	sulfate assimilation
	GO:0044255	1.0279e-06	1.1376e-05	374	5084	4595	79366	cellular lipid metabolic process
	GO:0045493	1.0604e-06	1.1684e-05	8	16	4595	79366	xylan catabolic process
	GO:0071669	1.1914e-06	1.3068e-05	164	1946	4595	79366	plant-type cell wall organization or biogenesis
	GO:0008652	1.3704e-06	1.4964e-05	165	1965	4595	79366	cellular amino acid biosynthetic process
	GO:0015837	1.3957e-06	1.5167e-05	104	1113	4595	79366	amine transport
	GO:0009605	1.4014e-06	1.5167e-05	255	3288	4595	79366	response to external stimulus
	GO:0015979	1.6142e-06	1.7393e-05	124	1391	4595	79366	photosynthesis
	GO:0048443	2.0154e-06	2.1527e-05	71	686	4595	79366	stamen development
	GO:0048466	2.0154e-06	2.1527e-05	71	686	4595	79366	androecium development
	GO:0009266	2.0499e-06	2.18e-05	307	4092	4595	79366	response to temperature stimulus
	GO:0009738	2.071e-06	2.1929e-05	94	988	4595	79366	abscisic acid mediated signaling pathway
	GO:0009416	2.1885e-06	2.3073e-05	338	4570	4595	79366	response to light stimulus
	GO:0007568	2.2739e-06	2.3871e-05	63	587	4595	79366	aging
	GO:0070542	2.7304e-06	2.818e-05	7	13	4595	79366	response to fatty acid
	GO:0033993	2.7304e-06	2.818e-05	7	13	4595	79366	response to lipid
	GO:0071396	2.7304e-06	2.818e-05	7	13	4595	79366	cellular response to lipid
	GO:0071398	2.7304e-06	2.818e-05	7	13	4595	79366	cellular response to fatty acid
	GO:0009808	2.8068e-06	2.8846e-05	40	314	4595	79366	lignin metabolic process
	GO:0042440	2.8714e-06	2.9387e-05	108	1186	4595	79366	pigment metabolic process
	GO:0009867	3.0002e-06	3.045e-05	120	1353	4595	79366	jasmonic acid mediated signaling pathway
	GO:0071395	3.0002e-06	3.045e-05	120	1353	4595	79366	cellular response to jasmonic acid stimulus
	GO:0000272	3.3008e-06	3.3363e-05	34	249	4595	79366	polysaccharide catabolic process
	GO:0009250	4.0634e-06	4.0901e-05	102	1113	4595	79366	glucan biosynthetic process
	GO:0042304	4.2713e-06	4.2818e-05	9	24	4595	79366	regulation of fatty acid biosynthetic process
	GO:0046148	4.8185e-06	4.8106e-05	91	968	4595	79366	pigment biosynthetic process
	GO:0019438	5.4419e-06	5.4109e-05	193	2423	4595	79366	aromatic compound biosynthetic process
	GO:0009309	5.5541e-06	5.5001e-05	169	2072	4595	79366	amine biosynthetic process
	GO:0042538	6.0342e-06	5.9515e-05	71	708	4595	79366	hyperosmotic salinity response
	GO:0006816	6.4992e-06	6.3843e-05	65	632	4595	79366	calcium ion transport
	GO:0031325	6.5256e-06	6.3847e-05	190	2386	4595	79366	positive regulation of cellular metabolic process
	GO:0015849	6.5584e-06	6.3911e-05	105	1167	4595	79366	organic acid transport
	GO:0033559	6.7617e-06	6.5632e-05	37	291	4595	79366	unsaturated fatty acid metabolic process
	GO:0015706	7.1257e-06	6.8891e-05	80	830	4595	79366	nitrate transport
	GO:0010374	7.2137e-06	6.9468e-05	79	817	4595	79366	stomatal complex development
	GO:0009891	7.3937e-06	7.0645e-05	186	2332	4595	79366	positive regulation of biosynthetic process
	GO:0031328	7.3937e-06	7.0645e-05	186	2332	4595	79366	positive regulation of cellular biosynthetic process
	GO:0009312	8.1204e-06	7.7286e-05	28	194	4595	79366	oligosaccharide biosynthetic process
	GO:0044036	8.3217e-06	7.8383e-05	110	1243	4595	79366	cell wall macromolecule metabolic process
	GO:0046395	8.3318e-06	7.8383e-05	136	1610	4595	79366	carboxylic acid catabolic process
	GO:0016054	8.3318e-06	7.8383e-05	136	1610	4595	79366	organic acid catabolic process
	GO:0046942	8.6549e-06	8.111e-05	103	1147	4595	79366	carboxylic acid transport
	GO:0090354	9.1819e-06	8.5721e-05	9	26	4595	79366	regulation of auxin metabolic process
	GO:0023052	1.0229e-05	9.5132e-05	541	7856	4595	79366	signaling
	GO:0000038	1.0331e-05	9.5723e-05	30	218	4595	79366	very long-chain fatty acid metabolic process
	GO:0006865	1.0464e-05	9.6581e-05	99	1097	4595	79366	amino acid transport
	GO:0009828	1.0584e-05	9.7326e-05	22	135	4595	79366	plant-type cell wall loosening
	GO:0006740	1.1055e-05	0.00010128	72	734	4595	79366	NADPH regeneration
	GO:0015774	1.1222e-05	0.00010242	4	4	4595	79366	polysaccharide transport
	GO:0009893	1.178e-05	0.00010712	190	2410	4595	79366	positive regulation of metabolic process
	GO:0006636	1.207e-05	0.00010935	36	287	4595	79366	unsaturated fatty acid biosynthetic process
	GO:0050832	1.3063e-05	0.0001179	133	1582	4595	79366	defense response to fungus
	GO:0010075	1.4866e-05	0.00013369	69	701	4595	79366	regulation of meristem growth
	GO:0006098	1.5317e-05	0.00013724	71	728	4595	79366	pentose-phosphate shunt
	GO:0043449	1.8001e-05	0.00016011	59	575	4595	79366	cellular alkene metabolic process
	GO:0043450	1.8001e-05	0.00016011	59	575	4595	79366	alkene biosynthetic process
	GO:0016126	1.9141e-05	0.00016963	65	654	4595	79366	sterol biosynthetic process
	GO:0009812	2.1837e-05	0.00019257	49	452	4595	79366	flavonoid metabolic process
	GO:0046496	2.1887e-05	0.00019257	74	776	4595	79366	nicotinamide nucleotide metabolic process
	GO:0006972	2.2344e-05	0.00019589	101	1146	4595	79366	hyperosmotic response
	GO:0006739	2.4583e-05	0.00021475	72	752	4595	79366	NADP metabolic process
	GO:0080027	2.4775e-05	0.00021566	14	67	4595	79366	response to herbivore
	GO:0006952	2.5315e-05	0.00021958	427	6107	4595	79366	defense response
	GO:0010310	2.5565e-05	0.00022044	79	847	4595	79366	regulation of hydrogen peroxide metabolic process
	GO:0050691	2.5595e-05	0.00022044	6	12	4595	79366	regulation of defense response to virus by host
	GO:0071370	2.5948e-05	0.0002227	34	274	4595	79366	cellular response to gibberellin stimulus
	GO:0019362	2.7048e-05	0.00023133	74	781	4595	79366	pyridine nucleotide metabolic process
	GO:0080010	2.7706e-05	0.00023613	79	849	4595	79366	regulation of oxygen and reactive oxygen species metabolic process
	GO:0019464	2.8008e-05	0.00023788	8	23	4595	79366	glycine decarboxylation via glycine cleavage system
	GO:0000273	2.8754e-05	0.00024253	25	175	4595	79366	lipoic acid metabolic process
	GO:0009106	2.8754e-05	0.00024253	25	175	4595	79366	lipoate metabolic process
	GO:0010383	3.0652e-05	0.00025765	83	906	4595	79366	cell wall polysaccharide metabolic process
	GO:0010143	3.1229e-05	0.0002616	11	44	4595	79366	cutin biosynthetic process
	GO:0007030	3.3488e-05	0.00027956	84	922	4595	79366	Golgi organization
	GO:0051716	3.4184e-05	0.00028441	590	8737	4595	79366	cellular response to stimulus
	GO:0010200	4.2814e-05	0.00035499	155	1945	4595	79366	response to chitin
	GO:0009692	4.3716e-05	0.00036003	57	567	4595	79366	ethylene metabolic process
	GO:0009693	4.3716e-05	0.00036003	57	567	4595	79366	ethylene biosynthetic process
	GO:0009826	4.5278e-05	0.0003704	143	1771	4595	79366	unidimensional cell growth
	GO:0060560	4.5278e-05	0.0003704	143	1771	4595	79366	developmental growth involved in morphogenesis
	GO:0009314	4.5733e-05	0.00037288	342	4807	4595	79366	response to radiation
	GO:0019216	4.6323e-05	0.00037643	25	180	4595	79366	regulation of lipid metabolic process
	GO:0016125	5.2018e-05	0.00042131	65	676	4595	79366	sterol metabolic process
	GO:0032879	5.5011e-05	0.00044408	81	894	4595	79366	regulation of localization
	GO:0009814	6.6003e-05	0.00053106	181	2350	4595	79366	defense response, incompatible interaction
	GO:0045723	6.716e-05	0.00053684	5	9	4595	79366	positive regulation of fatty acid biosynthetic process
	GO:0045923	6.716e-05	0.00053684	5	9	4595	79366	positive regulation of fatty acid metabolic process
	GO:0006576	6.8071e-05	0.00054235	71	763	4595	79366	cellular biogenic amine metabolic process
	GO:0009740	6.9305e-05	0.00055039	32	264	4595	79366	gibberellic acid mediated signaling pathway
	GO:0009627	7.1266e-05	0.00056291	153	1936	4595	79366	systemic acquired resistance
	GO:0009834	7.1342e-05	0.00056291	23	163	4595	79366	secondary cell wall biogenesis
	GO:0051186	9.0866e-05	0.00071466	207	2758	4595	79366	cofactor metabolic process
	GO:0032535	0.00010558	0.00082507	213	2857	4595	79366	regulation of cellular component size
	GO:0090066	0.00010558	0.00082507	213	2857	4595	79366	regulation of anatomical structure size
	GO:0046483	0.00011954	0.00093118	284	3960	4595	79366	heterocycle metabolic process
	GO:0015995	0.0001235	0.00095901	45	433	4595	79366	chlorophyll biosynthetic process
	GO:0019217	0.00012909	0.00099922	9	35	4595	79366	regulation of fatty acid metabolic process
	GO:0010476	0.0001305	0.001001	32	273	4595	79366	gibberellin mediated signaling pathway
	GO:0000165	0.00013053	0.001001	88	1016	4595	79366	MAPKKK cascade
	GO:0031668	0.00013087	0.001001	120	1475	4595	79366	cellular response to extracellular stimulus
	GO:0016049	0.00013107	0.001001	201	2685	4595	79366	cell growth
	GO:0000160	0.00013137	0.001001	58	604	4595	79366	two-component signal transduction system (phosphorelay)
	GO:0009886	0.0001324	0.0010058	145	1843	4595	79366	post-embryonic morphogenesis
	GO:0009638	0.00013333	0.0010096	11	51	4595	79366	phototropism
	GO:0008361	0.00013813	0.0010428	210	2825	4595	79366	regulation of cell size
	GO:0050794	0.00014074	0.0010593	1093	17154	4595	79366	regulation of cellular process
	GO:0071496	0.00014579	0.0010917	120	1479	4595	79366	cellular response to external stimulus
	GO:0010218	0.00014595	0.0010917	42	398	4595	79366	response to far red light
	GO:0010150	0.00014916	0.0011124	33	287	4595	79366	leaf senescence
	GO:0042044	0.00015043	0.001115	66	715	4595	79366	fluid transport
	GO:0006833	0.00015043	0.001115	66	715	4595	79366	water transport
	GO:0090357	0.00015312	0.0011214	4	6	4595	79366	regulation of tryptophan metabolic process
	GO:0090358	0.00015312	0.0011214	4	6	4595	79366	positive regulation of tryptophan metabolic process
	GO:0033240	0.00015312	0.0011214	4	6	4595	79366	positive regulation of cellular amine metabolic process
	GO:0045764	0.00015312	0.0011214	4	6	4595	79366	positive regulation of cellular amino acid metabolic process
	GO:0046700	0.00015548	0.0011352	84	965	4595	79366	heterocycle catabolic process
	GO:0010149	0.00015666	0.001137	43	412	4595	79366	senescence
	GO:0010260	0.00015666	0.001137	43	412	4595	79366	organ senescence
	GO:0032350	0.00016331	0.0011818	9	36	4595	79366	regulation of hormone metabolic process
	GO:0045491	0.00016405	0.0011837	64	690	4595	79366	xylan metabolic process
	GO:0048441	0.00016522	0.0011851	43	413	4595	79366	petal development
	GO:0048465	0.00016522	0.0011851	43	413	4595	79366	corolla development
	GO:0031348	0.00018607	0.0013308	107	1299	4595	79366	negative regulation of defense response
	GO:0046271	0.00020031	0.0014243	12	62	4595	79366	phenylpropanoid catabolic process
	GO:0046274	0.00020031	0.0014243	12	62	4595	79366	lignin catabolic process
	GO:0009813	0.00020383	0.0014451	43	417	4595	79366	flavonoid biosynthetic process
	GO:0048513	0.00020801	0.0014662	537	8034	4595	79366	organ development
	GO:0048731	0.00020801	0.0014662	537	8034	4595	79366	system development
	GO:0010167	0.00022393	0.0015709	72	808	4595	79366	response to nitrate
	GO:0010410	0.00022414	0.0015709	67	739	4595	79366	hemicellulose metabolic process
	GO:0023014	0.00025213	0.001762	90	1065	4595	79366	signal transmission via phosphorylation event
	GO:0009299	0.00026649	0.0018465	6	17	4595	79366	mRNA transcription
	GO:0043446	0.00026649	0.0018465	6	17	4595	79366	cellular alkane metabolic process
	GO:0043447	0.00026649	0.0018465	6	17	4595	79366	alkane biosynthetic process
	GO:0009991	0.00027727	0.0019158	122	1533	4595	79366	response to extracellular stimulus
	GO:0051049	0.00031099	0.0021428	66	734	4595	79366	regulation of transport
	GO:0046352	0.00032311	0.0022201	15	94	4595	79366	disaccharide catabolic process
	GO:0016109	0.00033821	0.0023108	43	427	4595	79366	tetraterpenoid biosynthetic process
	GO:0016117	0.00033821	0.0023108	43	427	4595	79366	carotenoid biosynthetic process
	GO:0010089	0.0003493	0.0023799	34	313	4595	79366	xylem development
	GO:0070482	0.00035563	0.0024163	37	351	4595	79366	response to oxygen levels
	GO:0009773	0.00037	0.002507	25	205	4595	79366	photosynthetic electron transport in photosystem I
	GO:0019288	0.00037904	0.0025611	72	823	4595	79366	isopentenyl diphosphate biosynthetic process, mevalonate-independent pathway
	GO:0046283	0.0004082	0.0027506	27	230	4595	79366	anthocyanin metabolic process
	GO:0048589	0.00042062	0.0028265	176	2363	4595	79366	developmental growth
	GO:0019513	0.00043882	0.0029327	11	58	4595	79366	lactose catabolic process, using glucoside 3-dehydrogenase
	GO:0019515	0.00043882	0.0029327	11	58	4595	79366	lactose catabolic process via UDP-galactose
	GO:0005988	0.00048948	0.0032534	12	68	4595	79366	lactose metabolic process
	GO:0005990	0.00048948	0.0032534	12	68	4595	79366	lactose catabolic process
	GO:0009313	0.00051106	0.0033877	15	98	4595	79366	oligosaccharide catabolic process
	GO:0019682	0.00051343	0.0033942	72	832	4595	79366	glyceraldehyde-3-phosphate metabolic process
	GO:0033478	0.00052846	0.0034655	6	19	4595	79366	UDP-rhamnose metabolic process
	GO:0010253	0.00052846	0.0034655	6	19	4595	79366	UDP-rhamnose biosynthetic process
	GO:0010289	0.00052846	0.0034655	6	19	4595	79366	homogalacturonan biosynthetic process
	GO:0015994	0.00054867	0.0035884	58	639	4595	79366	chlorophyll metabolic process
	GO:0007243	0.00055942	0.00364	88	1063	4595	79366	intracellular protein kinase cascade
	GO:0009664	0.00055955	0.00364	120	1532	4595	79366	plant-type cell wall organization
	GO:0006723	0.00056392	0.0036588	5	13	4595	79366	cuticle hydrocarbon biosynthetic process
	GO:0042218	0.00057049	0.0036701	15	99	4595	79366	1-aminocyclopropane-1-carboxylate biosynthetic process
	GO:0018871	0.00057049	0.0036701	15	99	4595	79366	1-aminocyclopropane-1-carboxylate metabolic process
	GO:0045449	0.0005725	0.0036701	598	9123	4595	79366	regulation of transcription
	GO:0016108	0.00057317	0.0036701	43	438	4595	79366	tetraterpenoid metabolic process
	GO:0016116	0.00057317	0.0036701	43	438	4595	79366	carotenoid metabolic process
	GO:0010382	0.00059244	0.0037836	67	766	4595	79366	cellular cell wall macromolecule metabolic process
	GO:0006949	0.00063571	0.0040493	15	100	4595	79366	syncytium formation
	GO:0006355	0.00066441	0.0042212	595	9089	4595	79366	regulation of transcription, DNA-dependent
	GO:0034285	0.00067628	0.0042855	75	883	4595	79366	response to disaccharide stimulus
	GO:0050688	0.00071808	0.0045269	6	20	4595	79366	regulation of defense response to virus
	GO:0002697	0.00071808	0.0045269	6	20	4595	79366	regulation of immune effector process
	GO:0042742	0.00073514	0.0046225	142	1874	4595	79366	defense response to bacterium
	GO:0016139	0.00073823	0.00463	16	112	4595	79366	glycoside catabolic process
	GO:0005978	0.00074213	0.0046387	3	4	4595	79366	glycogen biosynthetic process
	GO:0048232	0.00074341	0.0046387	19	145	4595	79366	male gamete generation
	GO:0009744	0.00074857	0.0046591	74	872	4595	79366	response to sucrose stimulus
	GO:0001666	0.00081357	0.0050508	35	341	4595	79366	response to hypoxia
	GO:0040007	0.00081635	0.0050552	212	2955	4595	79366	growth
	GO:0071333	0.0008728	0.0053911	7	28	4595	79366	cellular response to glucose stimulus
	GO:0051252	0.00089886	0.0055381	597	9153	4595	79366	regulation of RNA metabolic process
	GO:0044281	0.00090866	0.0055844	980	15500	4595	79366	small molecule metabolic process
	GO:0009733	0.00092749	0.0056858	141	1870	4595	79366	response to auxin stimulus
	GO:0048438	0.00098782	0.0060405	146	1949	4595	79366	floral whorl development
	GO:0048509	0.0010093	0.0061564	75	896	4595	79366	regulation of meristem development
	GO:0009736	0.0010836	0.0065932	32	308	4595	79366	cytokinin mediated signaling pathway
	GO:0009806	0.0011323	0.0068555	9	46	4595	79366	lignan metabolic process
	GO:0009807	0.0011323	0.0068555	9	46	4595	79366	lignan biosynthetic process
	GO:0009767	0.0012135	0.0073291	29	272	4595	79366	photosynthetic electron transport chain
	GO:0010438	0.0012509	0.0075359	6	22	4595	79366	cellular response to sulfur starvation
	GO:0048653	0.0012811	0.0076995	35	350	4595	79366	anther development
	GO:0016052	0.001307	0.0078357	180	2486	4595	79366	carbohydrate catabolic process
	GO:0006521	0.0013294	0.0079501	9	47	4595	79366	regulation of cellular amino acid metabolic process
	GO:0071368	0.0013382	0.0079834	32	312	4595	79366	cellular response to cytokinin stimulus
	GO:0071214	0.0013444	0.0080008	40	417	4595	79366	cellular response to abiotic stimulus
	GO:0010054	0.0013998	0.0083103	113	1467	4595	79366	trichoblast differentiation
	GO:0031669	0.001457	0.0086293	99	1260	4595	79366	cellular response to nutrient levels
	GO:0010044	0.0015359	0.0090744	11	67	4595	79366	response to aluminum ion
	GO:0010555	0.0015531	0.0091539	9	48	4595	79366	response to mannitol stimulus
	GO:0048764	0.0015976	0.0093708	107	1383	4595	79366	trichoblast maturation
	GO:0048765	0.0015976	0.0093708	107	1383	4595	79366	root hair cell differentiation
	GO:0045226	0.00161	0.0093987	6	23	4595	79366	extracellular polysaccharide biosynthetic process
	GO:0046379	0.00161	0.0093987	6	23	4595	79366	extracellular polysaccharide metabolic process
	GO:0009650	0.0016537	0.0096233	5	16	4595	79366	UV protection
	GO:0071326	0.0016642	0.0096233	7	31	4595	79366	cellular response to monosaccharide stimulus
	GO:0071331	0.0016642	0.0096233	7	31	4595	79366	cellular response to hexose stimulus
	GO:0080001	0.0016642	0.0096233	7	31	4595	79366	mucilage extrusion from seed coat
	GO:0048469	0.0017508	0.0101	107	1387	4595	79366	cell maturation
	GO:0071475	0.001775	0.01015	3	5	4595	79366	cellular hyperosmotic salinity response
	GO:0071474	0.001775	0.01015	3	5	4595	79366	cellular hyperosmotic response
	GO:0090355	0.0017761	0.01015	4	10	4595	79366	positive regulation of auxin metabolic process
	GO:0032352	0.0017761	0.01015	4	10	4595	79366	positive regulation of hormone metabolic process
	GO:0015749	0.001806	0.010284	9	49	4595	79366	monosaccharide transport
	GO:0006664	0.0018079	0.010284	38	397	4595	79366	glycolipid metabolic process
	GO:0010191	0.0019609	0.011128	11	69	4595	79366	mucilage metabolic process
	GO:0006538	0.0020248	0.011465	7	32	4595	79366	glutamate catabolic process
	GO:0044282	0.0020509	0.011585	290	4250	4595	79366	small molecule catabolic process
	GO:0010053	0.0021253	0.011978	114	1501	4595	79366	root epidermal cell differentiation
	GO:0042343	0.0021343	0.012001	12	80	4595	79366	indole glucosinolate metabolic process
	GO:0009809	0.0021705	0.012177	23	207	4595	79366	lignin biosynthetic process
	GO:0048442	0.002189	0.012225	28	270	4595	79366	sepal development
	GO:0048464	0.002189	0.012225	28	270	4595	79366	flower calyx development
	GO:0001944	0.0022317	0.012434	5	17	4595	79366	vasculature development
	GO:0007154	0.0022456	0.012483	169	2347	4595	79366	cell communication
	GO:0033014	0.002271	0.012596	48	539	4595	79366	tetrapyrrole biosynthetic process
	GO:0046777	0.0023582	0.01304	54	624	4595	79366	protein amino acid autophosphorylation
	GO:0009240	0.0023671	0.01304	72	882	4595	79366	isopentenyl diphosphate biosynthetic process
	GO:0046490	0.0023671	0.01304	72	882	4595	79366	isopentenyl diphosphate metabolic process
	GO:0048446	0.0024537	0.013487	30	298	4595	79366	petal morphogenesis
	GO:0048585	0.0024885	0.013648	123	1645	4595	79366	negative regulation of response to stimulus
	GO:0048829	0.0025024	0.013693	10	61	4595	79366	root cap development
	GO:0031667	0.0025685	0.014023	101	1314	4595	79366	response to nutrient levels
	GO:0010037	0.0026634	0.014509	4	11	4595	79366	response to carbon dioxide
	GO:0015804	0.0026997	0.014675	31	313	4595	79366	neutral amino acid transport
	GO:0015780	0.0027732	0.01504	11	72	4595	79366	nucleotide-sugar transport
	GO:0006084	0.0027909	0.015093	45	503	4595	79366	acetyl-CoA metabolic process
	GO:0009267	0.0027953	0.015093	93	1198	4595	79366	cellular response to starvation
	GO:0006541	0.0031939	0.017208	10	63	4595	79366	glutamine metabolic process
	GO:0048522	0.0032803	0.017634	218	3140	4595	79366	positive regulation of cellular process
	GO:0021700	0.0032994	0.017698	108	1431	4595	79366	developmental maturation
	GO:0042391	0.0033513	0.017937	2	2	4595	79366	regulation of membrane potential
	GO:0042594	0.0033669	0.017981	94	1221	4595	79366	response to starvation
	GO:0010565	0.0033834	0.018024	19	165	4595	79366	regulation of cellular ketone metabolic process
	GO:0010258	0.003397	0.018024	3	6	4595	79366	NADH dehydrogenase complex (plastoquinone) assembly
	GO:0080005	0.003397	0.018024	3	6	4595	79366	photosystem stoichiometry adjustment
	GO:0009723	0.0034337	0.01818	114	1524	4595	79366	response to ethylene stimulus
	GO:0033238	0.0036061	0.01902	9	54	4595	79366	regulation of cellular amine metabolic process
	GO:0006779	0.003608	0.01902	46	524	4595	79366	porphyrin biosynthetic process
	GO:0080141	0.0038129	0.020054	4	12	4595	79366	regulation of jasmonic acid biosynthetic process
	GO:0019759	0.0038369	0.020054	11	75	4595	79366	glycosinolate catabolic process
	GO:0019762	0.0038369	0.020054	11	75	4595	79366	glucosinolate catabolic process
	GO:0016145	0.0038369	0.020054	11	75	4595	79366	S-glycoside catabolic process
	GO:0006081	0.0038569	0.020115	93	1212	4595	79366	cellular aldehyde metabolic process
	GO:0043069	0.0039886	0.020758	67	828	4595	79366	negative regulation of programmed cell death
	GO:0019375	0.0040721	0.021116	34	362	4595	79366	galactolipid biosynthetic process
	GO:0009718	0.0040747	0.021116	22	205	4595	79366	anthocyanin biosynthetic process
	GO:0019654	0.0041019	0.021212	7	36	4595	79366	acetate fermentation
	GO:0045087	0.0041347	0.021336	209	3014	4595	79366	innate immune response
	GO:0070589	0.004171	0.021389	58	699	4595	79366	cellular component macromolecule biosynthetic process
	GO:0070592	0.004171	0.021389	58	699	4595	79366	cell wall polysaccharide biosynthetic process
	GO:0044038	0.004171	0.021389	58	699	4595	79366	cell wall macromolecule biosynthetic process
	GO:0006720	0.0042282	0.021621	128	1749	4595	79366	isoprenoid metabolic process
	GO:0070301	0.0042341	0.021621	32	336	4595	79366	cellular response to hydrogen peroxide
	GO:0023060	0.0042564	0.02169	311	4648	4595	79366	signal transmission
	GO:0008283	0.0042694	0.021711	56	671	4595	79366	cell proliferation
	GO:0023034	0.0043425	0.022037	206	2970	4595	79366	intracellular signaling pathway
	GO:0010413	0.0044009	0.022287	56	672	4595	79366	glucuronoxylan metabolic process
	GO:0030968	0.0044277	0.022376	73	920	4595	79366	endoplasmic reticulum unfolded protein response
	GO:0023046	0.004453	0.022458	311	4652	4595	79366	signaling process
	GO:0044271	0.0044676	0.022485	292	4346	4595	79366	cellular nitrogen compound biosynthetic process
	GO:0048447	0.0044961	0.02249	26	258	4595	79366	sepal morphogenesis
	GO:0048451	0.0044961	0.02249	26	258	4595	79366	petal formation
	GO:0048453	0.0044961	0.02249	26	258	4595	79366	sepal formation
	GO:0048359	0.0045397	0.022661	8	46	4595	79366	mucilage metabolic process involved seed coat development
	GO:0006778	0.0046329	0.023079	61	746	4595	79366	porphyrin metabolic process
	GO:0010073	0.0047231	0.023481	91	1191	4595	79366	meristem maintenance
	GO:0010556	0.0047475	0.023512	613	9607	4595	79366	regulation of macromolecule biosynthetic process
	GO:0006113	0.0047582	0.023512	12	88	4595	79366	fermentation
	GO:0048571	0.0047582	0.023512	12	88	4595	79366	long-day photoperiodism
	GO:0019374	0.004818	0.023704	34	366	4595	79366	galactolipid metabolic process
	GO:0043269	0.0048328	0.023704	53	632	4595	79366	regulation of ion transport
	GO:0000060	0.0048359	0.023704	5	20	4595	79366	protein import into nucleus, translocation
	GO:0010600	0.0048359	0.023704	5	20	4595	79366	regulation of auxin biosynthetic process
	GO:0015824	0.0048521	0.023736	29	299	4595	79366	proline transport
	GO:0006066	0.0049502	0.024168	308	4613	4595	79366	alcohol metabolic process
	GO:0060548	0.0049917	0.024322	68	851	4595	79366	negative regulation of cell death
	GO:0071470	0.0050808	0.024707	15	123	4595	79366	cellular response to osmotic stress
	GO:0071445	0.0051551	0.02492	73	926	4595	79366	cellular response to protein stimulus
	GO:0034620	0.0051551	0.02492	73	926	4595	79366	cellular response to unfolded protein
	GO:0006986	0.0051551	0.02492	73	926	4595	79366	response to unfolded protein
	GO:0009247	0.0052323	0.025243	34	368	4595	79366	glycolipid biosynthetic process
	GO:0042306	0.0052569	0.025301	4	13	4595	79366	regulation of protein import into nucleus
	GO:0045492	0.005265	0.025301	56	678	4595	79366	xylan biosynthetic process
	GO:0009682	0.0053476	0.025648	14	112	4595	79366	induced systemic resistance
	GO:0009765	0.0055247	0.026445	16	136	4595	79366	photosynthesis, light harvesting
	GO:0019299	0.0056247	0.026819	6	29	4595	79366	rhamnose metabolic process
	GO:0019300	0.0056247	0.026819	6	29	4595	79366	rhamnose biosynthetic process
	GO:0010017	0.0056639	0.026864	19	173	4595	79366	red or far-red light signaling pathway
	GO:0005977	0.0056891	0.026864	3	7	4595	79366	glycogen metabolic process
	GO:0006112	0.0056891	0.026864	3	7	4595	79366	energy reserve metabolic process
	GO:0051409	0.0056891	0.026864	3	7	4595	79366	response to nitrosative stress
	GO:0051410	0.0056891	0.026864	3	7	4595	79366	detoxification of nitrogen compound
	GO:0033013	0.0057966	0.027319	61	754	4595	79366	tetrapyrrole metabolic process
	GO:0048588	0.0059113	0.027806	131	1814	4595	79366	developmental cell growth
	GO:0008299	0.0059703	0.028029	121	1660	4595	79366	isoprenoid biosynthetic process
	GO:0010928	0.0060482	0.028341	5	21	4595	79366	regulation of auxin mediated signaling pathway
	GO:0071216	0.0061513	0.028769	74	948	4595	79366	cellular response to biotic stimulus
	GO:0050790	0.00619	0.028894	87	1143	4595	79366	regulation of catalytic activity
	GO:0010015	0.0062247	0.029001	133	1848	4595	79366	root morphogenesis
	GO:0033205	0.0062365	0.029001	71	904	4595	79366	cell cycle cytokinesis
	GO:0048518	0.0063213	0.029339	243	3588	4595	79366	positive regulation of biological process
	GO:0048856	0.00645	0.02988	794	12662	4595	79366	anatomical structure development
	GO:0043392	0.0064977	0.03001	7	39	4595	79366	negative regulation of DNA binding
	GO:0051171	0.0065026	0.03001	626	9863	4595	79366	regulation of nitrogen compound metabolic process
	GO:0009958	0.0065643	0.030238	13	103	4595	79366	positive gravitropism
	GO:0009653	0.006685	0.030704	435	6712	4595	79366	anatomical structure morphogenesis
	GO:0000911	0.0066906	0.030704	70	892	4595	79366	cytokinesis by cell plate formation
	GO:0042547	0.0067493	0.030915	14	115	4595	79366	cell wall modification involved in multidimensional cell growth
	GO:0044092	0.0068249	0.031203	39	444	4595	79366	negative regulation of molecular function
	GO:0080140	0.0070255	0.031941	4	14	4595	79366	regulation of jasmonic acid metabolic process
	GO:0006556	0.0070255	0.031941	4	14	4595	79366	S-adenosylmethionine biosynthetic process
	GO:0015846	0.0070255	0.031941	4	14	4595	79366	polyamine transport
	GO:0006555	0.0071153	0.03229	75	969	4595	79366	methionine metabolic process
	GO:0010119	0.0072612	0.032891	29	308	4595	79366	regulation of stomatal movement
	GO:0019219	0.0077277	0.034939	618	9753	4595	79366	regulation of nucleobase, nucleoside, nucleotide and nucleic acid metabolic process
	GO:0030104	0.0078987	0.035646	6	31	4595	79366	water homeostasis
	GO:0009817	0.0081314	0.036584	17	154	4595	79366	defense response to fungus, incompatible interaction
	GO:0016572	0.0081363	0.036584	25	257	4595	79366	histone phosphorylation
	GO:0048574	0.0083054	0.037275	11	83	4595	79366	long-day photoperiodism, flowering
	GO:0006984	0.0083675	0.037485	73	946	4595	79366	ER-nucleus signaling pathway
	GO:0065009	0.008384	0.037491	99	1340	4595	79366	regulation of molecular function
	GO:0010077	0.0085897	0.03834	7	41	4595	79366	maintenance of inflorescence meristem identity
	GO:0009932	0.0086568	0.038569	103	1403	4595	79366	cell tip growth
	GO:0009413	0.0087124	0.038676	3	8	4595	79366	response to flooding
	GO:0010257	0.0087124	0.038676	3	8	4595	79366	NADH dehydrogenase complex assembly
	GO:0048638	0.0087869	0.038936	85	1129	4595	79366	regulation of developmental growth
	GO:0008152	0.0091518	0.04048	2395	40018	4595	79366	metabolic process
	GO:0007017	0.0091757	0.040512	100	1360	4595	79366	microtubule-based process
	GO:0006817	0.0092016	0.040553	17	156	4595	79366	phosphate transport
	GO:0015785	0.009666	0.042523	2	3	4595	79366	UDP-galactose transport
	GO:0006721	0.0097859	0.042974	77	1013	4595	79366	terpenoid metabolic process
	GO:0051100	0.0098035	0.042974	7	42	4595	79366	negative regulation of binding
	GO:0071489	0.010141	0.044373	19	183	4595	79366	cellular response to red or far red light
	GO:0042744	0.010164	0.044393	29	316	4595	79366	hydrogen peroxide catabolic process
	GO:0010109	0.010268	0.044771	12	97	4595	79366	regulation of photosynthesis
	GO:0010087	0.010494	0.045674	35	400	4595	79366	phloem or xylem histogenesis
	GO:0006766	0.010572	0.045929	46	557	4595	79366	vitamin metabolic process
	GO:0040008	0.010633	0.046116	92	1245	4595	79366	regulation of growth
	GO:0006955	0.010782	0.046558	233	3472	4595	79366	immune response
	GO:0010120	0.010792	0.046558	8	53	4595	79366	camalexin biosynthetic process
	GO:0052317	0.010792	0.046558	8	53	4595	79366	camalexin metabolic process
	GO:0002237	0.010871	0.046812	33	373	4595	79366	response to molecule of bacterial origin
	GO:0080036	0.010937	0.047016	5	24	4595	79366	regulation of cytokinin mediated signaling pathway
	GO:0009820	0.011138	0.047711	7	43	4595	79366	alkaloid metabolic process
	GO:0009821	0.011138	0.047711	7	43	4595	79366	alkaloid biosynthetic process
	GO:0051225	0.011308	0.048355	19	185	4595	79366	spindle assembly
	GO:0032880	0.011334	0.048383	20	198	4595	79366	regulation of protein localization
	GO:0046500	0.011644	0.049531	4	16	4595	79366	S-adenosylmethionine metabolic process
	GO:0080024	0.011644	0.049531	4	16	4595	79366	indolebutyric acid metabolic process
Up-regulated genes at 35 DAP	GO:0042221	4.4688e-22	1.012e-18	1269	16157	4908	79366	response to chemical stimulus
	GO:0009725	8.3261e-22	1.012e-18	532	5722	4908	79366	response to hormone stimulus
	GO:0019748	1.0163e-20	8.2357e-18	395	3991	4908	79366	secondary metabolic process
	GO:0009719	1.9936e-19	1.2116e-16	602	6831	4908	79366	response to endogenous stimulus
	GO:0010033	6.422e-19	3.1224e-16	928	11478	4908	79366	response to organic substance
	GO:0009737	1.4705e-18	5.9582e-16	282	2674	4908	79366	response to abscisic acid stimulus
	GO:0050896	1.1712e-15	4.0674e-13	1764	24452	4908	79366	response to stimulus
	GO:0019759	2.3672e-15	5.7546e-13	28	75	4908	79366	glycosinolate catabolic process
	GO:0019762	2.3672e-15	5.7546e-13	28	75	4908	79366	glucosinolate catabolic process
	GO:0016145	2.3672e-15	5.7546e-13	28	75	4908	79366	S-glycoside catabolic process
	GO:0010162	2.8627e-15	5.7994e-13	95	639	4908	79366	seed dormancy
	GO:0022611	2.8627e-15	5.7994e-13	95	639	4908	79366	dormancy process
	GO:0055114	7.3531e-15	1.375e-12	386	4224	4908	79366	oxidation reduction
	GO:0007568	1.8087e-14	3.1407e-12	88	587	4908	79366	aging
	GO:0010431	4.4161e-14	7.157e-12	100	720	4908	79366	seed maturation
	GO:0010344	3.5825e-13	5.4431e-11	13	17	4908	79366	seed oilbody biogenesis
	GO:0009698	4.148e-13	5.9316e-11	144	1241	4908	79366	phenylpropanoid metabolic process
	GO:0010345	1.9926e-12	2.6911e-10	20	48	4908	79366	suberin biosynthetic process
	GO:0016139	5.2193e-12	6.6779e-10	30	112	4908	79366	glycoside catabolic process
	GO:0000380	8.4193e-12	9.8813e-10	10	11	4908	79366	alternative nuclear mRNA splicing, via spliceosome
	GO:0044273	8.5358e-12	9.8813e-10	30	114	4908	79366	sulfur compound catabolic process
	GO:0010149	1.3097e-11	1.3843e-09	64	412	4908	79366	senescence
	GO:0010260	1.3097e-11	1.3843e-09	64	412	4908	79366	organ senescence
	GO:0009415	1.4736e-11	1.4926e-09	185	1805	4908	79366	response to water
	GO:0015698	5.5686e-11	5.4149e-09	125	1100	4908	79366	inorganic anion transport
	GO:0006857	1.5437e-10	1.3899e-08	67	467	4908	79366	oligopeptide transport
	GO:0015833	1.5437e-10	1.3899e-08	67	467	4908	79366	peptide transport
	GO:0006820	2.4918e-10	2.0929e-08	143	1344	4908	79366	anion transport
	GO:0055085	2.4967e-10	2.0929e-08	223	2360	4908	79366	transmembrane transport
	GO:0009699	3.8359e-10	3.1083e-08	111	968	4908	79366	phenylpropanoid biosynthetic process
	GO:0002213	4.0536e-10	3.1788e-08	35	172	4908	79366	defense response to insect
	GO:0009414	5.9786e-10	4.5419e-08	177	1788	4908	79366	response to water deprivation
	GO:0015706	1.7947e-09	1.3221e-07	97	830	4908	79366	nitrate transport
	GO:0006629	6.519e-09	4.6611e-07	503	6371	4908	79366	lipid metabolic process
	GO:0006575	8.7282e-09	6.0624e-07	227	2515	4908	79366	cellular amino acid derivative metabolic process
	GO:0071495	2.2978e-08	1.5517e-06	286	3351	4908	79366	cellular response to endogenous stimulus
	GO:0048511	2.8861e-08	1.8464e-06	71	575	4908	79366	rhythmic process
	GO:0007623	2.8861e-08	1.8464e-06	71	575	4908	79366	circadian rhythm
	GO:0006811	3.5783e-08	2.2305e-06	312	3729	4908	79366	ion transport
	GO:0032870	3.7449e-08	2.276e-06	223	2507	4908	79366	cellular response to hormone stimulus
	GO:0006725	4.3802e-08	2.55e-06	312	3737	4908	79366	cellular aromatic compound metabolic process
	GO:0034284	4.5105e-08	2.55e-06	79	673	4908	79366	response to monosaccharide stimulus
	GO:0009746	4.5105e-08	2.55e-06	79	673	4908	79366	response to hexose stimulus
	GO:0009963	4.7224e-08	2.6091e-06	59	449	4908	79366	positive regulation of flavonoid biosynthetic process
	GO:0009625	7.1469e-08	3.8609e-06	52	379	4908	79366	response to insect
	GO:0010150	7.8145e-08	4.1298e-06	43	287	4908	79366	leaf senescence
	GO:0042398	8.1034e-08	4.1913e-06	173	1863	4908	79366	cellular amino acid derivative biosynthetic process
	GO:0009750	9.4096e-08	4.7656e-06	70	581	4908	79366	response to fructose stimulus
	GO:0031669	1.6866e-07	8.3676e-06	125	1260	4908	79366	cellular response to nutrient levels
	GO:0009739	2.0907e-07	1.0165e-05	73	628	4908	79366	response to gibberellin stimulus
	GO:0070887	2.3098e-07	1.101e-05	453	5827	4908	79366	cellular response to chemical stimulus
	GO:0009743	2.809e-07	1.3132e-05	292	3532	4908	79366	response to carbohydrate stimulus
	GO:0071310	3.0316e-07	1.3905e-05	396	5016	4908	79366	cellular response to organic substance
	GO:0071215	5.8382e-07	2.6283e-05	107	1061	4908	79366	cellular response to abscisic acid stimulus
	GO:0044255	6.6077e-07	2.9206e-05	398	5084	4908	79366	cellular lipid metabolic process
	GO:0010167	8.3705e-07	3.6337e-05	86	808	4908	79366	response to nitrate
	GO:0031667	8.9762e-07	3.8283e-05	126	1314	4908	79366	response to nutrient levels
	GO:0071280	9.2291e-07	3.8683e-05	8	15	4908	79366	cellular response to copper ion
	GO:0009962	1.0003e-06	4.1215e-05	61	514	4908	79366	regulation of flavonoid biosynthetic process
	GO:0006631	1.0535e-06	4.2665e-05	201	2320	4908	79366	fatty acid metabolic process
	GO:0015837	1.0706e-06	4.2665e-05	110	1113	4908	79366	amine transport
	GO:0009820	1.1979e-06	4.6222e-05	13	43	4908	79366	alkaloid metabolic process
	GO:0009821	1.1979e-06	4.6222e-05	13	43	4908	79366	alkaloid biosynthetic process
	GO:0006810	1.241e-06	4.7138e-05	960	13540	4908	79366	transport
	GO:0042538	1.3575e-06	5.077e-05	77	708	4908	79366	hyperosmotic salinity response
	GO:0016036	1.5403e-06	5.6735e-05	63	544	4908	79366	cellular response to phosphate starvation
	GO:0006664	1.6698e-06	6.0586e-05	50	397	4908	79366	glycolipid metabolic process
	GO:0015849	2.0299e-06	7.2571e-05	113	1167	4908	79366	organic acid transport
	GO:0009267	2.4923e-06	8.781e-05	115	1198	4908	79366	cellular response to starvation
	GO:0046942	2.5518e-06	8.8619e-05	111	1147	4908	79366	carboxylic acid transport
	GO:0006865	2.6968e-06	9.2336e-05	107	1097	4908	79366	amino acid transport
	GO:0009812	3.3039e-06	0.00011098	54	452	4908	79366	flavonoid metabolic process
	GO:0019375	3.3325e-06	0.00011098	46	362	4908	79366	galactolipid biosynthetic process
	GO:0042594	3.665e-06	0.0001204	116	1221	4908	79366	response to starvation
	GO:0046482	3.7665e-06	0.00012048	26	156	4908	79366	para-aminobenzoic acid metabolic process
	GO:0046655	3.7665e-06	0.00012048	26	156	4908	79366	folic acid metabolic process
	GO:0071457	3.9798e-06	0.00012404	6	9	4908	79366	cellular response to ozone
	GO:0010231	3.9798e-06	0.00012404	6	9	4908	79366	maintenance of seed dormancy
	GO:0031668	4.2868e-06	0.00013191	135	1475	4908	79366	cellular response to extracellular stimulus
	GO:0019374	4.4762e-06	0.00013602	46	366	4908	79366	galactolipid metabolic process
	GO:0071496	4.9085e-06	0.00014732	135	1479	4908	79366	cellular response to external stimulus
	GO:0009247	5.1757e-06	0.00015344	46	368	4908	79366	glycolipid biosynthetic process
	GO:0048583	6.2493e-06	0.00018304	241	2945	4908	79366	regulation of response to stimulus
	GO:0010876	6.3409e-06	0.00018351	102	1054	4908	79366	lipid localization
	GO:0033015	6.5073e-06	0.00018394	30	200	4908	79366	tetrapyrrole catabolic process
	GO:0006787	6.5073e-06	0.00018394	30	200	4908	79366	porphyrin catabolic process
	GO:0042761	7.068e-06	0.0001975	11	36	4908	79366	very long-chain fatty acid biosynthetic process
	GO:0000041	8.0264e-06	0.00022173	88	881	4908	79366	transition metal ion transport
	GO:0051179	8.534e-06	0.00023221	1006	14415	4908	79366	localization
	GO:0008610	8.6615e-06	0.00023221	323	4132	4908	79366	lipid biosynthetic process
	GO:0043067	8.6924e-06	0.00023221	159	1820	4908	79366	regulation of programmed cell death
	GO:0009744	9.4045e-06	0.0002485	87	872	4908	79366	response to sucrose stimulus
	GO:0006914	9.5472e-06	0.00024956	38	288	4908	79366	autophagy
	GO:0042558	1.166e-05	0.00030055	33	237	4908	79366	pteridine and derivative metabolic process
	GO:0044242	1.1745e-05	0.00030055	98	1018	4908	79366	cellular lipid catabolic process
	GO:0009991	1.1967e-05	0.00030305	137	1533	4908	79366	response to extracellular stimulus
	GO:0010941	1.2211e-05	0.00030603	161	1859	4908	79366	regulation of cell death
	GO:0009624	1.2753e-05	0.00031636	43	347	4908	79366	response to nematode
	GO:0009808	1.3146e-05	0.00032281	40	314	4908	79366	lignin metabolic process
	GO:0015766	1.3583e-05	0.00032313	14	60	4908	79366	disaccharide transport
	GO:0015770	1.3583e-05	0.00032313	14	60	4908	79366	sucrose transport
	GO:0015772	1.3583e-05	0.00032313	14	60	4908	79366	oligosaccharide transport
	GO:0051187	1.3691e-05	0.00032313	43	348	4908	79366	cofactor catabolic process
	GO:0051234	1.3945e-05	0.0003247	965	13828	4908	79366	establishment of localization
	GO:0071214	1.421e-05	0.0003247	49	417	4908	79366	cellular response to abiotic stimulus
	GO:0009813	1.421e-05	0.0003247	49	417	4908	79366	flavonoid biosynthetic process
	GO:0080134	1.4292e-05	0.0003247	202	2432	4908	79366	regulation of response to stress
	GO:0046149	1.4854e-05	0.00033129	28	188	4908	79366	pigment catabolic process
	GO:0015996	1.4854e-05	0.00033129	28	188	4908	79366	chlorophyll catabolic process
	GO:0034285	1.5035e-05	0.00033227	87	883	4908	79366	response to disaccharide stimulus
	GO:0080135	1.7173e-05	0.0003761	152	1748	4908	79366	regulation of cellular response to stress
	GO:0006855	1.7824e-05	0.00038687	39	307	4908	79366	drug transmembrane transport
	GO:0009686	1.8363e-05	0.00039506	26	170	4908	79366	gibberellin biosynthetic process
	GO:0009723	2.0948e-05	0.00044672	135	1524	4908	79366	response to ethylene stimulus
	GO:0071470	2.1297e-05	0.00045019	21	123	4908	79366	cellular response to osmotic stress
	GO:0016042	2.1774e-05	0.00045631	98	1034	4908	79366	lipid catabolic process
	GO:0009404	2.5093e-05	0.00051696	84	857	4908	79366	toxin metabolic process
	GO:0009407	2.5093e-05	0.00051696	84	857	4908	79366	toxin catabolic process
	GO:0010363	2.7159e-05	0.00055482	149	1723	4908	79366	regulation of plant-type hypersensitive response
	GO:0019915	2.9916e-05	0.00060605	46	394	4908	79366	lipid storage
	GO:0016102	3.0704e-05	0.00061688	26	175	4908	79366	diterpenoid biosynthetic process
	GO:0046467	3.284e-05	0.00065438	55	502	4908	79366	membrane lipid biosynthetic process
	GO:0048609	3.3205e-05	0.00065628	131	1485	4908	79366	reproductive process in a multicellular organism
	GO:0015893	3.4306e-05	0.00067256	39	316	4908	79366	drug transport
	GO:0031347	4.049e-05	0.00078744	194	2363	4908	79366	regulation of defense response
	GO:0042493	4.5368e-05	0.00087531	39	320	4908	79366	response to drug
	GO:0030001	5.3076e-05	0.001016	186	2262	4908	79366	metal ion transport
	GO:0009755	5.5415e-05	0.0010524	189	2306	4908	79366	hormone-mediated signaling pathway
	GO:0006624	5.9672e-05	0.0011245	7	18	4908	79366	vacuolar protein processing
	GO:0009830	6.2926e-05	0.0011502	13	60	4908	79366	cell wall modification involved in abscission
	GO:0055081	6.2926e-05	0.0011502	13	60	4908	79366	anion homeostasis
	GO:0044277	6.2926e-05	0.0011502	13	60	4908	79366	cell wall disassembly
	GO:0060871	6.2926e-05	0.0011502	13	60	4908	79366	cellular cell wall disassembly
	GO:0070542	6.5481e-05	0.0011619	6	13	4908	79366	response to fatty acid
	GO:0033993	6.5481e-05	0.0011619	6	13	4908	79366	response to lipid
	GO:0071396	6.5481e-05	0.0011619	6	13	4908	79366	cellular response to lipid
	GO:0071398	6.5481e-05	0.0011619	6	13	4908	79366	cellular response to fatty acid
	GO:0009623	6.9428e-05	0.001223	4	5	4908	79366	response to parasitic fungus
	GO:0055061	9.2089e-05	0.001588	12	54	4908	79366	di-, tri-valent inorganic anion homeostasis
	GO:0010501	9.2106e-05	0.001588	5	9	4908	79366	RNA secondary structure unwinding
	GO:0015680	9.2106e-05	0.001588	5	9	4908	79366	intracellular copper ion transport
	GO:0010119	9.4404e-05	0.0016162	37	308	4908	79366	regulation of stomatal movement
	GO:0043455	0.00011237	0.0019102	64	638	4908	79366	regulation of secondary metabolic process
	GO:0006643	0.00012396	0.0020927	62	615	4908	79366	membrane lipid metabolic process
	GO:0051707	0.00012655	0.0021218	437	5975	4908	79366	response to other organism
	GO:0055062	0.00013351	0.002223	11	48	4908	79366	phosphate ion homeostasis
	GO:0006950	0.00015274	0.0025259	1079	15840	4908	79366	response to stress
	GO:0045088	0.00015919	0.0026149	158	1915	4908	79366	regulation of innate immune response
[truncated: 2,995 more rows]
