# Supplementary material for: Comparative transcriptome and co-expression network analysis revealed the genes associated with senescence and polygalacturonase activity involved in pod shattering of rapeseed
Source: Biotechnol Biofuels Bioprod. 2023 Feb 7;16:20. doi: 10.1186/s13068-023-02275-6 (PMC9906875; doi:10.1186/s13068-023-02275-6)
Supplement: Supplementary file 13 — Additional file 13: Table S5. GO enrichment analysis of DEGs found by comparison of adjacent stages in each accession. [file 13068_2023_2275_MOESM13_ESM.xlsx]

## Sheet: Sheet1
Additional Table S5. GO enrichment analysis of DEGs found by comparison of adjacent stages in each accession.
Transcriptome comparison	GO-ID	P-value	Corrected P-value	Number of DEGs wit GO terms	Number of genes with GO terms	Number of all DEGs	Number of genes with GO annotation	Description of GO annotation
Up-regulated genes of P22, 14 DAP VS 21 DAP	GO:0043414	3.0223e-98	8.9188e-95	595	2116	9184	79366	macromolecule methylation
	GO:0032259	5.5821e-97	8.2365e-94	598	2146	9184	79366	methylation
	GO:0006730	5.4104e-96	5.322e-93	614	2244	9184	79366	one-carbon metabolic process
	GO:0006412	2.257e-66	1.6651e-63	545	2230	9184	79366	translation
	GO:0051276	4.3565e-66	2.5712e-63	628	2728	9184	79366	chromosome organization
	GO:0044249	3.4253e-64	1.6847e-61	2901	19283	9184	79366	cellular biosynthetic process
	GO:0006325	1.2329e-63	5.1974e-61	527	2164	9184	79366	chromatin organization
	GO:0044281	2.2252e-63	8.2083e-61	2413	15500	9184	79366	small molecule metabolic process
	GO:0034641	2.7108e-63	8.8883e-61	2126	13306	9184	79366	cellular nitrogen compound metabolic process
	GO:0006139	5.5703e-63	1.6438e-60	1695	10097	9184	79366	nucleobase, nucleoside, nucleotide and nucleic acid metabolic process
	GO:0044237	8.6654e-63	2.3247e-60	4650	33724	9184	79366	cellular metabolic process
	GO:0008152	1.3484e-62	3.3158e-60	5380	40018	9184	79366	metabolic process
	GO:0006807	6.2579e-62	1.4205e-59	2166	13662	9184	79366	nitrogen compound metabolic process
	GO:0009058	5.7931e-61	1.2211e-58	2996	20182	9184	79366	biosynthetic process
	GO:0051567	1.3711e-60	2.6974e-58	245	694	9184	79366	histone H3-K9 methylation
	GO:0044238	2.359e-60	4.3509e-58	4691	34202	9184	79366	primary metabolic process
	GO:0051301	2.9802e-60	5.1732e-58	377	1362	9184	79366	cell division
	GO:0006996	4.3102e-58	7.0664e-56	1399	8101	9184	79366	organelle organization
	GO:0034968	5.6615e-58	8.7932e-56	293	947	9184	79366	histone lysine methylation
	GO:0090304	1.7281e-57	2.5498e-55	1358	7825	9184	79366	nucleic acid metabolic process
	GO:0033205	3.3468e-57	4.7031e-55	283	904	9184	79366	cell cycle cytokinesis
	GO:0009987	3.5224e-57	4.7248e-55	5874	44664	9184	79366	cellular process
	GO:0000910	4.6688e-57	5.9903e-55	300	991	9184	79366	cytokinesis
	GO:0000911	7.1e-57	8.73e-55	280	892	9184	79366	cytokinesis by cell plate formation
	GO:0010467	2.7898e-54	3.2931e-52	1093	6042	9184	79366	gene expression
	GO:0040029	4.5254e-54	5.1363e-52	417	1661	9184	79366	regulation of gene expression, epigenetic
	GO:0032501	5.0138e-54	5.4799e-52	2324	15201	9184	79366	multicellular organismal process
	GO:0016568	3.5058e-53	3.6948e-51	431	1754	9184	79366	chromatin modification
	GO:0016569	6.9313e-52	7.0532e-50	409	1645	9184	79366	covalent chromatin modification
	GO:0007275	3.3159e-51	3.2618e-49	2220	14517	9184	79366	multicellular organismal development
	GO:0008283	3.7344e-50	3.5549e-48	223	671	9184	79366	cell proliferation
	GO:0016570	4.5099e-49	4.1589e-47	364	1426	9184	79366	histone modification
	GO:0001510	1.2481e-47	1.1161e-45	252	837	9184	79366	RNA methylation
	GO:0009892	1.3405e-47	1.1635e-45	519	2373	9184	79366	negative regulation of metabolic process
	GO:0032502	2.3712e-47	1.9992e-45	2303	15338	9184	79366	developmental process
	GO:0031324	2.1952e-46	1.7994e-44	424	1814	9184	79366	negative regulation of cellular metabolic process
	GO:0008213	8.3155e-46	6.4576e-44	313	1182	9184	79366	protein amino acid alkylation
	GO:0006479	8.3155e-46	6.4576e-44	313	1182	9184	79366	protein amino acid methylation
	GO:0010605	3.0069e-45	2.2752e-43	494	2260	9184	79366	negative regulation of macromolecule metabolic process
	GO:0016571	6.2107e-45	4.582e-43	306	1154	9184	79366	histone methylation
	GO:0009451	1.2376e-44	8.908e-43	330	1292	9184	79366	RNA modification
	GO:0048513	1.3509e-44	9.2707e-43	1328	8034	9184	79366	organ development
	GO:0048731	1.3509e-44	9.2707e-43	1328	8034	9184	79366	system development
	GO:0031327	2.5982e-43	1.7425e-41	400	1719	9184	79366	negative regulation of cellular biosynthetic process
	GO:0016458	6.9118e-43	4.5326e-41	359	1483	9184	79366	gene silencing
	GO:0009890	1.4665e-42	9.408e-41	400	1731	9184	79366	negative regulation of biosynthetic process
	GO:0022621	1.6856e-42	1.0363e-40	565	2764	9184	79366	shoot system development
	GO:0048367	1.6856e-42	1.0363e-40	565	2764	9184	79366	shoot development
	GO:0010629	2.1288e-42	1.282e-40	468	2150	9184	79366	negative regulation of gene expression
	GO:0051052	2.2932e-42	1.3535e-40	223	740	9184	79366	regulation of DNA metabolic process
	GO:0009887	2.7301e-42	1.5797e-40	507	2397	9184	79366	organ morphogenesis
	GO:0010558	6.1722e-42	3.5027e-40	390	1681	9184	79366	negative regulation of macromolecule biosynthetic process
	GO:0006305	1.4165e-41	7.741e-40	198	622	9184	79366	DNA alkylation
	GO:0006306	1.4165e-41	7.741e-40	198	622	9184	79366	DNA methylation
	GO:0022402	4.254e-41	2.2825e-39	460	2124	9184	79366	cell cycle process
	GO:0006275	4.5224e-41	2.3831e-39	180	539	9184	79366	regulation of DNA replication
	GO:0006304	5.2156e-41	2.7002e-39	198	627	9184	79366	DNA modification
	GO:0048856	7.612e-41	3.8729e-39	1920	12662	9184	79366	anatomical structure development
	GO:0006342	7.7966e-41	3.8996e-39	260	951	9184	79366	chromatin silencing
	GO:0022613	9.8236e-41	4.8316e-39	351	1468	9184	79366	ribonucleoprotein complex biogenesis
	GO:0051172	1.252e-40	5.9907e-39	385	1672	9184	79366	negative regulation of nitrogen compound metabolic process
	GO:0045934	1.2586e-40	5.9907e-39	382	1654	9184	79366	negative regulation of nucleobase, nucleoside, nucleotide and nucleic acid metabolic process
	GO:0034645	1.4226e-40	6.6634e-39	1440	9017	9184	79366	cellular macromolecule biosynthetic process
	GO:0009791	4.4855e-40	2.0682e-38	1307	8046	9184	79366	post-embryonic development
	GO:0045814	6.804e-40	3.089e-38	260	962	9184	79366	negative regulation of gene expression, epigenetic
	GO:0043170	7.9508e-40	3.555e-38	3294	23703	9184	79366	macromolecule metabolic process
	GO:0016481	3.9211e-39	1.677e-37	369	1600	9184	79366	negative regulation of transcription
	GO:0045892	3.9211e-39	1.677e-37	369	1600	9184	79366	negative regulation of transcription, DNA-dependent
	GO:0051253	3.9211e-39	1.677e-37	369	1600	9184	79366	negative regulation of RNA metabolic process
	GO:0006260	4.5924e-39	1.936e-37	285	1111	9184	79366	DNA replication
	GO:0048608	9.2182e-39	3.8314e-37	1058	6270	9184	79366	reproductive structure development
	GO:0044085	1.3577e-38	5.5647e-37	936	5400	9184	79366	cellular component biogenesis
	GO:0042254	4.0827e-38	1.6504e-36	339	1437	9184	79366	ribosome biogenesis
	GO:0006270	5.9846e-38	2.3866e-36	110	251	9184	79366	DNA-dependent DNA replication initiation
	GO:0051239	6.0763e-38	2.3908e-36	572	2910	9184	79366	regulation of multicellular organismal process
	GO:0009059	1.0449e-37	4.0574e-36	1471	9368	9184	79366	macromolecule biosynthetic process
	GO:0010016	4.9577e-37	1.9e-35	451	2145	9184	79366	shoot morphogenesis
	GO:0060255	2.3656e-36	8.9499e-35	1628	10622	9184	79366	regulation of macromolecule metabolic process
	GO:0009909	4.16e-36	1.5539e-34	350	1535	9184	79366	regulation of flower development
	GO:0044260	5.3364e-36	1.9685e-34	2998	21514	9184	79366	cellular macromolecule metabolic process
	GO:0019222	1.2597e-35	4.5893e-34	1838	12277	9184	79366	regulation of metabolic process
	GO:0007017	1.9768e-35	7.1139e-34	319	1360	9184	79366	microtubule-based process
	GO:0031326	7.4519e-35	2.6495e-33	1564	10201	9184	79366	regulation of cellular biosynthetic process
	GO:0048580	1.0935e-34	3.8417e-33	415	1963	9184	79366	regulation of post-embryonic development
	GO:0009889	2.2652e-34	7.8641e-33	1565	10231	9184	79366	regulation of biosynthetic process
	GO:0007049	2.5523e-34	8.7579e-33	516	2624	9184	79366	cell cycle
	GO:0009891	6.6314e-34	2.2238e-32	470	2332	9184	79366	positive regulation of biosynthetic process
	GO:0031328	6.6314e-34	2.2238e-32	470	2332	9184	79366	positive regulation of cellular biosynthetic process
	GO:0010468	8.9414e-34	2.9647e-32	1541	10075	9184	79366	regulation of gene expression
	GO:0031325	3.1267e-33	1.0252e-31	476	2386	9184	79366	positive regulation of cellular metabolic process
	GO:0048316	7.0972e-33	2.3015e-31	540	2818	9184	79366	seed development
	GO:0009893	1.8525e-32	5.9422e-31	477	2410	9184	79366	positive regulation of metabolic process
	GO:0006259	3.3017e-32	1.0477e-30	499	2561	9184	79366	DNA metabolic process
	GO:0080090	3.6131e-32	1.1343e-30	1640	10914	9184	79366	regulation of primary metabolic process
	GO:0010154	1.1309e-31	3.513e-30	552	2929	9184	79366	fruit development
	GO:0048827	2.4645e-31	7.5757e-30	410	1999	9184	79366	phyllome development
	GO:0016070	3.6115e-31	1.0987e-29	942	5697	9184	79366	RNA metabolic process
	GO:0044283	1.4862e-30	4.4753e-29	1303	8410	9184	79366	small molecule biosynthetic process
	GO:0006261	6.3694e-30	1.8986e-28	225	893	9184	79366	DNA-dependent DNA replication
	GO:0031323	8.2662e-30	2.4394e-28	1705	11540	9184	79366	regulation of cellular metabolic process
	GO:0050793	9.6557e-30	2.8212e-28	636	3559	9184	79366	regulation of developmental process
	GO:0010556	3.8735e-29	1.1207e-27	1451	9607	9184	79366	regulation of macromolecule biosynthetic process
	GO:0048519	2.3168e-28	6.6377e-27	837	5036	9184	79366	negative regulation of biological process
	GO:0009908	3.697e-28	1.049e-26	522	2818	9184	79366	flower development
	GO:0048366	8.8123e-28	2.4767e-26	373	1836	9184	79366	leaf development
	GO:0031047	2.8007e-27	7.7971e-26	262	1150	9184	79366	gene silencing by RNA
	GO:0000226	2.8556e-27	7.8755e-26	256	1114	9184	79366	microtubule cytoskeleton organization
	GO:0019219	3.6255e-27	9.9062e-26	1457	9753	9184	79366	regulation of nucleobase, nucleoside, nucleotide and nucleic acid metabolic process
	GO:0051171	3.915e-27	1.0599e-25	1471	9863	9184	79366	regulation of nitrogen compound metabolic process
	GO:0009790	4.6279e-27	1.2415e-25	484	2589	9184	79366	embryonic development
	GO:0007010	1.5199e-26	4.0406e-25	433	2259	9184	79366	cytoskeleton organization
	GO:0045935	3.3035e-26	8.7041e-25	362	1799	9184	79366	positive regulation of nucleobase, nucleoside, nucleotide and nucleic acid metabolic process
	GO:0051726	4.6166e-26	1.2056e-24	265	1189	9184	79366	regulation of cell cycle
	GO:0010557	7.4598e-26	1.9311e-24	370	1859	9184	79366	positive regulation of macromolecule biosynthetic process
	GO:0045893	7.9893e-26	2.0325e-24	355	1762	9184	79366	positive regulation of transcription, DNA-dependent
	GO:0045941	7.9893e-26	2.0325e-24	355	1762	9184	79366	positive regulation of transcription
	GO:0051173	9.3357e-26	2.3547e-24	362	1809	9184	79366	positive regulation of nitrogen compound metabolic process
	GO:0051254	1.1527e-25	2.8827e-24	356	1772	9184	79366	positive regulation of RNA metabolic process
	GO:0048437	1.2972e-25	3.217e-24	438	2316	9184	79366	floral organ development
	GO:0009965	1.8801e-25	4.6236e-24	304	1443	9184	79366	leaf morphogenesis
	GO:0009886	2.0917e-25	5.1014e-24	366	1843	9184	79366	post-embryonic morphogenesis
	GO:0010604	2.6629e-25	6.4411e-24	376	1911	9184	79366	positive regulation of macromolecule metabolic process
	GO:0044271	3.1712e-25	7.6084e-24	726	4346	9184	79366	cellular nitrogen compound biosynthetic process
	GO:0010628	5.1558e-25	1.227e-23	355	1780	9184	79366	positive regulation of gene expression
	GO:0048522	6.8163e-25	1.6092e-23	555	3140	9184	79366	positive regulation of cellular process
	GO:0048518	1.4871e-24	3.4829e-23	617	3588	9184	79366	positive regulation of biological process
	GO:0009793	2.2129e-24	5.142e-23	426	2267	9184	79366	embryonic development ending in seed dormancy
	GO:0009699	4.395e-24	1.0057e-22	223	968	9184	79366	phenylpropanoid biosynthetic process
	GO:0009834	4.3965e-24	1.0057e-22	70	163	9184	79366	secondary cell wall biogenesis
	GO:0006346	5.1837e-24	1.1767e-22	133	460	9184	79366	methylation-dependent chromatin silencing
	GO:0071103	1.7173e-23	3.8685e-22	117	383	9184	79366	DNA conformation change
	GO:0010389	3.1784e-23	7.1056e-22	95	278	9184	79366	regulation of G2/M transition of mitotic cell cycle
	GO:0003006	6.4247e-23	1.4255e-21	1166	7732	9184	79366	reproductive developmental process
	GO:0051252	9.53e-23	2.0987e-21	1349	9153	9184	79366	regulation of RNA metabolic process
	GO:0009657	1.6332e-22	3.5701e-21	295	1446	9184	79366	plastid organization
	GO:0045449	1.8944e-22	4.1105e-21	1343	9123	9184	79366	regulation of transcription
	GO:0006355	2.3135e-22	4.9833e-21	1338	9089	9184	79366	regulation of transcription, DNA-dependent
	GO:0016572	2.6321e-22	5.6285e-21	89	257	9184	79366	histone phosphorylation
	GO:0045491	7.2338e-22	1.5357e-20	170	690	9184	79366	xylan metabolic process
	GO:0010431	8.6161e-22	1.8162e-20	175	720	9184	79366	seed maturation
	GO:0046483	9.4913e-22	1.9864e-20	655	3960	9184	79366	heterocycle metabolic process
	GO:0000003	9.9004e-22	2.0575e-20	1241	8372	9184	79366	reproduction
	GO:0048523	1.2352e-21	2.5491e-20	576	3395	9184	79366	negative regulation of cellular process
	GO:0044036	1.6071e-21	3.2935e-20	260	1243	9184	79366	cell wall macromolecule metabolic process
	GO:0009698	2.6364e-21	5.3656e-20	259	1241	9184	79366	phenylpropanoid metabolic process
	GO:0032504	6.6972e-21	1.3537e-19	307	1560	9184	79366	multicellular organism reproduction
	GO:0050789	8.0506e-21	1.6161e-19	2653	19751	9184	79366	regulation of biological process
	GO:0010162	3.4535e-20	6.8398e-19	157	639	9184	79366	seed dormancy
	GO:0022611	3.4535e-20	6.8398e-19	157	639	9184	79366	dormancy process
	GO:0022414	3.8193e-20	7.5139e-19	1210	8220	9184	79366	reproductive process
	GO:0048645	5.2628e-20	1.0285e-18	176	753	9184	79366	organ formation
	GO:0009117	5.5672e-20	1.0738e-18	485	2804	9184	79366	nucleotide metabolic process
	GO:0048569	5.5672e-20	1.0738e-18	485	2804	9184	79366	post-embryonic organ development
	GO:0042546	5.661e-20	1.0848e-18	262	1288	9184	79366	cell wall biogenesis
	GO:0009845	6.2513e-20	1.1902e-18	167	701	9184	79366	seed germination
	GO:0010564	6.3669e-20	1.2044e-18	152	614	9184	79366	regulation of cell cycle process
	GO:0006519	7.6176e-20	1.4318e-18	771	4891	9184	79366	cellular amino acid and derivative metabolic process
	GO:0019748	8.1432e-20	1.5209e-18	649	3991	9184	79366	secondary metabolic process
	GO:0010410	9.1728e-20	1.7024e-18	173	739	9184	79366	hemicellulose metabolic process
	GO:0006753	1.0417e-19	1.9212e-18	485	2813	9184	79366	nucleoside phosphate metabolic process
	GO:0010413	1.6017e-19	2.9358e-18	161	672	9184	79366	glucuronoxylan metabolic process
	GO:0009658	1.9607e-19	3.5716e-18	194	871	9184	79366	chloroplast organization
	GO:0055086	2.3004e-19	4.1647e-18	499	2924	9184	79366	nucleobase, nucleoside and nucleotide metabolic process
	GO:0010383	3.431e-19	6.1737e-18	199	906	9184	79366	cell wall polysaccharide metabolic process
	GO:0045492	3.9827e-19	7.1231e-18	161	678	9184	79366	xylan biosynthetic process
	GO:0034404	4.6277e-19	8.1774e-18	294	1518	9184	79366	nucleobase, nucleoside and nucleotide biosynthetic process
	GO:0034654	4.6277e-19	8.1774e-18	294	1518	9184	79366	nucleobase, nucleoside, nucleotide and nucleic acid biosynthetic process
	GO:0051186	5.0567e-19	8.8824e-18	474	2758	9184	79366	cofactor metabolic process
	GO:0009165	6.3427e-19	1.1075e-17	287	1475	9184	79366	nucleotide biosynthetic process
	GO:0090351	7.7827e-19	1.351e-17	169	730	9184	79366	seedling development
	GO:0009309	8.001e-19	1.3808e-17	375	2072	9184	79366	amine biosynthetic process
	GO:0048507	8.3541e-19	1.4333e-17	346	1874	9184	79366	meristem development
	GO:0071554	1.0062e-18	1.7163e-17	622	3837	9184	79366	cell wall organization or biogenesis
	GO:0048447	1.2174e-18	2.0411e-17	83	258	9184	79366	sepal morphogenesis
	GO:0048451	1.2174e-18	2.0411e-17	83	258	9184	79366	petal formation
	GO:0048453	1.2174e-18	2.0411e-17	83	258	9184	79366	sepal formation
	GO:0007346	1.4711e-18	2.4527e-17	116	430	9184	79366	regulation of mitotic cell cycle
	GO:0006364	2.1164e-18	3.5087e-17	209	983	9184	79366	rRNA processing
	GO:0009220	2.2379e-18	3.6894e-17	149	619	9184	79366	pyrimidine ribonucleotide biosynthetic process
	GO:0016043	2.5768e-18	4.2245e-17	1725	12403	9184	79366	cellular component organization
	GO:0009832	2.6116e-18	4.2579e-17	149	620	9184	79366	plant-type cell wall biogenesis
	GO:0016072	2.6808e-18	4.3466e-17	209	985	9184	79366	rRNA metabolic process
	GO:0008652	3.0494e-18	4.9133e-17	357	1965	9184	79366	cellular amino acid biosynthetic process
	GO:0048609	3.0635e-18	4.9133e-17	286	1485	9184	79366	reproductive process in a multicellular organism
	GO:0031048	3.4701e-18	5.5352e-17	115	429	9184	79366	chromatin silencing by small RNA
	GO:0048449	3.5639e-18	5.6543e-17	159	681	9184	79366	floral organ formation
	GO:0070589	3.6343e-18	5.6744e-17	162	699	9184	79366	cellular component macromolecule biosynthetic process
	GO:0070592	3.6343e-18	5.6744e-17	162	699	9184	79366	cell wall polysaccharide biosynthetic process
	GO:0044038	3.6343e-18	5.6744e-17	162	699	9184	79366	cell wall macromolecule biosynthetic process
	GO:0048438	7.6348e-18	1.1858e-16	353	1949	9184	79366	floral whorl development
	GO:0006220	1.4687e-17	2.2692e-16	155	667	9184	79366	pyrimidine nucleotide metabolic process
	GO:0010103	1.8092e-17	2.7807e-16	135	551	9184	79366	stomatal complex morphogenesis
	GO:0010382	2.0763e-17	3.1747e-16	171	766	9184	79366	cellular cell wall macromolecule metabolic process
	GO:0006221	2.5627e-17	3.8982e-16	152	653	9184	79366	pyrimidine nucleotide biosynthetic process
	GO:0048442	2.6459e-17	3.9836e-16	83	270	9184	79366	sepal development
	GO:0048464	2.6459e-17	3.9836e-16	83	270	9184	79366	flower calyx development
	GO:0070882	3.1631e-17	4.7383e-16	272	1417	9184	79366	cellular cell wall organization or biogenesis
	GO:0009218	3.8961e-17	5.8068e-16	150	644	9184	79366	pyrimidine ribonucleotide metabolic process
	GO:0010073	4.9325e-17	7.3144e-16	237	1191	9184	79366	meristem maintenance
	GO:0010608	8.0985e-17	1.1949e-15	221	1092	9184	79366	posttranscriptional regulation of gene expression
	GO:0065007	1.1585e-16	1.7008e-15	3095	23787	9184	79366	biological regulation
	GO:0006414	2.9813e-16	4.3553e-15	58	159	9184	79366	translational elongation
	GO:0048444	4.7579e-16	6.8826e-15	173	803	9184	79366	floral organ morphogenesis
	GO:0048563	4.7579e-16	6.8826e-15	173	803	9184	79366	post-embryonic organ morphogenesis
	GO:0048446	4.9841e-16	7.1746e-15	86	298	9184	79366	petal morphogenesis
	GO:0034660	1.532e-15	2.1946e-14	284	1542	9184	79366	ncRNA metabolic process
	GO:0006396	2.9504e-15	4.2061e-14	518	3216	9184	79366	RNA processing
	GO:0009808	1.4203e-14	2.015e-13	86	314	9184	79366	lignin metabolic process
	GO:0034470	1.5115e-14	2.1342e-13	225	1171	9184	79366	ncRNA processing
	GO:0080001	1.7082e-14	2.4004e-13	22	31	9184	79366	mucilage extrusion from seed coat
	GO:0070925	2.8279e-14	3.955e-13	69	228	9184	79366	organelle assembly
	GO:0009653	3.0788e-14	4.2856e-13	971	6712	9184	79366	anatomical structure morphogenesis
	GO:0006333	3.442e-14	4.7686e-13	109	448	9184	79366	chromatin assembly or disassembly
	GO:0009069	4.4765e-14	6.1729e-13	213	1103	9184	79366	serine family amino acid metabolic process
	GO:0006732	5.7035e-14	7.8284e-13	336	1951	9184	79366	coenzyme metabolic process
	GO:0050896	6.1356e-14	8.3825e-13	3141	24452	9184	79366	response to stimulus
	GO:0006323	6.4544e-14	8.7774e-13	82	300	9184	79366	DNA packaging
	GO:0009639	1.2656e-13	1.7133e-12	281	1577	9184	79366	response to red or far red light
	GO:0009888	1.9955e-13	2.6889e-12	622	4075	9184	79366	tissue development
	GO:0006310	3.2506e-13	4.3602e-12	171	848	9184	79366	DNA recombination
	GO:0022403	4.2001e-13	5.6084e-12	205	1074	9184	79366	cell cycle phase
	GO:0007018	5.2567e-13	6.9876e-12	73	262	9184	79366	microtubule-based movement
	GO:0010374	7.3339e-13	9.7051e-12	165	817	9184	79366	stomatal complex development
	GO:0009804	1.0342e-12	1.3564e-11	79	298	9184	79366	coumarin metabolic process
	GO:0009805	1.0342e-12	1.3564e-11	79	298	9184	79366	coumarin biosynthetic process
	GO:0048532	1.3289e-12	1.7352e-11	192	1000	9184	79366	anatomical structure arrangement
	GO:0009933	1.6852e-12	2.1908e-11	188	976	9184	79366	meristem structural organization
	GO:0046394	1.743e-12	2.237e-11	658	4398	9184	79366	carboxylic acid biosynthetic process
	GO:0016053	1.743e-12	2.237e-11	658	4398	9184	79366	organic acid biosynthetic process
	GO:0034637	1.7504e-12	2.237e-11	561	3662	9184	79366	cellular carbohydrate biosynthetic process
	GO:0051093	1.7511e-12	2.237e-11	148	716	9184	79366	negative regulation of developmental process
	GO:0035194	2.0943e-12	2.6639e-11	149	724	9184	79366	posttranscriptional gene silencing by RNA
	GO:0016441	2.467e-12	3.1245e-11	155	764	9184	79366	posttranscriptional gene silencing
	GO:0007167	2.9234e-12	3.671e-11	106	460	9184	79366	enzyme linked receptor protein signaling pathway
	GO:0007169	2.9234e-12	3.671e-11	106	460	9184	79366	transmembrane receptor protein tyrosine kinase signaling pathway
	GO:0009072	3.3683e-12	4.2118e-11	181	937	9184	79366	aromatic amino acid family metabolic process
	GO:0001708	3.4651e-12	4.3146e-11	63	218	9184	79366	cell fate specification
	GO:0000279	3.6549e-12	4.5318e-11	199	1058	9184	79366	M phase
	GO:0006268	3.9392e-12	4.8639e-11	22	37	9184	79366	DNA unwinding involved in replication
	GO:0005976	4.0042e-12	4.9234e-11	429	2694	9184	79366	polysaccharide metabolic process
	GO:0006725	4.7825e-12	5.8561e-11	568	3737	9184	79366	cellular aromatic compound metabolic process
	GO:0009260	5.4015e-12	6.5867e-11	187	982	9184	79366	ribonucleotide biosynthetic process
	GO:0010075	5.5904e-12	6.789e-11	144	701	9184	79366	regulation of meristem growth
	GO:0045036	6.0602e-12	7.3294e-11	70	258	9184	79366	protein targeting to chloroplast
	GO:0009902	7.3921e-12	8.8675e-11	89	366	9184	79366	chloroplast relocation
	GO:0051667	7.3921e-12	8.8675e-11	89	366	9184	79366	establishment of plastid localization
	GO:0003002	9.0076e-12	1.0762e-10	177	921	9184	79366	regionalization
	GO:0009070	9.236e-12	1.099e-10	175	908	9184	79366	serine family amino acid biosynthetic process
	GO:0009809	9.7155e-12	1.1514e-10	60	207	9184	79366	lignin biosynthetic process
	GO:0016246	9.8555e-12	1.1633e-10	141	687	9184	79366	RNA interference
	GO:0051644	1.1836e-11	1.3902e-10	89	369	9184	79366	plastid localization
	GO:0044264	1.1872e-11	1.3902e-10	356	2179	9184	79366	cellular polysaccharide metabolic process
	GO:0019915	1.4975e-11	1.7467e-10	93	394	9184	79366	lipid storage
	GO:0065004	1.6485e-11	1.9153e-10	65	236	9184	79366	protein-DNA complex assembly
	GO:0042274	1.7566e-11	2.0329e-10	26	53	9184	79366	ribosomal small subunit biogenesis
	GO:0009628	2.157e-11	2.4864e-10	1460	10818	9184	79366	response to abiotic stimulus
	GO:0019538	2.4248e-11	2.7843e-10	2193	16828	9184	79366	protein metabolic process
	GO:0032392	2.5104e-11	2.8603e-10	25	50	9184	79366	DNA geometric change
	GO:0032508	2.5104e-11	2.8603e-10	25	50	9184	79366	DNA duplex unwinding
	GO:0051656	2.5965e-11	2.947e-10	90	380	9184	79366	establishment of organelle localization
	GO:0048581	3.3861e-11	3.8285e-10	88	370	9184	79366	negative regulation of post-embryonic development
	GO:0043412	3.5853e-11	4.0382e-10	1549	11560	9184	79366	macromolecule modification
	GO:0046271	3.6567e-11	4.0875e-10	28	62	9184	79366	phenylpropanoid catabolic process
	GO:0046274	3.6567e-11	4.0875e-10	28	62	9184	79366	lignin catabolic process
	GO:0000724	3.9697e-11	4.404e-10	64	235	9184	79366	double-strand break repair via homologous recombination
	GO:0000725	3.9697e-11	4.404e-10	64	235	9184	79366	recombinational repair
	GO:0009955	4.0017e-11	4.4229e-10	89	377	9184	79366	adaxial/abaxial pattern formation
	GO:0031497	4.9892e-11	5.4878e-10	73	286	9184	79366	chromatin assembly
	GO:0034728	5.0211e-11	5.4878e-10	61	220	9184	79366	nucleosome organization
	GO:0006334	5.0211e-11	5.4878e-10	61	220	9184	79366	nucleosome assembly
	GO:0010417	5.5786e-11	6.0747e-10	27	59	9184	79366	glucuronoxylan biosynthetic process
	GO:0019344	6.1353e-11	6.6564e-10	165	862	9184	79366	cysteine biosynthetic process
	GO:0019438	6.7873e-11	7.3367e-10	385	2423	9184	79366	aromatic compound biosynthetic process
	GO:0050826	7.2731e-11	7.8332e-10	90	387	9184	79366	response to freezing
	GO:0051188	7.3753e-11	7.9144e-10	234	1336	9184	79366	cofactor biosynthetic process
	GO:0006302	8.1737e-11	8.7394e-10	87	370	9184	79366	double-strand break repair
	GO:0009259	8.5123e-11	9.0685e-10	233	1331	9184	79366	ribonucleotide metabolic process
	GO:0007389	9.7693e-11	1.037e-09	240	1382	9184	79366	pattern specification process
	GO:0044267	1.0037e-10	1.0617e-09	1987	15192	9184	79366	cellular protein metabolic process
	GO:0006534	1.1602e-10	1.2228e-09	165	869	9184	79366	cysteine metabolic process
	GO:0051170	1.3132e-10	1.3791e-09	129	634	9184	79366	nuclear import
	GO:0022618	1.4453e-10	1.5124e-09	28	65	9184	79366	ribonucleoprotein complex assembly
	GO:0008299	1.6929e-10	1.7653e-09	278	1660	9184	79366	isoprenoid biosynthetic process
	GO:0042180	1.9497e-10	2.0259e-09	1142	8338	9184	79366	cellular ketone metabolic process
	GO:0034504	2.1062e-10	2.1808e-09	128	632	9184	79366	protein localization in nucleus
	GO:0033692	2.1767e-10	2.2459e-09	310	1895	9184	79366	cellular polysaccharide biosynthetic process
	GO:0048441	2.2125e-10	2.2671e-09	93	413	9184	79366	petal development
	GO:0048465	2.2125e-10	2.2671e-09	93	413	9184	79366	corolla development
	GO:0051225	2.4237e-10	2.4749e-09	53	185	9184	79366	spindle assembly
	GO:0010089	2.5546e-10	2.5995e-09	76	313	9184	79366	xylem development
	GO:0016126	2.7656e-10	2.8046e-09	131	654	9184	79366	sterol biosynthetic process
	GO:0006606	3.5323e-10	3.5698e-09	126	624	9184	79366	protein import into nucleus
	GO:0009813	3.7736e-10	3.8007e-09	93	417	9184	79366	flavonoid biosynthetic process
	GO:0048646	4.0702e-10	4.0854e-09	226	1304	9184	79366	anatomical structure formation involved in morphogenesis
	GO:0032268	4.1652e-10	4.1666e-09	167	897	9184	79366	regulation of cellular protein metabolic process
	GO:0009409	4.4409e-10	4.4274e-09	420	2721	9184	79366	response to cold
	GO:0010087	4.4579e-10	4.4294e-09	90	400	9184	79366	phloem or xylem histogenesis
	GO:0044272	4.7059e-10	4.6601e-09	312	1923	9184	79366	sulfur compound biosynthetic process
	GO:0009910	6.2914e-10	6.2093e-09	59	222	9184	79366	negative regulation of flower development
	GO:0008356	6.3166e-10	6.2134e-09	30	77	9184	79366	asymmetric cell division
	GO:0016051	6.5951e-10	6.4659e-09	615	4217	9184	79366	carbohydrate biosynthetic process
	GO:0045165	6.9219e-10	6.7638e-09	65	256	9184	79366	cell fate commitment
	GO:0000097	7.2614e-10	7.0721e-09	215	1235	9184	79366	sulfur amino acid biosynthetic process
	GO:0007051	8.6018e-10	8.35e-09	53	191	9184	79366	spindle organization
	GO:0009314	8.6493e-10	8.3685e-09	690	4807	9184	79366	response to radiation
	GO:0050794	9.1417e-10	8.8161e-09	2211	17154	9184	79366	regulation of cellular process
	GO:0006720	1.12e-09	1.0766e-08	286	1749	9184	79366	isoprenoid metabolic process
	GO:0048509	1.2002e-09	1.15e-08	165	896	9184	79366	regulation of meristem development
	GO:0006520	1.3592e-09	1.2981e-08	516	3474	9184	79366	cellular amino acid metabolic process
	GO:0009812	1.3954e-09	1.3283e-08	97	452	9184	79366	flavonoid metabolic process
	GO:0006084	1.5178e-09	1.4402e-08	105	503	9184	79366	acetyl-CoA metabolic process
	GO:0043436	1.6343e-09	1.5408e-08	1122	8256	9184	79366	oxoacid metabolic process
	GO:0019752	1.6343e-09	1.5408e-08	1122	8256	9184	79366	carboxylic acid metabolic process
	GO:0006082	1.7228e-09	1.6191e-08	1122	8258	9184	79366	organic acid metabolic process
	GO:0009640	1.7286e-09	1.6194e-08	162	880	9184	79366	photomorphogenesis
	GO:0044106	1.7651e-09	1.6483e-08	555	3780	9184	79366	cellular amine metabolic process
	GO:0006091	1.8359e-09	1.7091e-08	413	2699	9184	79366	generation of precursor metabolites and energy
	GO:0016125	2.444e-09	2.268e-08	131	676	9184	79366	sterol metabolic process
	GO:0051169	3.6438e-09	3.3603e-08	157	855	9184	79366	nuclear transport
	GO:0006913	3.6438e-09	3.3603e-08	157	855	9184	79366	nucleocytoplasmic transport
	GO:0006766	4.1252e-09	3.7923e-08	112	557	9184	79366	vitamin metabolic process
	GO:0022616	4.2195e-09	3.8431e-08	10	11	9184	79366	DNA strand elongation
	GO:0006271	4.2195e-09	3.8431e-08	10	11	9184	79366	DNA strand elongation involved in DNA replication
	GO:0060774	4.2195e-09	3.8431e-08	10	11	9184	79366	auxin mediated signaling pathway involved in phyllotactic patterning
	GO:0051246	4.4789e-09	4.0668e-08	177	995	9184	79366	regulation of protein metabolic process
	GO:0044262	4.8348e-09	4.3765e-08	967	7053	9184	79366	cellular carbohydrate metabolic process
	GO:0071669	5.4532e-09	4.9212e-08	309	1946	9184	79366	plant-type cell wall organization or biogenesis
	GO:0009073	7.277e-09	6.547e-08	79	354	9184	79366	aromatic amino acid family biosynthetic process
	GO:0043648	1.5604e-08	1.3997e-07	104	518	9184	79366	dicarboxylic acid metabolic process
	GO:0055114	1.7864e-08	1.5975e-07	604	4224	9184	79366	oxidation reduction
	GO:0010344	2.018e-08	1.7992e-07	12	17	9184	79366	seed oilbody biogenesis
	GO:0046417	2.0485e-08	1.8208e-07	79	362	9184	79366	chorismate metabolic process
	GO:0000273	2.2891e-08	2.0225e-07	47	175	9184	79366	lipoic acid metabolic process
	GO:0009106	2.2891e-08	2.0225e-07	47	175	9184	79366	lipoate metabolic process
	GO:0000271	2.5282e-08	2.2271e-07	341	2215	9184	79366	polysaccharide biosynthetic process
	GO:0016131	3.1782e-08	2.7913e-07	98	486	9184	79366	brassinosteroid metabolic process
	GO:0009756	3.4453e-08	3.008e-07	94	461	9184	79366	carbohydrate mediated signaling
	GO:0010182	3.4453e-08	3.008e-07	94	461	9184	79366	sugar mediated signaling pathway
	GO:0009308	3.658e-08	3.1843e-07	584	4089	9184	79366	amine metabolic process
	GO:0009416	4.0358e-08	3.5029e-07	645	4570	9184	79366	response to light stimulus
	GO:0006694	4.139e-08	3.5819e-07	156	879	9184	79366	steroid biosynthetic process
	GO:0009606	4.1731e-08	3.6009e-07	134	728	9184	79366	tropism
	GO:0009108	4.3356e-08	3.7301e-07	114	594	9184	79366	coenzyme biosynthetic process
	GO:0033043	4.4823e-08	3.8451e-07	118	621	9184	79366	regulation of organelle organization
	GO:0016128	4.8201e-08	4.1229e-07	98	490	9184	79366	phytosteroid metabolic process
	GO:0031425	4.9072e-08	4.1853e-07	19	42	9184	79366	chloroplast RNA processing
	GO:0005975	5.3681e-08	4.5652e-07	1150	8623	9184	79366	carbohydrate metabolic process
	GO:0015979	6.5395e-08	5.5454e-07	227	1391	9184	79366	photosynthesis
	GO:0015994	6.7563e-08	5.7128e-07	120	639	9184	79366	chlorophyll metabolic process
	GO:0008610	7.0102e-08	5.867e-07	587	4132	9184	79366	lipid biosynthetic process
	GO:0042398	7.0388e-08	5.867e-07	291	1863	9184	79366	cellular amino acid derivative biosynthetic process
	GO:0050657	7.081e-08	5.867e-07	67	298	9184	79366	nucleic acid transport
	GO:0050658	7.081e-08	5.867e-07	67	298	9184	79366	RNA transport
	GO:0051236	7.081e-08	5.867e-07	67	298	9184	79366	establishment of RNA localization
	GO:0006403	7.081e-08	5.867e-07	67	298	9184	79366	RNA localization
	GO:0006405	7.081e-08	5.867e-07	67	298	9184	79366	RNA export from nucleus
	GO:0006090	7.0977e-08	5.867e-07	266	1678	9184	79366	pyruvate metabolic process
	GO:0007166	7.4524e-08	6.1431e-07	108	560	9184	79366	cell surface receptor linked signaling pathway
	GO:0042221	8.3077e-08	6.8289e-07	2062	16157	9184	79366	response to chemical stimulus
	GO:0042440	8.4584e-08	6.9335e-07	198	1186	9184	79366	pigment metabolic process
	GO:0010588	1.1821e-07	9.6628e-07	20	48	9184	79366	cotyledon vascular tissue pattern formation
	GO:0009799	1.2056e-07	9.8281e-07	96	486	9184	79366	specification of symmetry
	GO:0008202	1.3017e-07	1.0582e-06	167	972	9184	79366	steroid metabolic process
	GO:0016132	1.4129e-07	1.1455e-06	91	455	9184	79366	brassinosteroid biosynthetic process
	GO:0009943	1.4398e-07	1.1641e-06	75	353	9184	79366	adaxial/abaxial axis specification
	GO:0006544	1.45e-07	1.1692e-06	58	249	9184	79366	glycine metabolic process
	GO:0009963	1.4857e-07	1.1918e-06	90	449	9184	79366	positive regulation of flavonoid biosynthetic process
	GO:0009624	1.4862e-07	1.1918e-06	74	347	9184	79366	response to nematode
	GO:0042335	1.7e-07	1.3596e-06	47	186	9184	79366	cuticle development
	GO:0033044	1.7327e-07	1.3819e-06	89	444	9184	79366	regulation of chromosome organization
	GO:0051168	1.7433e-07	1.3867e-06	68	311	9184	79366	nuclear export
	GO:0009855	1.8938e-07	1.5023e-06	95	484	9184	79366	determination of bilateral symmetry
	GO:0006066	1.9452e-07	1.539e-06	644	4613	9184	79366	alcohol metabolic process
	GO:0015995	2.1237e-07	1.6731e-06	87	433	9184	79366	chlorophyll biosynthetic process
	GO:0016129	2.1261e-07	1.6731e-06	91	459	9184	79366	phytosteroid biosynthetic process
	GO:0009668	2.2413e-07	1.7544e-06	126	694	9184	79366	plastid membrane organization
	GO:0010027	2.2413e-07	1.7544e-06	126	694	9184	79366	thylakoid membrane organization
	GO:0009630	2.3989e-07	1.8728e-06	125	688	9184	79366	gravitropism
	GO:0046148	2.579e-07	2.0081e-06	165	968	9184	79366	pigment biosynthetic process
	GO:0042255	2.8587e-07	2.22e-06	16	34	9184	79366	ribosome assembly
	GO:0048359	2.8781e-07	2.2292e-06	19	46	9184	79366	mucilage metabolic process involved seed coat development
	GO:0015743	3.1364e-07	2.4229e-06	11	17	9184	79366	malate transport
	GO:0019684	3.3987e-07	2.6187e-06	184	1108	9184	79366	photosynthesis, light reaction
	GO:0006473	3.6414e-07	2.7984e-06	30	98	9184	79366	protein amino acid acetylation
	GO:0051327	4.2818e-07	3.2735e-06	128	716	9184	79366	M phase of meiotic cell cycle
	GO:0007126	4.2818e-07	3.2735e-06	128	716	9184	79366	meiosis
	GO:0009637	4.3484e-07	3.3158e-06	94	486	9184	79366	response to blue light
	GO:0071466	4.6377e-07	3.5182e-06	18	43	9184	79366	cellular response to xenobiotic stimulus
	GO:0006805	4.6377e-07	3.5182e-06	18	43	9184	79366	xenobiotic metabolic process
	GO:0010026	4.7659e-07	3.597e-06	134	759	9184	79366	trichome differentiation
	GO:0035315	4.7659e-07	3.597e-06	134	759	9184	79366	hair cell differentiation
	GO:0009962	4.9764e-07	3.7454e-06	98	514	9184	79366	regulation of flavonoid biosynthetic process
	GO:0009629	4.99e-07	3.7454e-06	128	718	9184	79366	response to gravity
	GO:0043687	5.0006e-07	3.7454e-06	1010	7584	9184	79366	post-translational protein modification
	GO:0009944	5.349e-07	3.9962e-06	71	339	9184	79366	polarity specification of adaxial/abaxial axis
	GO:0009292	5.4601e-07	4.0586e-06	32	110	9184	79366	genetic transfer
	GO:0009294	5.4601e-07	4.0586e-06	32	110	9184	79366	DNA mediated transformation
	GO:0015711	5.6094e-07	4.1591e-06	20	52	9184	79366	organic anion transport
	GO:0042793	5.9777e-07	4.4211e-06	56	247	9184	79366	transcription from plastid promoter
	GO:0010051	6.0883e-07	4.4916e-06	76	372	9184	79366	xylem and phloem pattern formation
	GO:0000038	6.8539e-07	5.0438e-06	51	218	9184	79366	very long-chain fatty acid metabolic process
	GO:0060771	7.3966e-07	5.4162e-06	10	15	9184	79366	phyllotactic patterning
	GO:0060772	7.3966e-07	5.4162e-06	10	15	9184	79366	leaf phyllotactic patterning
	GO:0042127	7.7366e-07	5.6511e-06	89	459	9184	79366	regulation of cell proliferation
	GO:0006546	9.1768e-07	6.6866e-06	51	220	9184	79366	glycine catabolic process
	GO:0009957	9.5456e-07	6.9382e-06	21	58	9184	79366	epidermal cell fate specification
	GO:0065001	1.0548e-06	7.6476e-06	71	345	9184	79366	specification of axis polarity
	GO:0016114	1.0877e-06	7.8669e-06	156	926	9184	79366	terpenoid biosynthetic process
	GO:0006633	1.1049e-06	7.9718e-06	192	1186	9184	79366	fatty acid biosynthetic process
	GO:0010114	1.1333e-06	8.1572e-06	84	430	9184	79366	response to red light
	GO:0030422	1.1411e-06	8.193e-06	99	530	9184	79366	production of siRNA involved in RNA interference
	GO:0007131	1.1993e-06	8.5902e-06	88	457	9184	79366	reciprocal meiotic recombination
	GO:0071322	1.2348e-06	8.8233e-06	95	504	9184	79366	cellular response to carbohydrate stimulus
	GO:0006575	1.3582e-06	9.6812e-06	368	2515	9184	79366	cellular amino acid derivative metabolic process
	GO:0051028	1.4626e-06	1.0376e-05	58	266	9184	79366	mRNA transport
	GO:0006406	1.4626e-06	1.0376e-05	58	266	9184	79366	mRNA export from nucleus
	GO:0006733	1.5162e-06	1.0729e-05	166	1003	9184	79366	oxidoreduction coenzyme metabolic process
	GO:0009088	1.533e-06	1.0797e-05	11	19	9184	79366	threonine biosynthetic process
	GO:0015740	1.533e-06	1.0797e-05	11	19	9184	79366	C4-dicarboxylate transport
	GO:0051321	1.609e-06	1.1305e-05	155	925	9184	79366	meiotic cell cycle
	GO:0048443	1.7314e-06	1.2108e-05	121	686	9184	79366	stamen development
	GO:0048466	1.7314e-06	1.2108e-05	121	686	9184	79366	androecium development
	GO:0051640	1.817e-06	1.2676e-05	101	549	9184	79366	organelle localization
	GO:0031399	1.9318e-06	1.3445e-05	113	632	9184	79366	regulation of protein modification process
	GO:0033587	1.9937e-06	1.3843e-05	7	8	9184	79366	shikimate biosynthetic process
	GO:0010014	2.014e-06	1.3952e-05	123	702	9184	79366	meristem initiation
	GO:0032844	2.132e-06	1.4675e-05	40	161	9184	79366	regulation of homeostatic process
	GO:0032204	2.132e-06	1.4675e-05	40	161	9184	79366	regulation of telomere maintenance
	GO:0009071	2.1334e-06	1.4675e-05	51	226	9184	79366	serine family amino acid catabolic process
	GO:0000469	2.1613e-06	1.4832e-05	24	75	9184	79366	cleavage involved in rRNA processing
	GO:0010218	2.3476e-06	1.6074e-05	78	398	9184	79366	response to far red light
	GO:0010159	2.3975e-06	1.6339e-05	6	6	9184	79366	specification of organ position
	GO:0010450	2.3975e-06	1.6339e-05	6	6	9184	79366	inflorescence meristem growth
	GO:0033365	2.6605e-06	1.809e-05	176	1085	9184	79366	protein localization in organelle
	GO:0030490	2.7664e-06	1.8767e-05	16	39	9184	79366	maturation of SSU-rRNA
	GO:0010228	2.8808e-06	1.9498e-05	260	1710	9184	79366	vegetative to reproductive phase transition of meristem
	GO:0043455	3.0488e-06	2.0588e-05	113	638	9184	79366	regulation of secondary metabolic process
	GO:0033559	3.117e-06	2.1001e-05	61	291	9184	79366	unsaturated fatty acid metabolic process
	GO:0006974	3.6038e-06	2.4225e-05	178	1105	9184	79366	response to DNA damage stimulus
	GO:0051248	3.6124e-06	2.4227e-05	23	72	9184	79366	negative regulation of protein metabolic process
	GO:0009765	3.8325e-06	2.5645e-05	35	136	9184	79366	photosynthesis, light harvesting
	GO:0006636	4.0804e-06	2.7243e-05	60	287	9184	79366	unsaturated fatty acid biosynthetic process
	GO:0030261	4.2908e-06	2.8518e-05	9	14	9184	79366	chromosome condensation
	GO:0009904	4.2908e-06	2.8518e-05	9	14	9184	79366	chloroplast accumulation movement
	GO:0070918	4.3467e-06	2.8632e-05	99	546	9184	79366	production of small RNA involved in gene silencing by RNA
	GO:0071359	4.3467e-06	2.8632e-05	99	546	9184	79366	cellular response to dsRNA
	GO:0043331	4.3467e-06	2.8632e-05	99	546	9184	79366	response to dsRNA
	GO:0031050	4.3467e-06	2.8632e-05	99	546	9184	79366	dsRNA fragmentation
	GO:0043247	4.4927e-06	2.9527e-05	38	154	9184	79366	telomere maintenance in response to DNA damage
	GO:0032269	4.6192e-06	3.0292e-05	22	68	9184	79366	negative regulation of cellular protein metabolic process
	GO:0009798	4.7174e-06	3.0867e-05	76	392	9184	79366	axis specification
	GO:0045426	4.7903e-06	3.1206e-05	40	166	9184	79366	quinone cofactor biosynthetic process
	GO:0042375	4.7903e-06	3.1206e-05	40	166	9184	79366	quinone cofactor metabolic process
	GO:0000723	4.9762e-06	3.2274e-05	42	178	9184	79366	telomere maintenance
	GO:0032200	4.9762e-06	3.2274e-05	42	178	9184	79366	telomere organization
	GO:0010224	5.2399e-06	3.391e-05	79	413	9184	79366	response to UV-B
	GO:0000912	5.7284e-06	3.6749e-05	11	21	9184	79366	assembly of actomyosin apparatus involved in cell cycle cytokinesis
	GO:0000914	5.7284e-06	3.6749e-05	11	21	9184	79366	phragmoplast assembly
	GO:0009903	5.7284e-06	3.6749e-05	11	21	9184	79366	chloroplast avoidance movement
	GO:0031032	5.7284e-06	3.6749e-05	11	21	9184	79366	actomyosin structure organization
	GO:0017038	6.2399e-06	3.9944e-05	219	1419	9184	79366	protein import
	GO:0006721	6.3613e-06	4.0632e-05	164	1013	9184	79366	terpenoid metabolic process
	GO:0060249	6.7008e-06	4.2709e-05	42	180	9184	79366	anatomical structure homeostasis
	GO:0015766	7.4319e-06	4.7063e-05	20	60	9184	79366	disaccharide transport
	GO:0015770	7.4319e-06	4.7063e-05	20	60	9184	79366	sucrose transport
	GO:0015772	7.4319e-06	4.7063e-05	20	60	9184	79366	oligosaccharide transport
	GO:0010090	7.7723e-06	4.9113e-05	118	686	9184	79366	trichome morphogenesis
	GO:0000478	7.8513e-06	4.9507e-05	22	70	9184	79366	endonucleolytic cleavage involved in rRNA processing
	GO:0045828	8.0656e-06	5.0534e-05	7	9	9184	79366	positive regulation of isoprenoid metabolic process
	GO:0010116	8.0656e-06	5.0534e-05	7	9	9184	79366	positive regulation of abscisic acid biosynthetic process
	GO:0006344	8.0656e-06	5.0534e-05	7	9	9184	79366	maintenance of chromatin silencing
	GO:0007127	8.706e-06	5.4431e-05	90	493	9184	79366	meiosis I
	GO:0045037	1.0137e-05	6.3245e-05	22	71	9184	79366	protein import into chloroplast stroma
	GO:0042537	1.0295e-05	6.3961e-05	8	12	9184	79366	benzene and derivative metabolic process
	GO:0018874	1.0295e-05	6.3961e-05	8	12	9184	79366	benzoate metabolic process
	GO:0000280	1.0382e-05	6.4365e-05	81	434	9184	79366	nuclear division
	GO:0035265	1.1633e-05	7.1967e-05	13	30	9184	79366	organ growth
	GO:0018198	1.3352e-05	8.243e-05	26	93	9184	79366	peptidyl-cysteine modification
	GO:0031163	1.3561e-05	8.3229e-05	71	370	9184	79366	metallo-sulfur cluster assembly
	GO:0016226	1.3561e-05	8.3229e-05	71	370	9184	79366	iron-sulfur cluster assembly
	GO:0019288	1.3566e-05	8.3229e-05	136	823	9184	79366	isopentenyl diphosphate biosynthetic process, mevalonate-independent pathway
	GO:0016444	1.3807e-05	8.4533e-05	28	104	9184	79366	somatic cell DNA recombination
	GO:0035195	1.4605e-05	8.9234e-05	94	527	9184	79366	gene silencing by miRNA
	GO:0000731	1.5119e-05	9.1425e-05	6	7	9184	79366	DNA synthesis involved in DNA repair
	GO:0022619	1.5119e-05	9.1425e-05	6	7	9184	79366	generative cell differentiation
	GO:0051570	1.5119e-05	9.1425e-05	6	7	9184	79366	regulation of histone H3-K9 methylation
	GO:0015729	1.5119e-05	9.1425e-05	6	7	9184	79366	oxaloacetate transport
	GO:0061062	1.5119e-05	9.1425e-05	6	7	9184	79366	regulation of nematode larval development
	GO:0009631	1.6761e-05	0.00010115	28	105	9184	79366	cold acclimation
	GO:0006857	1.697e-05	0.00010199	85	467	9184	79366	oligopeptide transport
	GO:0015833	1.697e-05	0.00010199	85	467	9184	79366	peptide transport
	GO:0006820	1.7741e-05	0.00010599	206	1344	9184	79366	anion transport
	GO:0010187	1.7743e-05	0.00010599	25	89	9184	79366	negative regulation of seed germination
	GO:0051241	1.7743e-05	0.00010599	25	89	9184	79366	negative regulation of multicellular organismal process
	GO:0009262	1.7909e-05	0.00010677	13	31	9184	79366	deoxyribonucleotide metabolic process
	GO:0016556	1.8207e-05	0.00010832	54	262	9184	79366	mRNA modification
	GO:0009739	1.8432e-05	0.00010944	108	628	9184	79366	response to gibberellin stimulus
	GO:0006835	1.8503e-05	0.00010964	12	27	9184	79366	dicarboxylic acid transport
	GO:0045493	1.9712e-05	0.00011657	9	16	9184	79366	xylan catabolic process
	GO:0010395	2.0729e-05	0.0001221	5	5	9184	79366	rhamnogalacturonan I metabolic process
	GO:0010400	2.0729e-05	0.0001221	5	5	9184	79366	rhamnogalacturonan I side chain metabolic process
	GO:0010191	2.1699e-05	0.00012756	21	69	9184	79366	mucilage metabolic process
	GO:0045010	2.3078e-05	0.00013539	78	423	9184	79366	actin nucleation
	GO:0019682	2.3198e-05	0.00013583	136	832	9184	79366	glyceraldehyde-3-phosphate metabolic process
	GO:0006790	2.3475e-05	0.00013718	389	2761	9184	79366	sulfur metabolic process
	GO:0032787	2.3789e-05	0.00013874	783	5916	9184	79366	monocarboxylic acid metabolic process
	GO:0042306	2.4033e-05	0.00013933	8	13	9184	79366	regulation of protein import into nucleus
	GO:0031930	2.4033e-05	0.00013933	8	13	9184	79366	mitochondria-nucleus signaling pathway
	GO:0015714	2.4033e-05	0.00013933	8	13	9184	79366	phosphoenolpyruvate transport
	GO:0010267	2.4208e-05	0.00014007	76	410	9184	79366	production of ta-siRNAs involved in RNA interference
	GO:0009411	2.4427e-05	0.00014107	167	1060	9184	79366	response to UV
	GO:0031400	2.6228e-05	0.00015088	10	20	9184	79366	negative regulation of protein modification process
	GO:0015713	2.6228e-05	0.00015088	10	20	9184	79366	phosphoglycerate transport
	GO:0051716	3.0803e-05	0.00017685	1126	8737	9184	79366	cellular response to stimulus
	GO:0006096	3.2517e-05	0.00018633	163	1036	9184	79366	glycolysis
	GO:0000462	3.446e-05	0.00019707	14	37	9184	79366	maturation of SSU-rRNA from tricistronic rRNA transcript (SSU-rRNA, 5.8S rRNA, LSU-rRNA)
	GO:0046686	3.7346e-05	0.00021286	315	2197	9184	79366	response to cadmium ion
	GO:0006778	3.7365e-05	0.00021286	123	746	9184	79366	porphyrin metabolic process
	GO:0010876	3.821e-05	0.00021726	165	1054	9184	79366	lipid localization
	GO:0010305	4.2062e-05	0.0002387	28	110	9184	79366	leaf vascular tissue pattern formation
	GO:0000028	4.4865e-05	0.00025363	10	21	9184	79366	ribosomal small subunit assembly
	GO:0042257	4.4865e-05	0.00025363	10	21	9184	79366	ribosomal subunit assembly
	GO:0071514	4.604e-05	0.00025928	20	67	9184	79366	genetic imprinting
	GO:0006349	4.604e-05	0.00025928	20	67	9184	79366	regulation of gene expression by genetic imprinting
	GO:0009686	4.8994e-05	0.00027539	38	170	9184	79366	gibberellin biosynthetic process
	GO:0042219	5.1392e-05	0.00028832	105	622	9184	79366	cellular amino acid derivative catabolic process
	GO:0045596	5.2683e-05	0.00029501	64	338	9184	79366	negative regulation of cell differentiation
	GO:0071423	5.4494e-05	0.00030457	6	8	9184	79366	malate transmembrane transport
	GO:0009200	5.979e-05	0.00033291	7	11	9184	79366	deoxyribonucleoside triphosphate metabolic process
	GO:0015712	5.979e-05	0.00033291	7	11	9184	79366	hexose phosphate transport
	GO:0033013	6.0087e-05	0.00033393	123	754	9184	79366	tetrapyrrole metabolic process
	GO:0009553	6.1122e-05	0.00033904	147	930	9184	79366	embryo sac development
	GO:0042445	6.1295e-05	0.00033936	190	1251	9184	79366	hormone metabolic process
	GO:0010214	6.3314e-05	0.00034989	26	101	9184	79366	seed coat development
	GO:0006163	6.8937e-05	0.00038025	138	866	9184	79366	purine nucleotide metabolic process
	GO:0000278	7.1993e-05	0.00039636	144	911	9184	79366	mitotic cell cycle
	GO:0006085	8.0194e-05	0.0004407	17	54	9184	79366	acetyl-CoA biosynthetic process
	GO:0030036	8.4091e-05	0.00046125	120	738	9184	79366	actin cytoskeleton organization
	GO:0035304	8.598e-05	0.00047074	98	580	9184	79366	regulation of protein amino acid dephosphorylation
	GO:0009266	9.1935e-05	0.00050241	550	4092	9184	79366	response to temperature stimulus
	GO:0016102	9.4306e-05	0.00051441	38	175	9184	79366	diterpenoid biosynthetic process
	GO:0042126	9.6244e-05	0.00052305	12	31	9184	79366	nitrate metabolic process
	GO:0042128	9.6244e-05	0.00052305	12	31	9184	79366	nitrate assimilation
	GO:0044282	0.00010335	0.00056063	569	4250	9184	79366	small molecule catabolic process
	GO:0006417	0.00010701	0.00057942	54	279	9184	79366	regulation of translation
	GO:0048285	0.00010883	0.00058821	93	548	9184	79366	organelle fission
	GO:0046033	0.00011238	0.00060519	5	6	9184	79366	AMP metabolic process
	GO:0006167	0.00011238	0.00060519	5	6	9184	79366	AMP biosynthetic process
	GO:0010476	0.00011353	0.00061027	53	273	9184	79366	gibberellin mediated signaling pathway
	GO:0046471	0.00011657	0.00062546	49	247	9184	79366	phosphatidylglycerol metabolic process
	GO:0009685	0.00012677	0.00067895	43	209	9184	79366	gibberellin metabolic process
	GO:0009769	0.00012908	0.00069008	7	12	9184	79366	photosynthesis, light harvesting in photosystem II
	GO:0000096	0.00013788	0.0007358	271	1893	9184	79366	sulfur amino acid metabolic process
	GO:0034389	0.00014735	0.00077788	6	9	9184	79366	lipid particle organization
	GO:0010360	0.00014735	0.00077788	6	9	9184	79366	negative regulation of anion channel activity
	GO:0010361	0.00014735	0.00077788	6	9	9184	79366	regulation of anion channel activity by blue light
	GO:0010362	0.00014735	0.00077788	6	9	9184	79366	negative regulation of anion channel activity by blue light
	GO:0032410	0.00014735	0.00077788	6	9	9184	79366	negative regulation of transporter activity
	GO:0032413	0.00014735	0.00077788	6	9	9184	79366	negative regulation of ion transmembrane transporter activity
	GO:0010304	0.00015326	0.00080761	23	89	9184	79366	PSII associated light-harvesting complex II catabolic process
	GO:0009240	0.00015858	0.00083271	138	882	9184	79366	isopentenyl diphosphate biosynthetic process
	GO:0046490	0.00015858	0.00083271	138	882	9184	79366	isopentenyl diphosphate metabolic process
	GO:0035303	0.00016305	0.00085465	98	590	9184	79366	regulation of dephosphorylation
	GO:0034285	0.00016677	0.00087256	138	883	9184	79366	response to disaccharide stimulus
	GO:0006086	0.00017411	0.00090551	8	16	9184	79366	acetyl-CoA biosynthetic process from pyruvate
	GO:0019419	0.00017411	0.00090551	8	16	9184	79366	sulfate reduction
	GO:0019216	0.00017463	0.00090551	38	180	9184	79366	regulation of lipid metabolic process
	GO:0090241	0.0001792	0.00090551	4	4	9184	79366	negative regulation of histone H4 acetylation
	GO:0045292	0.0001792	0.00090551	4	4	9184	79366	nuclear mRNA cis splicing, via spliceosome
	GO:0033233	0.0001792	0.00090551	4	4	9184	79366	regulation of protein sumoylation
	GO:0033234	0.0001792	0.00090551	4	4	9184	79366	negative regulation of protein sumoylation
	GO:0045974	0.0001792	0.00090551	4	4	9184	79366	regulation of translation, ncRNA-mediated
	GO:0046244	0.0001792	0.00090551	4	4	9184	79366	salicylic acid catabolic process
	GO:0033962	0.0001792	0.00090551	4	4	9184	79366	cytoplasmic mRNA processing body assembly
	GO:0010373	0.0001792	0.00090551	4	4	9184	79366	negative regulation of gibberellin biosynthetic process
	GO:0010603	0.0001792	0.00090551	4	4	9184	79366	regulation of cytoplasmic mRNA processing body assembly
	GO:0010606	0.0001792	0.00090551	4	4	9184	79366	positive regulation of cytoplasmic mRNA processing body assembly
	GO:0051574	0.0001792	0.00090551	4	4	9184	79366	positive regulation of histone H3-K9 methylation
	GO:0035278	0.0001792	0.00090551	4	4	9184	79366	negative regulation of translation involved in gene silencing by miRNA
	GO:0031567	0.0001792	0.00090551	4	4	9184	79366	cell size control checkpoint
	GO:0007263	0.0001792	0.00090551	4	4	9184	79366	nitric oxide mediated signal transduction
	GO:0040033	0.0001792	0.00090551	4	4	9184	79366	negative regulation of translation, ncRNA-mediated
	GO:0032196	0.0001792	0.00090551	4	4	9184	79366	transposition
	GO:0032197	0.0001792	0.00090551	4	4	9184	79366	transposition, RNA-mediated
	GO:0046165	0.00018367	0.00092651	189	1269	9184	79366	alcohol biosynthetic process
	GO:0006094	0.00019239	0.00096882	136	871	9184	79366	gluconeogenesis
	GO:0048481	0.0001965	0.00098786	110	680	9184	79366	ovule development
	GO:0048440	0.00020216	0.0010146	157	1029	9184	79366	carpel development
	GO:0006743	0.00021054	0.0010531	27	114	9184	79366	ubiquinone metabolic process
	GO:0006744	0.00021054	0.0010531	27	114	9184	79366	ubiquinone biosynthetic process
	GO:0034622	0.00021634	0.0010802	310	2212	9184	79366	cellular macromolecular complex assembly
	GO:0048229	0.00021751	0.0010842	291	2063	9184	79366	gametophyte development
	GO:0016101	0.0002191	0.0010903	43	214	9184	79366	diterpenoid metabolic process
	GO:0044042	0.00022518	0.0011187	230	1589	9184	79366	glucan metabolic process
	GO:0048496	0.00022748	0.0011263	15	48	9184	79366	maintenance of organ identity
	GO:0048497	0.00022748	0.0011263	15	48	9184	79366	maintenance of floral organ identity
	GO:0015706	0.00022979	0.0011358	130	830	9184	79366	nitrate transport
	GO:0006779	0.00023357	0.0011526	88	524	9184	79366	porphyrin biosynthetic process
	GO:0071555	0.00024669	0.0012153	353	2556	9184	79366	cell wall organization
	GO:0035196	0.00025817	0.0012698	84	497	9184	79366	production of miRNAs involved in gene silencing by miRNA
	GO:0048653	0.00026222	0.0012876	63	350	9184	79366	anther development
	GO:0006558	0.00026784	0.001313	17	59	9184	79366	L-phenylalanine metabolic process
	GO:0000272	0.00027378	0.0013398	48	249	9184	79366	polysaccharide catabolic process
	GO:0017014	0.00027719	0.001352	21	81	9184	79366	protein amino acid nitrosylation
	GO:0018119	0.00027719	0.001352	21	81	9184	79366	peptidyl-cysteine S-nitrosylation
	GO:0006164	0.00028318	0.001379	88	527	9184	79366	purine nucleotide biosynthetic process
	GO:0010207	0.00029018	0.0014107	96	585	9184	79366	photosystem II assembly
	GO:0009744	0.00029174	0.001416	135	872	9184	79366	response to sucrose stimulus
	GO:0000447	0.0002943	0.0014168	9	21	9184	79366	endonucleolytic cleavage in ITS1 to separate SSU-rRNA from 5.8S rRNA and LSU-rRNA from tricistronic rRNA transcript (SSU-rRNA, 5.8S rRNA, LSU-rRNA)
	GO:0000460	0.0002943	0.0014168	9	21	9184	79366	maturation of 5.8S rRNA
	GO:0000461	0.0002943	0.0014168	9	21	9184	79366	endonucleolytic cleavage to generate mature 3'-end of SSU-rRNA from (SSU-rRNA, 5.8S rRNA, LSU-rRNA)
	GO:0000466	0.0002943	0.0014168	9	21	9184	79366	maturation of 5.8S rRNA from tricistronic rRNA transcript (SSU-rRNA, 5.8S rRNA, LSU-rRNA)
	GO:0000479	0.0002943	0.0014168	9	21	9184	79366	endonucleolytic cleavage of tricistronic rRNA transcript (SSU-rRNA, 5.8S rRNA, LSU-rRNA)
	GO:0019632	0.00029549	0.0014202	8	17	9184	79366	shikimate metabolic process
	GO:0051707	0.00033075	0.001587	774	5975	9184	79366	response to other organism
	GO:0010080	0.00033212	0.001591	6	10	9184	79366	regulation of floral meristem growth
	GO:0009718	0.00033427	0.0015988	41	205	9184	79366	anthocyanin biosynthetic process
	GO:0007059	0.00034176	0.0016319	97	595	9184	79366	chromosome segregation
	GO:0048467	0.00034761	0.0016572	162	1079	9184	79366	gynoecium development
	GO:0042026	0.00035641	0.0016964	16	55	9184	79366	protein refolding
	GO:0010380	0.00041329	0.001964	17	61	9184	79366	regulation of chlorophyll biosynthetic process
	GO:0005996	0.00041609	0.001974	448	3335	9184	79366	monosaccharide metabolic process
	GO:0051053	0.00041675	0.001974	19	72	9184	79366	negative regulation of DNA metabolic process
	GO:0009064	0.00042331	0.0020019	44	227	9184	79366	glutamine family amino acid metabolic process
	GO:0046482	0.00043122	0.0020328	33	156	9184	79366	para-aminobenzoic acid metabolic process
	GO:0046655	0.00043122	0.0020328	33	156	9184	79366	folic acid metabolic process
	GO:0015698	0.00044426	0.0020909	164	1100	9184	79366	inorganic anion transport
	GO:0090332	0.00044584	0.002095	16	56	9184	79366	stomatal closure
	GO:0080028	0.00044701	0.0020972	9	22	9184	79366	nitrile biosynthetic process
	GO:0043570	0.00045293	0.0021182	7	14	9184	79366	maintenance of DNA repeat elements
	GO:0019676	0.00045293	0.0021182	7	14	9184	79366	ammonia assimilation cycle
	GO:0009737	0.00045704	0.0021341	365	2674	9184	79366	response to abscisic acid stimulus
	GO:0009638	0.00047379	0.0022088	15	51	9184	79366	phototropism
	GO:0010115	0.00047796	0.0022212	8	18	9184	79366	regulation of abscisic acid biosynthetic process
	GO:0031060	0.00047796	0.0022212	8	18	9184	79366	regulation of histone methylation
	GO:0022610	0.00047997	0.0022235	72	421	9184	79366	biological adhesion
	GO:0007155	0.00047997	0.0022235	72	421	9184	79366	cell adhesion
	GO:0006950	0.00048661	0.0022508	1953	15840	9184	79366	response to stress
	GO:0006655	0.00049786	0.0022992	46	242	9184	79366	phosphatidylglycerol biosynthetic process
	GO:0009956	0.00050862	0.0023452	17	62	9184	79366	radial pattern formation
	GO:0006281	0.00051697	0.00238	146	967	9184	79366	DNA repair
	GO:0006595	0.00052073	0.0023936	52	283	9184	79366	polyamine metabolic process
	GO:0031125	0.00055684	0.0025556	10	27	9184	79366	rRNA 3'-end processing
	GO:0046283	0.00056508	0.002589	44	230	9184	79366	anthocyanin metabolic process
	GO:0070192	0.00056675	0.002589	52	284	9184	79366	chromosome organization involved in meiosis
	GO:0007129	0.00056675	0.002589	52	284	9184	79366	synapsis
	GO:0009958	0.00059184	0.0026963	24	103	9184	79366	positive gravitropism
	GO:0033014	0.00059207	0.0026963	88	539	9184	79366	tetrapyrrole biosynthetic process
	GO:0010158	0.00062229	0.0028295	11	32	9184	79366	abaxial cell fate specification
	GO:0018130	0.00063148	0.0028669	136	896	9184	79366	heterocycle biosynthetic process
	GO:0051607	0.00063478	0.0028775	91	562	9184	79366	defense response to virus
	GO:0019747	0.00065016	0.0029427	12	37	9184	79366	regulation of isoprenoid metabolic process
	GO:0010070	0.00065891	0.0029656	6	11	9184	79366	zygote asymmetric cell division
	GO:0015813	0.00065891	0.0029656	6	11	9184	79366	L-glutamate transport
	GO:0043487	0.00065925	0.0029656	9	23	9184	79366	regulation of RNA stability
	GO:0043489	0.00065925	0.0029656	9	23	9184	79366	RNA stabilization
	GO:0016998	0.00067452	0.0030297	26	116	9184	79366	cell wall macromolecule catabolic process
	GO:0010212	0.00074157	0.0033139	54	301	9184	79366	response to ionizing radiation
	GO:0000082	0.00074202	0.0033139	8	19	9184	79366	G1/S transition of mitotic cell cycle
	GO:0010492	0.00074228	0.0033139	15	53	9184	79366	maintenance of shoot apical meristem identity
	GO:0048598	0.00074228	0.0033139	15	53	9184	79366	embryonic morphogenesis
	GO:0045833	0.00076444	0.0034025	7	15	9184	79366	negative regulation of lipid metabolic process
	GO:0051055	0.00076444	0.0034025	7	15	9184	79366	negative regulation of lipid biosynthetic process
	GO:0045962	0.00077687	0.0034526	10	28	9184	79366	positive regulation of development, heterochronic
	GO:0042446	0.00078102	0.0034578	158	1068	9184	79366	hormone biosynthetic process
	GO:0006722	0.00078155	0.0034578	30	142	9184	79366	triterpenoid metabolic process
	GO:0016104	0.00078155	0.0034578	30	142	9184	79366	triterpenoid biosynthetic process
	GO:0014070	0.0007986	0.0035227	94	588	9184	79366	response to organic cyclic substance
	GO:0010583	0.0007986	0.0035227	94	588	9184	79366	response to cyclopentenone
	GO:0034621	0.00080151	0.0035302	312	2273	9184	79366	cellular macromolecular complex subunit organization
	GO:0006279	0.00081309	0.0035653	4	5	9184	79366	premeiotic DNA synthesis
	GO:0010444	0.00081309	0.0035653	4	5	9184	79366	guard mother cell differentiation
	GO:0018920	0.00081309	0.0035653	4	5	9184	79366	glyphosate metabolic process
	GO:0018160	0.0008573	0.0037424	5	8	9184	79366	peptidyl-pyrromethane cofactor linkage
	GO:0080057	0.0008573	0.0037424	5	8	9184	79366	sepal vascular tissue pattern formation
	GO:0080056	0.0008573	0.0037424	5	8	9184	79366	petal vascular tissue pattern formation
	GO:0090305	0.000922	0.0040189	66	388	9184	79366	nucleic acid phosphodiester bond hydrolysis
	GO:0000373	0.00094704	0.004122	9	24	9184	79366	Group II intron splicing
	GO:0006598	0.00096691	0.0042023	40	209	9184	79366	polyamine catabolic process
	GO:0009082	0.0009757	0.004228	18	71	9184	79366	branched chain family amino acid biosynthetic process
	GO:0043467	0.0009757	0.004228	18	71	9184	79366	regulation of generation of precursor metabolites and energy
	GO:0010167	0.00099133	0.0042894	123	808	9184	79366	response to nitrate
	GO:0046822	0.0011118	0.0048036	8	20	9184	79366	regulation of nucleocytoplasmic transport
	GO:0007062	0.0011223	0.0048418	81	499	9184	79366	sister chromatid cohesion
	GO:0005982	0.0011401	0.0049115	121	796	9184	79366	starch metabolic process
	GO:0009615	0.0011444	0.004923	111	721	9184	79366	response to virus
	GO:0016052	0.0011483	0.0049326	337	2486	9184	79366	carbohydrate catabolic process
	GO:0010033	0.001158	0.004967	1426	11478	9184	79366	response to organic substance
	GO:0000076	0.0011887	0.0050474	6	12	9184	79366	DNA replication checkpoint
	GO:0030174	0.0011887	0.0050474	6	12	9184	79366	regulation of DNA-dependent DNA replication initiation
	GO:0010338	0.0011887	0.0050474	6	12	9184	79366	leaf formation
	GO:0010353	0.0011887	0.0050474	6	12	9184	79366	response to trehalose stimulus
	GO:0035067	0.0011887	0.0050474	6	12	9184	79366	negative regulation of histone acetylation
	GO:0031057	0.0011887	0.0050474	6	12	9184	79366	negative regulation of histone modification
	GO:0032297	0.0011887	0.0050474	6	12	9184	79366	negative regulation of DNA-dependent DNA replication initiation
	GO:0009310	0.001195	0.0050667	135	903	9184	79366	amine catabolic process
	GO:0070734	0.0012236	0.0051583	7	16	9184	79366	histone H3-K27 methylation
	GO:0010424	0.0012236	0.0051583	7	16	9184	79366	DNA methylation on cytosine within a CG sequence
	GO:0035436	0.0012236	0.0051583	7	16	9184	79366	triose phosphate transmembrane transport
	GO:0015717	0.0012236	0.0051583	7	16	9184	79366	triose phosphate transport
	GO:0010038	0.0012254	0.0051584	363	2697	9184	79366	response to metal ion
	GO:0010150	0.0012633	0.0053106	51	287	9184	79366	leaf senescence
	GO:0019742	0.0013077	0.0054817	29	140	9184	79366	pentacyclic triterpenoid metabolic process
	GO:0019745	0.0013077	0.0054817	29	140	9184	79366	pentacyclic triterpenoid biosynthetic process
	GO:0045834	0.0013288	0.0055542	9	25	9184	79366	positive regulation of lipid metabolic process
	GO:0046889	0.0013288	0.0055542	9	25	9184	79366	positive regulation of lipid biosynthetic process
	GO:0051258	0.0013311	0.005556	33	166	9184	79366	protein polymerization
	GO:0019319	0.0013434	0.0055992	137	921	9184	79366	hexose biosynthetic process
	GO:0010332	0.0014259	0.005935	46	254	9184	79366	response to gamma radiation
	GO:0010229	0.0014333	0.0059572	20	85	9184	79366	inflorescence development
	GO:0009605	0.0015445	0.0063934	435	3288	9184	79366	response to external stimulus
	GO:0009747	0.0015491	0.0063934	3	3	9184	79366	hexokinase-dependent signaling
	GO:0043434	0.0015491	0.0063934	3	3	9184	79366	response to peptide hormone stimulus
	GO:0010896	0.0015491	0.0063934	3	3	9184	79366	regulation of triglyceride catabolic process
	GO:0060416	0.0015491	0.0063934	3	3	9184	79366	response to growth hormone stimulus
	GO:0048825	0.0015829	0.0065241	56	325	9184	79366	cotyledon development
	GO:0006566	0.0016569	0.0068193	19	80	9184	79366	threonine metabolic process
	GO:0015931	0.0016787	0.0068995	125	835	9184	79366	nucleobase, nucleoside, nucleotide and nucleic acid transport
	GO:0045132	0.001725	0.0070801	63	376	9184	79366	meiotic chromosome segregation
	GO:0009202	0.0017447	0.0071411	5	9	9184	79366	deoxyribonucleoside triphosphate biosynthetic process
	GO:0015760	0.0017447	0.0071411	5	9	9184	79366	glucose-6-phosphate transport
	GO:0006073	0.0018053	0.0073787	196	1385	9184	79366	cellular glucan metabolic process
	GO:0040008	0.001829	0.007462	178	1245	9184	79366	regulation of growth
	GO:0009740	0.0018307	0.007462	47	264	9184	79366	gibberellic acid mediated signaling pathway
	GO:0042256	0.0018732	0.0076143	7	17	9184	79366	mature ribosome assembly
	GO:0015800	0.0018732	0.0076143	7	17	9184	79366	acidic amino acid transport
	GO:0046890	0.001912	0.0077609	18	75	9184	79366	regulation of lipid biosynthetic process
	GO:0010254	0.001992	0.0080717	6	13	9184	79366	nectary development
	GO:0006006	0.001994	0.0080717	325	2412	9184	79366	glucose metabolic process
	GO:0042991	0.0021603	0.0087328	30	151	9184	79366	transcription factor import into nucleus
	GO:0090056	0.0022015	0.0088871	17	70	9184	79366	regulation of chlorophyll metabolic process
	GO:0090239	0.0022145	0.0089032	4	6	9184	79366	regulation of histone H4 acetylation
	GO:0009780	0.0022145	0.0089032	4	6	9184	79366	photosynthetic NADP+ reduction
	GO:0043496	0.0022145	0.0089032	4	6	9184	79366	regulation of protein homodimerization activity
	GO:0019439	0.0023514	0.0094407	68	417	9184	79366	aromatic compound catabolic process
	GO:0006739	0.0023777	0.0095335	113	752	9184	79366	NADP metabolic process
	GO:0043628	0.0023869	0.0095574	11	37	9184	79366	ncRNA 3'-end processing
	GO:0009067	0.0024313	0.0097221	76	476	9184	79366	aspartate family amino acid biosynthetic process
	GO:0048638	0.0024471	0.0097717	162	1129	9184	79366	regulation of developmental growth
	GO:0016573	0.0024749	0.0098561	10	32	9184	79366	histone acetylation
	GO:0031056	0.0024749	0.0098561	10	32	9184	79366	regulation of histone modification
	GO:0010029	0.0026122	0.010389	54	318	9184	79366	regulation of seed germination
	GO:0009617	0.0026748	0.010624	341	2553	9184	79366	response to bacterium
	GO:0006624	0.0027612	0.010952	7	18	9184	79366	vacuolar protein processing
	GO:0006563	0.0027995	0.011089	22	102	9184	79366	L-serine metabolic process
	GO:0030243	0.0028217	0.011162	95	620	9184	79366	cellulose metabolic process
	GO:0006740	0.0029252	0.011556	110	734	9184	79366	NADPH regeneration
	GO:0010205	0.0030127	0.01187	11	38	9184	79366	photoinhibition
	GO:0043155	0.0030127	0.01187	11	38	9184	79366	negative regulation of photosynthesis, light reaction
	GO:0035065	0.0031462	0.012363	6	14	9184	79366	regulation of histone acetylation
	GO:0006556	0.0031462	0.012363	6	14	9184	79366	S-adenosylmethionine biosynthetic process
	GO:0090207	0.0031574	0.01239	5	10	9184	79366	regulation of triglyceride metabolic process
	GO:0006007	0.0031706	0.012426	277	2046	9184	79366	glucose catabolic process
	GO:0042548	0.0035061	0.013722	16	67	9184	79366	regulation of photosynthesis, light reaction
	GO:0019320	0.0035968	0.014058	277	2051	9184	79366	hexose catabolic process
	GO:0006629	0.0036853	0.014385	804	6371	9184	79366	lipid metabolic process
	GO:0000075	0.0037637	0.014672	11	39	9184	79366	cell cycle checkpoint
	GO:0006826	0.0038097	0.014832	70	440	9184	79366	iron ion transport
	GO:0071370	0.0038723	0.015056	47	274	9184	79366	cellular response to gibberellin stimulus
	GO:0042362	0.0039328	0.015215	14	56	9184	79366	fat-soluble vitamin biosynthetic process
	GO:0010052	0.0039328	0.015215	14	56	9184	79366	guard cell differentiation
	GO:0006775	0.0039328	0.015215	14	56	9184	79366	fat-soluble vitamin metabolic process
	GO:0008645	0.003939	0.015215	7	19	9184	79366	hexose transport
	GO:0009263	0.003939	0.015215	7	19	9184	79366	deoxyribonucleotide biosynthetic process
	GO:0046685	0.0040718	0.015707	31	164	9184	79366	response to arsenic
	GO:0019318	0.0041741	0.016081	344	2597	9184	79366	hexose metabolic process
	GO:0010817	0.0041889	0.016103	248	1825	9184	79366	regulation of hormone levels
	GO:0008156	0.0041909	0.016103	12	45	9184	79366	negative regulation of DNA replication
	GO:0043562	0.0042235	0.016207	29	151	9184	79366	cellular response to nitrogen levels
	GO:0050898	0.0042434	0.016242	9	29	9184	79366	nitrile metabolic process
	GO:0032386	0.0042434	0.016242	9	29	9184	79366	regulation of intracellular transport
	GO:0046364	0.0043225	0.016523	137	951	9184	79366	monosaccharide biosynthetic process
	GO:0009682	0.0043647	0.016657	23	112	9184	79366	induced systemic resistance
	GO:0045595	0.0043688	0.016657	96	637	9184	79366	regulation of cell differentiation
	GO:0009616	0.0044381	0.016856	65	406	9184	79366	virus induced gene silencing
	GO:0052018	0.0044381	0.016856	65	406	9184	79366	modulation by symbiont of RNA levels in host
	GO:0052249	0.0044381	0.016856	65	406	9184	79366	modulation of RNA levels in other organism involved in symbiotic interaction
	GO:0006338	0.0046054	0.017469	26	132	9184	79366	chromatin remodeling
	GO:0000412	0.0046931	0.017733	4	7	9184	79366	histone peptidyl-prolyl isomerization
	GO:0046622	0.0046931	0.017733	4	7	9184	79366	positive regulation of organ growth
	GO:0010064	0.0046931	0.017733	4	7	9184	79366	embryonic shoot morphogenesis
	GO:0032877	0.0047341	0.017808	6	15	9184	79366	positive regulation of DNA endoreduplication
	GO:0080144	0.0047341	0.017808	6	15	9184	79366	amino acid homeostasis
	GO:0006438	0.0047341	0.017808	6	15	9184	79366	valyl-tRNA aminoacylation
	GO:0044092	0.0047372	0.017808	70	444	9184	79366	negative regulation of molecular function
	GO:0065003	0.0048285	0.018129	326	2458	9184	79366	macromolecular complex assembly
	GO:0044275	0.005048	0.018928	314	2363	9184	79366	cellular carbohydrate catabolic process
	GO:0030002	0.0052394	0.019522	5	11	9184	79366	cellular anion homeostasis
	GO:0030319	0.0052394	0.019522	5	11	9184	79366	cellular di-, tri-valent inorganic anion homeostasis
	GO:0030643	0.0052394	0.019522	5	11	9184	79366	cellular phosphate ion homeostasis
	GO:0010201	0.0052394	0.019522	5	11	9184	79366	response to continuous far red light stimulus by the high-irradiance response system
	GO:0043044	0.0052394	0.019522	5	11	9184	79366	ATP-dependent chromatin remodeling
	GO:0007015	0.0053513	0.019914	95	634	9184	79366	actin filament organization
	GO:0009095	0.0054486	0.020171	9	30	9184	79366	aromatic amino acid family biosynthetic process, prephenate pathway
	GO:0045490	0.0054613	0.020171	7	20	9184	79366	pectin catabolic process
	GO:0009757	0.0054613	0.020171	7	20	9184	79366	hexose mediated signaling
	GO:0051029	0.0054613	0.020171	7	20	9184	79366	rRNA transport
	GO:0010148	0.0054613	0.020171	7	20	9184	79366	transpiration
	GO:0006407	0.0054613	0.020171	7	20	9184	79366	rRNA export from nucleus
	GO:0006997	0.0055625	0.020469	59	366	9184	79366	nucleus organization
	GO:0070297	0.0055629	0.020469	15	64	9184	79366	regulation of two-component signal transduction system (phosphorelay)
	GO:0010104	0.0055629	0.020469	15	64	9184	79366	regulation of ethylene mediated signaling pathway
	GO:0032784	0.0056218	0.020583	8	25	9184	79366	regulation of RNA elongation
	GO:0010036	0.0056218	0.020583	8	25	9184	79366	response to boron
	GO:0051329	0.0056218	0.020583	8	25	9184	79366	interphase of mitotic cell cycle
	GO:0031935	0.0056218	0.020583	8	25	9184	79366	regulation of chromatin silencing
	GO:0032973	0.0056586	0.020616	3	4	9184	79366	amino acid export
	GO:0009801	0.0056586	0.020616	3	4	9184	79366	cinnamic acid ester metabolic process
	GO:0006348	0.0056586	0.020616	3	4	9184	79366	chromatin silencing at telomere
	GO:0040009	0.0056586	0.020616	3	4	9184	79366	regulation of growth rate
	GO:0046365	0.0059892	0.021793	277	2072	9184	79366	monosaccharide catabolic process
	GO:0009561	0.0059968	0.021794	102	690	9184	79366	megagametogenesis
	GO:0009081	0.0060202	0.021852	25	128	9184	79366	branched chain family amino acid metabolic process
	GO:0048574	0.0060835	0.022055	18	83	9184	79366	long-day photoperiodism, flowering
	GO:0046164	0.0060992	0.022085	281	2105	9184	79366	alcohol catabolic process
	GO:0022607	0.0061155	0.022116	413	3177	9184	79366	cellular component assembly
	GO:0007067	0.0063322	0.022872	46	274	9184	79366	mitosis
	GO:0009900	0.0063681	0.022973	20	96	9184	79366	dehiscence
	GO:0046496	0.0063868	0.023013	113	776	9184	79366	nicotinamide nucleotide metabolic process
	GO:0045488	0.0063961	0.023018	45	267	9184	79366	pectin metabolic process
	GO:0016567	0.0064638	0.023211	144	1017	9184	79366	protein ubiquitination
	GO:0009585	0.0064734	0.023211	15	65	9184	79366	red, far-red light phototransduction
	GO:0007602	0.0064734	0.023211	15	65	9184	79366	phototransduction
	GO:0009084	0.0067993	0.02435	23	116	9184	79366	glutamine family amino acid biosynthetic process
	GO:0046500	0.0068404	0.024379	6	16	9184	79366	S-adenosylmethionine metabolic process
	GO:0051051	0.0068404	0.024379	6	16	9184	79366	negative regulation of transport
	GO:0006269	0.0068404	0.024379	6	16	9184	79366	DNA replication, synthesis of RNA primer
	GO:0080024	0.0068404	0.024379	6	16	9184	79366	indolebutyric acid metabolic process
	GO:0033157	0.0073092	0.025953	8	26	9184	79366	regulation of intracellular protein transport
	GO:0070201	0.0073092	0.025953	8	26	9184	79366	regulation of establishment of protein localization
	GO:0051223	0.0073092	0.025953	8	26	9184	79366	regulation of protein transport
	GO:0017148	0.0073172	0.025953	12	48	9184	79366	negative regulation of translation
	GO:0010216	0.0073846	0.026161	7	21	9184	79366	maintenance of DNA methylation
	GO:0006536	0.0075179	0.026601	19	91	9184	79366	glutamate metabolic process
	GO:0090329	0.0075566	0.026706	23	117	9184	79366	regulation of DNA-dependent DNA replication
	GO:0019827	0.0076185	0.026893	47	284	9184	79366	stem cell maintenance
	GO:0006760	0.0076998	0.027147	39	227	9184	79366	folic acid and derivative metabolic process
	GO:0019362	0.0077268	0.02721	113	781	9184	79366	pyridine nucleotide metabolic process
	GO:0008643	0.0077587	0.027289	37	213	9184	79366	carbohydrate transport
	GO:0010019	0.0077978	0.027395	10	37	9184	79366	chloroplast-nucleus signaling pathway
	GO:0070887	0.0079272	0.027816	732	5827	9184	79366	cellular response to chemical stimulus
	GO:0006098	0.0080339	0.028157	106	728	9184	79366	pentose-phosphate shunt
	GO:0009102	0.0081327	0.028402	5	12	9184	79366	biotin biosynthetic process
	GO:0006768	0.0081327	0.028402	5	12	9184	79366	biotin metabolic process
	GO:0060776	0.0081327	0.028402	5	12	9184	79366	simple leaf morphogenesis
	GO:0051193	0.008164	0.028478	17	79	9184	79366	regulation of cofactor metabolic process
	GO:0052546	0.008267	0.028803	31	172	9184	79366	cell wall pectin metabolic process
	GO:0010106	0.0083314	0.028993	68	440	9184	79366	cellular response to iron ion starvation
	GO:0015849	0.0084863	0.029437	162	1167	9184	79366	organic acid transport
	GO:0045827	0.0085289	0.029437	4	8	9184	79366	negative regulation of isoprenoid metabolic process
	GO:0046168	0.0085289	0.029437	4	8	9184	79366	glycerol-3-phosphate catabolic process
	GO:0009413	0.0085289	0.029437	4	8	9184	79366	response to flooding
	GO:0009423	0.0085289	0.029437	4	8	9184	79366	chorismate biosynthetic process
	GO:0031055	0.0085289	0.029437	4	8	9184	79366	chromatin remodeling at centromere
	GO:0031508	0.0085289	0.029437	4	8	9184	79366	centromeric heterochromatin formation
	GO:0006559	0.0086342	0.029766	9	32	9184	79366	L-phenylalanine catabolic process
	GO:0009583	0.0086517	0.029791	15	67	9184	79366	detection of light stimulus
	GO:0006265	0.0086908	0.029891	12	49	9184	79366	DNA topological change
	GO:0000087	0.0087799	0.030118	46	279	9184	79366	M phase of mitotic cell cycle
	GO:0009901	0.0087874	0.030118	14	61	9184	79366	anther dehiscence
	GO:0006553	0.0087874	0.030118	14	61	9184	79366	lysine metabolic process
	GO:0046173	0.0091391	0.031287	43	258	9184	79366	polyol biosynthetic process
	GO:0048864	0.0092109	0.031496	47	287	9184	79366	stem cell development
	GO:0009094	0.0093511	0.031902	8	27	9184	79366	L-phenylalanine biosynthetic process
	GO:0051325	0.0093511	0.031902	8	27	9184	79366	interphase
	GO:0033356	0.0095497	0.032504	6	17	9184	79366	UDP-L-arabinose metabolic process
	GO:0010371	0.0095497	0.032504	6	17	9184	79366	regulation of gibberellin biosynthetic process
	GO:0010035	0.0096424	0.032782	581	4587	9184	79366	response to inorganic substance
	GO:0032776	0.0097657	0.033087	7	22	9184	79366	DNA methylation on cytosine
	GO:0000710	0.0097657	0.033087	7	22	9184	79366	meiotic mismatch repair
	GO:0034219	0.0097657	0.033087	7	22	9184	79366	carbohydrate transmembrane transport
	GO:0000041	0.0098456	0.033319	125	881	9184	79366	transition metal ion transport
	GO:0006081	0.0099682	0.033695	167	1212	9184	79366	cellular aldehyde metabolic process
	GO:0009063	0.010458	0.035311	102	704	9184	79366	cellular amino acid catabolic process
	GO:0051304	0.010677	0.035967	9	33	9184	79366	chromosome separation
	GO:0051307	0.010677	0.035967	9	33	9184	79366	meiotic chromosome separation
	GO:0006113	0.011262	0.037854	18	88	9184	79366	fermentation
	GO:0048571	0.011262	0.037854	18	88	9184	79366	long-day photoperiodism
	GO:0035266	0.011487	0.038565	10	39	9184	79366	meristem growth
	GO:0006605	0.011616	0.038952	488	3830	9184	79366	protein targeting
	GO:0006541	0.011715	0.039239	14	63	9184	79366	glutamine metabolic process
	GO:0006564	0.011789	0.039443	8	28	9184	79366	L-serine biosynthetic process
	GO:0018065	0.011971	0.039961	5	13	9184	79366	protein-cofactor linkage
	GO:0010165	0.011971	0.039961	5	13	9184	79366	response to X-ray
	GO:0070298	0.012033	0.040079	12	51	9184	79366	negative regulation of two-component signal transduction system (phosphorelay)
	GO:0010105	0.012033	0.040079	12	51	9184	79366	negative regulation of ethylene mediated signaling pathway
	GO:0048863	0.012477	0.04151	47	292	9184	79366	stem cell differentiation
	GO:0042592	0.012594	0.041851	256	1935	9184	79366	homeostatic process
	GO:0000712	0.012661	0.041934	7	23	9184	79366	resolution of meiotic recombination intermediates
	GO:0050821	0.012661	0.041934	7	23	9184	79366	protein stabilization
	GO:0031647	0.012661	0.041934	7	23	9184	79366	regulation of protein stability
	GO:0010155	0.012719	0.042077	49	307	9184	79366	regulation of proton transport
	GO:0006767	0.012778	0.042226	54	344	9184	79366	water-soluble vitamin metabolic process
	GO:0009623	0.012927	0.042303	3	5	9184	79366	response to parasitic fungus
	GO:0010203	0.012927	0.042303	3	5	9184	79366	response to very low fluence red light stimulus
	GO:0046209	0.012944	0.042303	6	18	9184	79366	nitric oxide metabolic process
	GO:0006072	0.012944	0.042303	6	18	9184	79366	glycerol-3-phosphate metabolic process
	GO:0006809	0.012944	0.042303	6	18	9184	79366	nitric oxide biosynthetic process
	GO:0070828	0.012965	0.042303	15	70	9184	79366	heterochromatin organization
	GO:0005986	0.012965	0.042303	15	70	9184	79366	sucrose biosynthetic process
	GO:0031507	0.012965	0.042303	15	70	9184	79366	heterochromatin formation
	GO:0043933	0.012982	0.042303	328	2522	9184	79366	macromolecular complex subunit organization
	GO:0045176	0.013389	0.042303	2	2	9184	79366	apical protein localization
	GO:0000354	0.013389	0.042303	2	2	9184	79366	cis assembly of pre-catalytic spliceosome
	GO:0000470	0.013389	0.042303	2	2	9184	79366	maturation of LSU-rRNA
	GO:0000488	0.013389	0.042303	2	2	9184	79366	maturation of LSU-rRNA from tetracistronic rRNA transcript (SSU-rRNA, LSU-rRNA, 4.5S-rRNA, 5S-rRNA)
	GO:0000489	0.013389	0.042303	2	2	9184	79366	maturation of SSU-rRNA from tetracistronic rRNA transcript (SSU-rRNA, LSU-rRNA, 4.5S-rRNA, 5S-rRNA)
	GO:0017085	0.013389	0.042303	2	2	9184	79366	response to insecticide
	GO:0033567	0.013389	0.042303	2	2	9184	79366	DNA replication, Okazaki fragment processing
	GO:0009120	0.013389	0.042303	2	2	9184	79366	deoxyribonucleoside metabolic process
	GO:0009211	0.013389	0.042303	2	2	9184	79366	pyrimidine deoxyribonucleoside triphosphate metabolic process
	GO:0046080	0.013389	0.042303	2	2	9184	79366	dUTP metabolic process
	GO:0046125	0.013389	0.042303	2	2	9184	79366	pyrimidine deoxyribonucleoside metabolic process
	GO:0009661	0.013389	0.042303	2	2	9184	79366	chromoplast organization
	GO:0046680	0.013389	0.042303	2	2	9184	79366	response to DDT
	GO:0050878	0.013389	0.042303	2	2	9184	79366	regulation of body fluid levels
	GO:0050891	0.013389	0.042303	2	2	9184	79366	multicellular organismal water homeostasis
	GO:0009996	0.013389	0.042303	2	2	9184	79366	negative regulation of cell fate specification
	GO:0071452	0.013389	0.042303	2	2	9184	79366	cellular response to singlet oxygen
	GO:0010062	0.013389	0.042303	2	2	9184	79366	negative regulation of trichoblast fate specification
	GO:0010221	0.013389	0.042303	2	2	9184	79366	negative regulation of vernalization response
	GO:0010234	0.013389	0.042303	2	2	9184	79366	tapetal cell fate specification
	GO:0006273	0.013389	0.042303	2	2	9184	79366	lagging strand elongation
	GO:0043137	0.013389	0.042303	2	2	9184	79366	DNA replication, removal of RNA primer
	GO:0006287	0.013389	0.042303	2	2	9184	79366	base-excision repair, gap-filling
	GO:0006297	0.013389	0.042303	2	2	9184	79366	nucleotide-excision repair, DNA gap filling
	GO:0010398	0.013389	0.042303	2	2	9184	79366	xylogalacturonan metabolic process
	GO:0010454	0.013389	0.042303	2	2	9184	79366	negative regulation of cell fate commitment
	GO:0019379	0.013389	0.042303	2	2	9184	79366	sulfate assimilation, phosphoadenylyl sulfate reduction by phosphoadenylyl-sulfate reductase (thioredoxin)
	GO:0015742	0.013389	0.042303	2	2	9184	79366	alpha-ketoglutarate transport
	GO:0015853	0.013389	0.042303	2	2	9184	79366	adenine transport
	GO:0015854	0.013389	0.042303	2	2	9184	79366	guanine transport
	GO:0008105	0.013389	0.042303	2	2	9184	79366	asymmetric protein localization
	GO:0045004	0.013389	0.042303	2	2	9184	79366	DNA replication proofreading
	GO:0042450	0.013956	0.04386	4	9	9184	79366	arginine biosynthetic process via ornithine
	GO:0010231	0.013956	0.04386	4	9	9184	79366	maintenance of seed dormancy
	GO:0080055	0.013956	0.04386	4	9	9184	79366	low affinity nitrate transport
	GO:0051446	0.013956	0.04386	4	9	9184	79366	positive regulation of meiotic cell cycle
	GO:0043393	0.013956	0.04386	4	9	9184	79366	regulation of protein binding
	GO:0071483	0.014047	0.044098	16	77	9184	79366	cellular response to blue light
	GO:0044070	0.014445	0.0453	30	172	9184	79366	regulation of anion transport
	GO:0051701	0.014572	0.04565	72	482	9184	79366	interaction with host
	GO:0006811	0.014642	0.04582	474	3729	9184	79366	ion transport
	GO:0010030	0.014724	0.045981	15	71	9184	79366	positive regulation of seed germination
	GO:0051240	0.014724	0.045981	15	71	9184	79366	positive regulation of multicellular organismal process
	GO:0010109	0.014781	0.046107	19	97	9184	79366	regulation of photosynthesis
	GO:0042558	0.015232	0.047466	39	237	9184	79366	pteridine and derivative metabolic process
	GO:0032446	0.015385	0.047892	153	1116	9184	79366	protein modification by small protein conjugation
	GO:0046688	0.015884	0.049394	13	59	9184	79366	response to copper ion
Down-regulated genes of P22, 14 DAP VS 21 DAP	GO:0010200	2.3403e-179	0	759	1945	10664	79366	response to chitin
	GO:0009743	1.5346e-96	2.272e-93	929	3532	10664	79366	response to carbohydrate stimulus
	GO:0023034	9.7506e-86	9.6238e-83	794	2970	10664	79366	intracellular signaling pathway
	GO:0009611	2.2907e-83	1.6957e-80	512	1599	10664	79366	response to wounding
	GO:0009753	4.087e-83	2.4203e-80	638	2208	10664	79366	response to jasmonic acid stimulus
	GO:0010033	3.2162e-75	1.5872e-72	2188	11478	10664	79366	response to organic substance
	GO:0023033	1.2063e-73	5.1028e-71	1304	6040	10664	79366	signaling pathway
	GO:0045730	2.8003e-68	9.213e-66	237	536	10664	79366	respiratory burst
	GO:0002679	2.8003e-68	9.213e-66	237	536	10664	79366	respiratory burst involved in defense response
	GO:0035556	9.6415e-68	2.8549e-65	629	2352	10664	79366	intracellular signal transduction
	GO:0009620	2.8927e-63	7.7866e-61	592	2220	10664	79366	response to fungus
	GO:0042221	1.6535e-61	4.08e-59	2828	16157	10664	79366	response to chemical stimulus
	GO:0009738	3.2302e-60	7.3575e-58	333	988	10664	79366	abscisic acid mediated signaling pathway
	GO:0006952	5.6224e-59	1.1891e-56	1259	6107	10664	79366	defense response
	GO:0023052	1.0684e-57	2.109e-55	1537	7856	10664	79366	signaling
	GO:0031347	1.2931e-57	2.3931e-55	604	2363	10664	79366	regulation of defense response
	GO:0006950	1.6806e-57	2.9273e-55	2758	15840	10664	79366	response to stress
	GO:0009414	2.3318e-57	3.8358e-55	493	1788	10664	79366	response to water deprivation
	GO:0009415	3.192e-57	4.9745e-55	496	1805	10664	79366	response to water
	GO:0009719	2.7255e-56	4.035e-54	1366	6831	10664	79366	response to endogenous stimulus
	GO:0006984	3.2643e-56	4.6027e-54	316	946	10664	79366	ER-nucleus signaling pathway
	GO:0023060	9.4995e-55	1.2785e-52	999	4648	10664	79366	signal transmission
	GO:0071215	1.2216e-54	1.5727e-52	338	1061	10664	79366	cellular response to abscisic acid stimulus
	GO:0023046	1.438e-54	1.7742e-52	999	4652	10664	79366	signaling process
	GO:0080134	1.7602e-54	2.0847e-52	608	2432	10664	79366	regulation of response to stress
	GO:0050776	2.1736e-54	2.3837e-52	514	1935	10664	79366	regulation of immune response
	GO:0002682	2.1736e-54	2.3837e-52	514	1935	10664	79366	regulation of immune system process
	GO:0045088	3.4391e-53	3.6368e-51	507	1915	10664	79366	regulation of innate immune response
	GO:0071495	5.963e-53	6.0884e-51	769	3351	10664	79366	cellular response to endogenous stimulus
	GO:0071445	8.0112e-53	7.4129e-51	305	926	10664	79366	cellular response to protein stimulus
	GO:0034620	8.0112e-53	7.4129e-51	305	926	10664	79366	cellular response to unfolded protein
	GO:0006986	8.0112e-53	7.4129e-51	305	926	10664	79366	response to unfolded protein
	GO:0007165	1.0457e-52	9.383e-51	933	4304	10664	79366	signal transduction
	GO:0030968	1.7818e-52	1.5518e-50	303	920	10664	79366	endoplasmic reticulum unfolded protein response
	GO:0009694	2.5267e-51	2.1376e-49	243	665	10664	79366	jasmonic acid metabolic process
	GO:0010363	2.6797e-51	2.204e-49	465	1723	10664	79366	regulation of plant-type hypersensitive response
	GO:0071216	6.6285e-51	5.3046e-49	306	948	10664	79366	cellular response to biotic stimulus
	GO:0031407	9.5734e-51	7.4597e-49	249	695	10664	79366	oxylipin metabolic process
	GO:0006612	1.052e-50	7.9874e-49	482	1819	10664	79366	protein targeting to membrane
	GO:0009755	8.9664e-50	6.6374e-48	571	2306	10664	79366	hormone-mediated signaling pathway
	GO:0042538	1.2695e-49	9.1684e-48	250	708	10664	79366	hyperosmotic salinity response
	GO:0071310	1.8545e-49	1.3074e-47	1040	5016	10664	79366	cellular response to organic substance
	GO:0080135	1.9503e-49	1.343e-47	465	1748	10664	79366	regulation of cellular response to stress
	GO:0051707	6.7214e-49	4.5232e-47	1195	5975	10664	79366	response to other organism
	GO:0009695	5.1612e-48	3.396e-46	209	546	10664	79366	jasmonic acid biosynthetic process
	GO:0009867	1.2148e-47	7.6531e-46	383	1353	10664	79366	jasmonic acid mediated signaling pathway
	GO:0071395	1.2148e-47	7.6531e-46	383	1353	10664	79366	cellular response to jasmonic acid stimulus
	GO:0043067	6.5275e-47	4.0266e-45	472	1820	10664	79366	regulation of programmed cell death
	GO:0009737	6.7687e-47	4.0902e-45	629	2674	10664	79366	response to abscisic acid stimulus
	GO:0043069	1.7473e-46	1.0348e-44	271	828	10664	79366	negative regulation of programmed cell death
	GO:0060548	1.8023e-46	1.0464e-44	276	851	10664	79366	negative regulation of cell death
	GO:0050896	2.0298e-46	1.1558e-44	3927	24452	10664	79366	response to stimulus
	GO:0010941	2.0751e-46	1.1593e-44	478	1859	10664	79366	regulation of cell death
	GO:0009607	9.546e-46	5.2344e-44	1368	7145	10664	79366	response to biotic stimulus
	GO:0034976	1.1444e-45	6.1612e-44	431	1623	10664	79366	response to endoplasmic reticulum stress
	GO:0031408	1.4398e-45	7.613e-44	209	563	10664	79366	oxylipin biosynthetic process
	GO:0070887	5.7164e-44	2.9695e-42	1149	5827	10664	79366	cellular response to chemical stimulus
	GO:0048583	1.3176e-43	6.7267e-42	666	2945	10664	79366	regulation of response to stimulus
	GO:0009751	6.0601e-43	3.0413e-41	519	2134	10664	79366	response to salicylic acid stimulus
	GO:0032870	6.4618e-42	3.1889e-40	583	2507	10664	79366	cellular response to hormone stimulus
	GO:0002376	7.1753e-41	3.483e-39	759	3543	10664	79366	immune system process
	GO:0006955	2.3047e-40	1.1007e-38	745	3472	10664	79366	immune response
	GO:0009863	2.4542e-39	1.1355e-37	406	1582	10664	79366	salicylic acid mediated signaling pathway
	GO:0050832	2.4542e-39	1.1355e-37	406	1582	10664	79366	defense response to fungus
	GO:0071446	1.5652e-38	7.1303e-37	406	1594	10664	79366	cellular response to salicylic acid stimulus
	GO:0009692	2.9653e-38	1.3105e-36	197	567	10664	79366	ethylene metabolic process
	GO:0009693	2.9653e-38	1.3105e-36	197	567	10664	79366	ethylene biosynthetic process
	GO:0043449	8.2015e-38	3.5195e-36	198	575	10664	79366	cellular alkene metabolic process
	GO:0043450	8.2015e-38	3.5195e-36	198	575	10664	79366	alkene biosynthetic process
	GO:0009725	3.6086e-37	1.5265e-35	1100	5722	10664	79366	response to hormone stimulus
	GO:0009723	2.0033e-35	8.3547e-34	384	1524	10664	79366	response to ethylene stimulus
	GO:0051704	2.4723e-31	1.0167e-29	1348	7512	10664	79366	multi-organism process
	GO:0051716	6.6019e-31	2.6778e-29	1532	8737	10664	79366	cellular response to stimulus
	GO:0031348	2.906e-30	1.1628e-28	327	1299	10664	79366	negative regulation of defense response
	GO:0009612	9.626e-30	3.8003e-28	109	260	10664	79366	response to mechanical stimulus
	GO:0002252	8.2547e-29	3.2161e-27	284	1093	10664	79366	immune effector process
	GO:0009814	3.5597e-27	1.3689e-25	503	2350	10664	79366	defense response, incompatible interaction
	GO:0006972	2.4057e-26	9.1323e-25	287	1146	10664	79366	hyperosmotic response
	GO:0009408	3.2881e-26	1.2324e-24	302	1229	10664	79366	response to heat
	GO:0009627	1.2788e-25	4.733e-24	426	1936	10664	79366	systemic acquired resistance
	GO:0052542	1.1218e-24	4.1009e-23	112	305	10664	79366	defense response by callose deposition
	GO:0048585	2.5218e-23	9.1062e-22	367	1645	10664	79366	negative regulation of response to stimulus
	GO:0006633	2.9591e-23	1.0557e-21	285	1186	10664	79366	fatty acid biosynthetic process
	GO:0052545	7.3235e-23	2.5815e-21	138	436	10664	79366	callose localization
	GO:0023014	1.1435e-22	3.9834e-21	261	1065	10664	79366	signal transmission via phosphorylation event
	GO:0007243	1.8422e-22	6.3427e-21	260	1063	10664	79366	intracellular protein kinase cascade
	GO:0033037	1.8855e-22	6.4172e-21	138	440	10664	79366	polysaccharide localization
	GO:0000165	2.3443e-22	7.8881e-21	251	1016	10664	79366	MAPKKK cascade
	GO:0009697	1.6447e-21	5.4718e-20	231	922	10664	79366	salicylic acid biosynthetic process
	GO:0045087	1.9128e-21	6.2931e-20	588	3014	10664	79366	innate immune response
	GO:0000160	3.1992e-21	1.041e-19	169	604	10664	79366	two-component signal transduction system (phosphorelay)
	GO:0051789	7.0827e-21	2.2795e-19	379	1768	10664	79366	response to protein stimulus
	GO:0009696	2.6125e-20	8.3178e-19	235	963	10664	79366	salicylic acid metabolic process
	GO:0009873	5.3546e-20	1.6867e-18	135	451	10664	79366	ethylene mediated signaling pathway
	GO:0009862	9.7539e-20	3.0401e-18	271	1172	10664	79366	systemic acquired resistance, salicylic acid mediated signaling pathway
	GO:0006575	2.1905e-19	6.7562e-18	497	2515	10664	79366	cellular amino acid derivative metabolic process
	GO:0009642	1.011e-18	3.0861e-17	254	1096	10664	79366	response to light intensity
	GO:0006555	2.2632e-18	6.8381e-17	230	969	10664	79366	methionine metabolic process
	GO:0010286	1.7227e-17	5.1523e-16	110	358	10664	79366	heat acclimation
	GO:0009266	3.1894e-17	9.4438e-16	735	4092	10664	79366	response to temperature stimulus
	GO:0009066	6.8631e-17	2.012e-15	254	1132	10664	79366	aspartate family amino acid metabolic process
	GO:0006944	3.0877e-16	8.8762e-15	274	1261	10664	79366	cellular membrane fusion
	GO:0061025	3.0877e-16	8.8762e-15	274	1261	10664	79366	membrane fusion
	GO:0042398	1.656e-15	4.7148e-14	372	1863	10664	79366	cellular amino acid derivative biosynthetic process
	GO:0046394	6.1359e-15	1.714e-13	767	4398	10664	79366	carboxylic acid biosynthetic process
	GO:0016053	6.1359e-15	1.714e-13	767	4398	10664	79366	organic acid biosynthetic process
	GO:0032787	1.0476e-14	2.8991e-13	994	5916	10664	79366	monocarboxylic acid metabolic process
	GO:0006979	1.9229e-14	5.272e-13	442	2328	10664	79366	response to oxidative stress
	GO:0043455	2.1129e-14	5.7397e-13	157	638	10664	79366	regulation of secondary metabolic process
	GO:0050794	2.9975e-14	8.0687e-13	2606	17154	10664	79366	regulation of cellular process
	GO:0033554	5.3958e-14	1.4394e-12	818	4779	10664	79366	cellular response to stress
	GO:0006631	6.1849e-14	1.6351e-12	438	2320	10664	79366	fatty acid metabolic process
	GO:0006970	8.7396e-14	2.2901e-12	669	3808	10664	79366	response to osmotic stress
	GO:0006082	9.014e-14	2.3413e-12	1331	8258	10664	79366	organic acid metabolic process
	GO:0043436	1.0715e-13	2.735e-12	1330	8256	10664	79366	oxoacid metabolic process
	GO:0019752	1.0715e-13	2.735e-12	1330	8256	10664	79366	carboxylic acid metabolic process
	GO:0009628	1.493e-13	3.7783e-12	1699	10818	10664	79366	response to abiotic stimulus
	GO:0071369	1.6021e-13	4.0203e-12	138	550	10664	79366	cellular response to ethylene stimulus
	GO:0042180	2.7706e-13	6.8939e-12	1338	8338	10664	79366	cellular ketone metabolic process
	GO:0050789	4.5651e-13	1.1264e-11	2954	19751	10664	79366	regulation of biological process
	GO:0009651	6.5088e-13	1.5928e-11	632	3605	10664	79366	response to salt stress
	GO:0065007	1.7576e-12	4.2658e-11	3505	23787	10664	79366	biological regulation
	GO:0009617	2.1613e-12	5.203e-11	466	2553	10664	79366	response to bacterium
	GO:0009625	2.6404e-12	6.3051e-11	102	379	10664	79366	response to insect
	GO:0009269	2.9145e-12	6.9039e-11	56	159	10664	79366	response to desiccation
	GO:0009409	3.0021e-11	7.055e-10	485	2721	10664	79366	response to cold
	GO:0050691	3.4443e-11	8.0304e-10	12	12	10664	79366	regulation of defense response to virus by host
	GO:0009644	4.3643e-11	1.0096e-09	189	883	10664	79366	response to high light intensity
	GO:0009646	4.6136e-11	1.059e-09	49	138	10664	79366	response to absence of light
	GO:0042542	4.7365e-11	1.0788e-09	223	1085	10664	79366	response to hydrogen peroxide
	GO:0009733	9.1109e-11	2.0593e-09	349	1870	10664	79366	response to auxin stimulus
	GO:0000302	1.2604e-10	2.8272e-09	275	1413	10664	79366	response to reactive oxygen species
	GO:0006629	2.2813e-10	5.0789e-09	1023	6371	10664	79366	lipid metabolic process
	GO:0009595	3.4771e-10	7.6834e-09	120	508	10664	79366	detection of biotic stimulus
	GO:0009963	8.7038e-10	1.909e-08	108	449	10664	79366	positive regulation of flavonoid biosynthetic process
	GO:0009962	1.4756e-09	3.2126e-08	119	514	10664	79366	regulation of flavonoid biosynthetic process
	GO:0042742	1.87e-09	4.0416e-08	342	1874	10664	79366	defense response to bacterium
	GO:0006725	1.9604e-09	4.2063e-08	626	3737	10664	79366	cellular aromatic compound metabolic process
	GO:0080086	2.0195e-09	4.302e-08	15	21	10664	79366	stamen filament development
	GO:0006605	2.511e-09	5.3109e-08	639	3830	10664	79366	protein targeting
	GO:0044283	3.3564e-09	7.0484e-08	1305	8410	10664	79366	small molecule biosynthetic process
	GO:0010310	6.1265e-09	1.2775e-07	174	847	10664	79366	regulation of hydrogen peroxide metabolic process
	GO:0080010	7.3082e-09	1.5133e-07	174	849	10664	79366	regulation of oxygen and reactive oxygen species metabolic process
	GO:0010411	7.8322e-09	1.6105e-07	25	55	10664	79366	xyloglucan metabolic process
	GO:0006790	8.7963e-09	1.7963e-07	474	2761	10664	79366	sulfur metabolic process
	GO:0043900	2.6709e-08	5.4169e-07	124	568	10664	79366	regulation of multi-organism process
	GO:0008610	3.2606e-08	6.5677e-07	674	4132	10664	79366	lipid biosynthetic process
	GO:0000096	6.9658e-08	1.3936e-06	335	1893	10664	79366	sulfur amino acid metabolic process
	GO:0019438	1.2949e-07	2.5732e-06	414	2423	10664	79366	aromatic compound biosynthetic process
	GO:0050688	1.4147e-07	2.762e-06	13	20	10664	79366	regulation of defense response to virus
	GO:0002697	1.4147e-07	2.762e-06	13	20	10664	79366	regulation of immune effector process
	GO:0002831	1.4178e-07	2.762e-06	24	58	10664	79366	regulation of response to biotic stimulus
	GO:0009820	1.52e-07	2.9056e-06	20	43	10664	79366	alkaloid metabolic process
	GO:0009821	1.52e-07	2.9056e-06	20	43	10664	79366	alkaloid biosynthetic process
	GO:0002237	1.521e-07	2.9056e-06	87	373	10664	79366	response to molecule of bacterial origin
	GO:0033036	2.5927e-07	4.9211e-06	951	6100	10664	79366	macromolecule localization
	GO:0006886	2.6899e-07	5.0732e-06	698	4356	10664	79366	intracellular protein transport
	GO:0034613	4.4842e-07	8.4035e-06	709	4447	10664	79366	cellular protein localization
	GO:0051606	7.1417e-07	1.33e-05	140	698	10664	79366	detection of stimulus
	GO:0045184	7.4255e-07	1.3656e-05	759	4807	10664	79366	establishment of protein localization
	GO:0015031	7.4255e-07	1.3656e-05	759	4807	10664	79366	protein transport
	GO:0070727	1.2171e-06	2.2246e-05	724	4582	10664	79366	cellular macromolecule localization
	GO:0008104	1.2309e-06	2.2361e-05	768	4886	10664	79366	protein localization
	GO:0010193	1.3682e-06	2.4702e-05	41	143	10664	79366	response to ozone
	GO:0009896	2.9983e-06	5.3806e-05	10	15	10664	79366	positive regulation of catabolic process
	GO:0006909	3.0917e-06	5.5148e-05	12	21	10664	79366	phagocytosis
	GO:0016311	5.3905e-06	9.5577e-05	91	428	10664	79366	dephosphorylation
	GO:0032950	5.8774e-06	0.00010177	6	6	10664	79366	regulation of beta-glucan metabolic process
	GO:0032951	5.8774e-06	0.00010177	6	6	10664	79366	regulation of beta-glucan biosynthetic process
	GO:0032952	5.8774e-06	0.00010177	6	6	10664	79366	regulation of 1,3-beta-glucan metabolic process
	GO:0032953	5.8774e-06	0.00010177	6	6	10664	79366	regulation of 1,3-beta-glucan biosynthetic process
	GO:0044255	6.5519e-06	0.00011279	788	5084	10664	79366	cellular lipid metabolic process
	GO:0009816	7.1105e-06	0.0001217	50	199	10664	79366	defense response to bacterium, incompatible interaction
	GO:0014070	8.0579e-06	0.00013634	117	588	10664	79366	response to organic cyclic substance
	GO:0010583	8.0579e-06	0.00013634	117	588	10664	79366	response to cyclopentenone
	GO:0009889	8.746e-06	0.00014714	1515	10231	10664	79366	regulation of biosynthetic process
	GO:0031326	9.7531e-06	0.00016316	1510	10201	10664	79366	regulation of cellular biosynthetic process
	GO:0009308	1.0669e-05	0.00017748	642	4089	10664	79366	amine metabolic process
	GO:0031323	1.8844e-05	0.00031172	1692	11540	10664	79366	regulation of cellular metabolic process
	GO:0071457	2.2137e-05	0.00036014	7	9	10664	79366	cellular response to ozone
	GO:0010508	2.2137e-05	0.00036014	7	9	10664	79366	positive regulation of autophagy
	GO:0031331	2.2137e-05	0.00036014	7	9	10664	79366	positive regulation of cellular catabolic process
	GO:0042402	2.7595e-05	0.00044649	103	518	10664	79366	cellular biogenic amine catabolic process
	GO:0048281	2.9655e-05	0.00047722	10	18	10664	79366	inflorescence morphogenesis
	GO:0080090	3.0156e-05	0.00048266	1601	10914	10664	79366	regulation of primary metabolic process
	GO:0010185	3.1601e-05	0.00050307	8	12	10664	79366	regulation of cellular defense response
	GO:0006576	3.4444e-05	0.0005454	142	763	10664	79366	cellular biogenic amine metabolic process
	GO:0080027	3.8406e-05	0.0006049	22	67	10664	79366	response to herbivore
	GO:0046907	4.3575e-05	0.00068196	899	5938	10664	79366	intracellular transport
	GO:0071435	4.376e-05	0.00068196	5	5	10664	79366	potassium ion export
	GO:0016139	5.275e-05	0.00081776	31	112	10664	79366	glycoside catabolic process
	GO:0070370	5.8487e-05	0.00090198	13	30	10664	79366	cellular heat acclimation
	GO:0043255	6.0426e-05	0.00092706	25	83	10664	79366	regulation of carbohydrate biosynthetic process
	GO:0009643	6.6372e-05	0.001013	9	16	10664	79366	photosynthetic acclimation
	GO:0048523	7.2348e-05	0.0010986	532	3395	10664	79366	negative regulation of cellular process
	GO:0002213	7.4163e-05	0.0011204	42	172	10664	79366	defense response to insect
	GO:0075136	8.342e-05	0.0011383	12	27	10664	79366	response to host
	GO:0052031	8.342e-05	0.0011383	12	27	10664	79366	modulation by symbiont of host defense response
	GO:0052033	8.342e-05	0.0011383	12	27	10664	79366	pathogen-associated molecular pattern dependent induction by symbiont of host innate immunity
	GO:0052166	8.342e-05	0.0011383	12	27	10664	79366	positive regulation by symbiont of host innate immunity
	GO:0052167	8.342e-05	0.0011383	12	27	10664	79366	modulation by symbiont of host innate immunity
	GO:0052169	8.342e-05	0.0011383	12	27	10664	79366	pathogen-associated molecular pattern dependent modulation by symbiont of host innate immunity
	GO:0052173	8.342e-05	0.0011383	12	27	10664	79366	response to defenses of other organism involved in symbiotic interaction
	GO:0052200	8.342e-05	0.0011383	12	27	10664	79366	response to host defenses
	GO:0052255	8.342e-05	0.0011383	12	27	10664	79366	modulation by organism of defense response of other organism involved in symbiotic interaction
	GO:0052257	8.342e-05	0.0011383	12	27	10664	79366	pathogen-associated molecular pattern dependent induction by organism of innate immunity of other organism involved in symbiotic interaction
	GO:0052305	8.342e-05	0.0011383	12	27	10664	79366	positive regulation by organism of innate immunity in other organism involved in symbiotic interaction
	GO:0052306	8.342e-05	0.0011383	12	27	10664	79366	modulation by organism of innate immunity in other organism involved in symbiotic interaction
	GO:0052308	8.342e-05	0.0011383	12	27	10664	79366	pathogen-associated molecular pattern dependent modulation by organism of innate immunity in other organism involved in symbiotic interaction
	GO:0052509	8.342e-05	0.0011383	12	27	10664	79366	positive regulation by symbiont of host defense response
	GO:0052510	8.342e-05	0.0011383	12	27	10664	79366	positive regulation by organism of defense response of other organism involved in symbiotic interaction
	GO:0052552	8.342e-05	0.0011383	12	27	10664	79366	modulation by organism of immune response of other organism involved in symbiotic interaction
	GO:0052553	8.342e-05	0.0011383	12	27	10664	79366	modulation by symbiont of host immune response
	GO:0052555	8.342e-05	0.0011383	12	27	10664	79366	positive regulation by organism of immune response of other organism involved in symbiotic interaction
	GO:0052556	8.342e-05	0.0011383	12	27	10664	79366	positive regulation by symbiont of host immune response
	GO:0052564	8.342e-05	0.0011383	12	27	10664	79366	response to immune response of other organism involved in symbiotic interaction
	GO:0052572	8.342e-05	0.0011383	12	27	10664	79366	response to host immune response
	GO:0009581	8.9419e-05	0.0012145	59	269	10664	79366	detection of external stimulus
	GO:0044106	9.7681e-05	0.0013207	586	3780	10664	79366	cellular amine metabolic process
	GO:0042219	0.00010107	0.0013602	117	622	10664	79366	cellular amino acid derivative catabolic process
	GO:0070588	0.00011243	0.0014995	20	62	10664	79366	calcium ion transmembrane transport
	GO:0010675	0.00011243	0.0014995	20	62	10664	79366	regulation of cellular carbohydrate metabolic process
	GO:0018208	0.00011417	0.0015159	34	132	10664	79366	peptidyl-proline modification
	GO:0061024	0.00012022	0.0015821	361	2238	10664	79366	membrane organization
	GO:0016044	0.00012022	0.0015821	361	2238	10664	79366	cellular membrane organization
	GO:0007231	0.00012417	0.0016269	9	17	10664	79366	osmosensory signaling pathway
	GO:0010439	0.00012815	0.0016716	12	28	10664	79366	regulation of glucosinolate biosynthetic process
	GO:0051245	0.00012891	0.0016741	6	8	10664	79366	negative regulation of cellular defense response
	GO:0048519	0.00012962	0.0016761	764	5036	10664	79366	negative regulation of biological process
	GO:0019310	0.00015826	0.0020374	7	11	10664	79366	inositol catabolic process
	GO:0019222	0.00016187	0.0020749	1776	12277	10664	79366	regulation of metabolic process
	GO:0010337	0.00016494	0.0021052	15	41	10664	79366	regulation of salicylic acid metabolic process
	GO:0009864	0.00017552	0.0022305	17	50	10664	79366	induced systemic resistance, jasmonic acid mediated signaling pathway
	GO:0045449	0.00019658	0.0024875	1336	9123	10664	79366	regulation of transcription
	GO:0051252	0.00020103	0.002533	1340	9153	10664	79366	regulation of RNA metabolic process
	GO:0006355	0.00020279	0.0025443	1331	9089	10664	79366	regulation of transcription, DNA-dependent
	GO:0035264	0.00023317	0.0029132	5	6	10664	79366	multicellular organism growth
	GO:0018401	0.00026561	0.0032769	16	47	10664	79366	peptidyl-proline hydroxylation to 4-hydroxy-L-proline
	GO:0019471	0.00026561	0.0032769	16	47	10664	79366	4-hydroxyproline metabolic process
	GO:0019511	0.00026561	0.0032769	16	47	10664	79366	peptidyl-proline hydroxylation
	GO:0034605	0.00030052	0.0036923	21	71	10664	79366	cellular response to heat
	GO:0006519	0.00030411	0.0037209	738	4891	10664	79366	cellular amino acid and derivative metabolic process
	GO:0010430	0.00032578	0.0039629	4	4	10664	79366	fatty acid omega-oxidation
	GO:0042157	0.00032656	0.0039629	349	2186	10664	79366	lipoprotein metabolic process
	GO:0010618	0.00036598	0.0044231	9	19	10664	79366	aerenchyma formation
	GO:0042158	0.00039245	0.0047047	347	2178	10664	79366	lipoprotein biosynthetic process
	GO:0006497	0.00039245	0.0047047	347	2178	10664	79366	protein amino acid lipidation
	GO:0009969	0.00040796	0.0048709	10	23	10664	79366	xyloglucan biosynthetic process
	GO:0009310	0.00042102	0.0050066	157	903	10664	79366	amine catabolic process
	GO:0051865	0.00045415	0.0053789	16	49	10664	79366	protein autoubiquitination
	GO:0034754	0.00048844	0.005762	120	666	10664	79366	cellular hormone metabolic process
	GO:0042435	0.00049925	0.0058662	106	577	10664	79366	indole derivative biosynthetic process
	GO:0010565	0.00055021	0.0064394	38	165	10664	79366	regulation of cellular ketone metabolic process
	GO:0006470	0.00058508	0.006807	63	312	10664	79366	protein amino acid dephosphorylation
	GO:0010449	0.00058622	0.006807	9	20	10664	79366	root meristem growth
	GO:0010556	0.0006483	0.0074986	1393	9607	10664	79366	regulation of macromolecule biosynthetic process
	GO:0031349	0.00066712	0.0076862	49	230	10664	79366	positive regulation of defense response
	GO:0009736	0.00069786	0.0080092	62	308	10664	79366	cytokinin mediated signaling pathway
	GO:0071470	0.00074911	0.0085641	30	123	10664	79366	cellular response to osmotic stress
	GO:0006825	0.00081723	0.009307	21	76	10664	79366	copper ion transport
	GO:0043266	0.00082799	0.0093934	8	17	10664	79366	regulation of potassium ion transport
	GO:0010817	0.00083136	0.0093956	292	1825	10664	79366	regulation of hormone levels
	GO:0010067	0.0008545	0.0096204	11	29	10664	79366	procambium histogenesis
	GO:0042445	0.00088431	0.0099183	207	1251	10664	79366	hormone metabolic process
	GO:0007568	0.00091992	0.010279	106	587	10664	79366	aging
	GO:0016137	0.00092544	0.010302	179	1065	10664	79366	glycoside metabolic process
	GO:0045089	0.00096139	0.010582	46	216	10664	79366	positive regulation of innate immune response
	GO:0050778	0.00096139	0.010582	46	216	10664	79366	positive regulation of immune response
	GO:0002684	0.00096139	0.010582	46	216	10664	79366	positive regulation of immune system process
	GO:0071368	0.00097797	0.010725	62	312	10664	79366	cellular response to cytokinin stimulus
	GO:0009683	0.00099645	0.010887	82	436	10664	79366	indoleacetic acid metabolic process
	GO:0042446	0.0010531	0.011464	179	1068	10664	79366	hormone biosynthetic process
	GO:0010161	0.0010605	0.011503	12	34	10664	79366	red light signaling pathway
	GO:0008360	0.0011362	0.012189	7	14	10664	79366	regulation of cell shape
	GO:0010528	0.0011362	0.012189	7	14	10664	79366	regulation of transposition
	GO:0010529	0.0011362	0.012189	7	14	10664	79366	negative regulation of transposition
	GO:0006862	0.0011551	0.012348	39	177	10664	79366	nucleotide transport
	GO:0006865	0.0011614	0.01237	183	1097	10664	79366	amino acid transport
	GO:0009074	0.0011801	0.012525	67	345	10664	79366	aromatic amino acid family catabolic process
	GO:0009684	0.0012472	0.013189	81	433	10664	79366	indoleacetic acid biosynthetic process
	GO:0046218	0.0012615	0.013246	61	309	10664	79366	indolalkylamine catabolic process
	GO:0006569	0.0012615	0.013246	61	309	10664	79366	tryptophan catabolic process
	GO:0009741	0.0012855	0.01345	86	465	10664	79366	response to brassinosteroid stimulus
	GO:0019722	0.0013063	0.01362	47	225	10664	79366	calcium-mediated signaling
	GO:0015849	0.0013159	0.013672	193	1167	10664	79366	organic acid transport
	GO:0046942	0.0013224	0.01369	190	1147	10664	79366	carboxylic acid transport
	GO:0010438	0.0013484	0.013911	9	22	10664	79366	cellular response to sulfur starvation
	GO:0010065	0.0014183	0.014582	12	35	10664	79366	primary meristem tissue development
	GO:0005993	0.0014539	0.014794	4	5	10664	79366	trehalose catabolic process
	GO:0007065	0.0014539	0.014794	4	5	10664	79366	male meiosis sister chromatid cohesion
	GO:0007066	0.0014539	0.014794	4	5	10664	79366	female meiosis sister chromatid cohesion
	GO:0018319	0.0015992	0.015997	330	2107	10664	79366	protein amino acid myristoylation
	GO:0018377	0.0015992	0.015997	330	2107	10664	79366	protein myristoylation
	GO:0018409	0.0015992	0.015997	330	2107	10664	79366	peptide or protein amino-terminal blocking
	GO:0006498	0.0015992	0.015997	330	2107	10664	79366	N-terminal protein lipidation
	GO:0006499	0.0015992	0.015997	330	2107	10664	79366	N-terminal protein myristoylation
	GO:0015837	0.0017003	0.016942	184	1113	10664	79366	amine transport
	GO:0006637	0.0017187	0.016942	5	8	10664	79366	acyl-CoA metabolic process
	GO:0035383	0.0017187	0.016942	5	8	10664	79366	thioester metabolic process
	GO:0019759	0.001728	0.016942	20	75	10664	79366	glycosinolate catabolic process
	GO:0019762	0.001728	0.016942	20	75	10664	79366	glucosinolate catabolic process
	GO:0016145	0.001728	0.016942	20	75	10664	79366	S-glycoside catabolic process
	GO:0009828	0.00177	0.017283	31	135	10664	79366	plant-type cell wall loosening
	GO:0019932	0.0017744	0.017283	65	338	10664	79366	second-messenger-mediated signaling
	GO:0006520	0.0018927	0.018375	525	3474	10664	79366	cellular amino acid metabolic process
	GO:0031365	0.0020178	0.019525	331	2122	10664	79366	N-terminal protein amino acid modification
	GO:0009416	0.0022119	0.021334	679	4570	10664	79366	response to light stimulus
	GO:0051649	0.002249	0.021621	937	6411	10664	79366	establishment of localization in cell
	GO:0006649	0.0024252	0.02324	3	3	10664	79366	phospholipid transfer to membrane
	GO:0033500	0.0024747	0.023592	10	28	10664	79366	carbohydrate homeostasis
	GO:0015802	0.0024779	0.023592	34	155	10664	79366	basic amino acid transport
	GO:0042430	0.0025853	0.024458	109	625	10664	79366	indole and derivative metabolic process
	GO:0042434	0.0025853	0.024458	109	625	10664	79366	indole derivative metabolic process
	GO:0042218	0.0026138	0.024569	24	99	10664	79366	1-aminocyclopropane-1-carboxylate biosynthetic process
	GO:0018871	0.0026138	0.024569	24	99	10664	79366	1-aminocyclopropane-1-carboxylate metabolic process
	GO:0018193	0.0026786	0.025099	375	2438	10664	79366	peptidyl-amino acid modification
	GO:0010623	0.0027555	0.025738	9	24	10664	79366	developmental programmed cell death
	GO:0006949	0.0030084	0.028008	24	100	10664	79366	syncytium formation
	GO:0009739	0.0030174	0.028008	109	628	10664	79366	response to gibberellin stimulus
	GO:0042436	0.0031725	0.029356	61	321	10664	79366	indole derivative catabolic process
	GO:0010120	0.0033647	0.030941	15	53	10664	79366	camalexin biosynthetic process
	GO:0052317	0.0033647	0.030941	15	53	10664	79366	camalexin metabolic process
	GO:0048506	0.0035438	0.032386	27	118	10664	79366	regulation of timing of meristematic phase transition
	GO:0048510	0.0035438	0.032386	27	118	10664	79366	regulation of timing of transition from vegetative to reproductive phase
	GO:0051641	0.0035641	0.032472	966	6648	10664	79366	cellular localization
	GO:0045859	0.0035946	0.032549	62	329	10664	79366	regulation of protein kinase activity
	GO:0043549	0.0035946	0.032549	62	329	10664	79366	regulation of kinase activity
	GO:0010229	0.0036828	0.033246	21	85	10664	79366	inflorescence development
	GO:0015696	0.0037514	0.033763	33	153	10664	79366	ammonium transport
	GO:0006792	0.0038953	0.034952	4	6	10664	79366	regulation of sulfur utilization
	GO:0015824	0.0039334	0.035186	57	299	10664	79366	proline transport
	GO:0009851	0.0039758	0.035459	87	490	10664	79366	auxin biosynthetic process
	GO:0042325	0.0041598	0.036988	65	350	10664	79366	regulation of phosphorylation
	GO:0010358	0.0043978	0.038988	10	30	10664	79366	leaf shaping
	GO:0031537	0.0045217	0.039966	27	120	10664	79366	regulation of anthocyanin metabolic process
	GO:0070417	0.0045565	0.040154	20	81	10664	79366	cellular response to cold
	GO:0006598	0.0047232	0.041402	42	209	10664	79366	polyamine catabolic process
	GO:0046217	0.004782	0.041402	16	60	10664	79366	indole phytoalexin metabolic process
	GO:0042431	0.004782	0.041402	16	60	10664	79366	indole metabolic process
	GO:0009700	0.004782	0.041402	16	60	10664	79366	indole phytoalexin biosynthetic process
	GO:0052314	0.004782	0.041402	16	60	10664	79366	phytoalexin metabolic process
	GO:0052315	0.004782	0.041402	16	60	10664	79366	phytoalexin biosynthetic process
	GO:0009404	0.0048258	0.041538	142	857	10664	79366	toxin metabolic process
	GO:0009407	0.0048258	0.041538	142	857	10664	79366	toxin catabolic process
	GO:0019219	0.0048751	0.041841	1393	9753	10664	79366	regulation of nucleobase, nucleoside, nucleotide and nucleic acid metabolic process
	GO:0006568	0.0050047	0.042706	71	391	10664	79366	tryptophan metabolic process
	GO:0006586	0.0050047	0.042706	71	391	10664	79366	indolalkylamine metabolic process
	GO:0015914	0.005038	0.042866	14	50	10664	79366	phospholipid transport
	GO:0019439	0.0051177	0.043378	75	417	10664	79366	aromatic compound catabolic process
	GO:0015695	0.0051274	0.043378	33	156	10664	79366	organic cation transport
	GO:0042439	0.0056431	0.047604	19	77	10664	79366	ethanolamine and derivative metabolic process
	GO:0043543	0.0057477	0.048349	338	2210	10664	79366	protein amino acid acylation
	GO:0010506	0.0058499	0.04907	8	22	10664	79366	regulation of autophagy
Up-regulated genes of P22, 21 DAP VS 28 DAP	GO:0010200	6.9524e-233	0	531	1945	4122	79366	response to chitin
	GO:0009743	3.8e-182	0	646	3532	4122	79366	response to carbohydrate stimulus
	GO:0010033	2.0427e-169	0	1274	11478	4122	79366	response to organic substance
	GO:0042221	1.851e-139	0	1518	16157	4122	79366	response to chemical stimulus
	GO:0050896	2.1822e-110	0	1936	24452	4122	79366	response to stimulus
	GO:0071310	1.1426e-107	0	650	5016	4122	79366	cellular response to organic substance
	GO:0009719	2.7993e-107	0	792	6831	4122	79366	response to endogenous stimulus
	GO:0006952	2.3175e-105	0	732	6107	4122	79366	defense response
	GO:0009753	6.5789e-104	0	392	2208	4122	79366	response to jasmonic acid stimulus
	GO:0009611	1.1256e-102	3e-100	326	1599	4122	79366	response to wounding
	GO:0023033	7.0122e-102	1.4e-99	719	6040	4122	79366	signaling pathway
	GO:0070887	1.7218e-95	3.2541e-93	688	5827	4122	79366	cellular response to chemical stimulus
	GO:0006950	2.1983e-95	3.8352e-93	1373	15840	4122	79366	response to stress
	GO:0045730	2.6846e-95	4.0591e-93	181	536	4122	79366	respiratory burst
	GO:0002679	2.6846e-95	4.0591e-93	181	536	4122	79366	respiratory burst involved in defense response
	GO:0071495	2.0439e-89	2.8972e-87	473	3351	4122	79366	cellular response to endogenous stimulus
	GO:0023052	7.9244e-88	1.0572e-85	820	7856	4122	79366	signaling
	GO:0023034	5.2487e-85	6.6133e-83	431	2970	4122	79366	intracellular signaling pathway
	GO:0071215	2.5897e-84	3.0912e-82	239	1061	4122	79366	cellular response to abscisic acid stimulus
	GO:0009737	2.8805e-84	3.2664e-82	403	2674	4122	79366	response to abscisic acid stimulus
	GO:0050776	4.2312e-83	4.362e-81	331	1935	4122	79366	regulation of immune response
	GO:0002682	4.2312e-83	4.362e-81	331	1935	4122	79366	regulation of immune system process
	GO:0009607	6.1449e-83	6.0594e-81	756	7145	4122	79366	response to biotic stimulus
	GO:0051707	7.1461e-82	6.6872e-80	667	5975	4122	79366	response to other organism
	GO:0009738	7.3712e-82	6.6872e-80	227	988	4122	79366	abscisic acid mediated signaling pathway
	GO:0045088	2.81e-81	2.4512e-79	326	1915	4122	79366	regulation of innate immune response
	GO:0009751	1.5486e-80	1.3008e-78	346	2134	4122	79366	response to salicylic acid stimulus
	GO:0031347	3.3021e-80	2.6747e-78	367	2363	4122	79366	regulation of defense response
	GO:0009620	9.7533e-79	7.6277e-77	351	2220	4122	79366	response to fungus
	GO:0010363	2.5722e-78	1.9446e-76	302	1723	4122	79366	regulation of plant-type hypersensitive response
	GO:0010941	2.1414e-77	1.5667e-75	314	1859	4122	79366	regulation of cell death
	GO:0080135	8.7098e-77	6.1731e-75	302	1748	4122	79366	regulation of cellular response to stress
	GO:0080134	1.0092e-76	6.936e-75	367	2432	4122	79366	regulation of response to stress
	GO:0043067	1.057e-76	7.0506e-75	309	1820	4122	79366	regulation of programmed cell death
	GO:0009725	7.661e-74	4.9643e-72	628	5722	4122	79366	response to hormone stimulus
	GO:0006612	3.337e-73	2.1023e-71	303	1819	4122	79366	protein targeting to membrane
	GO:0009863	1.1788e-68	7.2258e-67	272	1582	4122	79366	salicylic acid mediated signaling pathway
	GO:0071446	1.542e-68	9.2034e-67	273	1594	4122	79366	cellular response to salicylic acid stimulus
	GO:0035556	2.3894e-68	1.3895e-66	344	2352	4122	79366	intracellular signal transduction
	GO:0002376	4.2793e-68	2.4264e-66	445	3543	4122	79366	immune system process
	GO:0006955	4.2372e-67	2.3439e-65	437	3472	4122	79366	immune response
	GO:0009755	2.7105e-65	1.4637e-63	334	2306	4122	79366	hormone-mediated signaling pathway
	GO:0032870	2.0858e-64	1.1001e-62	350	2507	4122	79366	cellular response to hormone stimulus
	GO:0023060	6.665e-64	3.4355e-62	522	4648	4122	79366	signal transmission
	GO:0009867	7.9005e-64	3.8953e-62	241	1353	4122	79366	jasmonic acid mediated signaling pathway
	GO:0071395	7.9005e-64	3.8953e-62	241	1353	4122	79366	cellular response to jasmonic acid stimulus
	GO:0023046	8.8134e-64	4.2529e-62	522	4652	4122	79366	signaling process
	GO:0007165	7.76e-63	3.6666e-61	493	4304	4122	79366	signal transduction
	GO:0048583	2.6658e-62	1.2339e-60	383	2945	4122	79366	regulation of response to stimulus
	GO:0071445	2.9077e-60	1.2682e-58	190	926	4122	79366	cellular response to protein stimulus
	GO:0034620	2.9077e-60	1.2682e-58	190	926	4122	79366	cellular response to unfolded protein
	GO:0006986	2.9077e-60	1.2682e-58	190	926	4122	79366	response to unfolded protein
	GO:0009723	3.2649e-60	1.3971e-58	252	1524	4122	79366	response to ethylene stimulus
	GO:0030968	2.3968e-59	1.0067e-57	188	920	4122	79366	endoplasmic reticulum unfolded protein response
	GO:0071216	2.8834e-59	1.189e-57	191	948	4122	79366	cellular response to biotic stimulus
	GO:0006984	9.7611e-59	3.9532e-57	190	946	4122	79366	ER-nucleus signaling pathway
	GO:0051716	6.5453e-58	2.6044e-56	794	8737	4122	79366	cellular response to stimulus
	GO:0002252	7.1789e-57	2.8072e-55	203	1093	4122	79366	immune effector process
	GO:0009692	1.9872e-56	7.5116e-55	142	567	4122	79366	ethylene metabolic process
	GO:0009693	1.9872e-56	7.5116e-55	142	567	4122	79366	ethylene biosynthetic process
	GO:0043449	1.2946e-55	4.7359e-54	142	575	4122	79366	cellular alkene metabolic process
	GO:0043450	1.2946e-55	4.7359e-54	142	575	4122	79366	alkene biosynthetic process
	GO:0050832	2.3193e-55	8.3494e-54	249	1582	4122	79366	defense response to fungus
	GO:0051704	2.301e-54	8.1543e-53	700	7512	4122	79366	multi-organism process
	GO:0042538	2.6208e-50	9.1444e-49	151	708	4122	79366	hyperosmotic salinity response
	GO:0009415	8.2264e-49	2.8269e-47	257	1805	4122	79366	response to water
	GO:0009414	4.5951e-48	1.5555e-46	254	1788	4122	79366	response to water deprivation
	GO:0043069	1.1543e-46	3.85e-45	159	828	4122	79366	negative regulation of programmed cell death
	GO:0031408	5.2592e-46	1.7287e-44	128	563	4122	79366	oxylipin biosynthetic process
	GO:0060548	1.0141e-45	3.2858e-44	160	851	4122	79366	negative regulation of cell death
	GO:0009862	7.7958e-45	2.4903e-43	191	1172	4122	79366	systemic acquired resistance, salicylic acid mediated signaling pathway
	GO:0009695	8.1665e-44	2.5725e-42	123	546	4122	79366	jasmonic acid biosynthetic process
	GO:0031407	5.0359e-41	1.5646e-39	136	695	4122	79366	oxylipin metabolic process
	GO:0009873	1.7358e-40	5.3201e-39	107	451	4122	79366	ethylene mediated signaling pathway
	GO:0009612	2.4128e-40	7.2963e-39	81	260	4122	79366	response to mechanical stimulus
	GO:0009694	6.9417e-40	2.0716e-38	131	665	4122	79366	jasmonic acid metabolic process
	GO:0050794	8.9741e-39	2.6433e-37	1238	17154	4122	79366	regulation of cellular process
	GO:0009625	4.3975e-35	1.2787e-33	91	379	4122	79366	response to insect
	GO:0000160	4.8558e-35	1.3941e-33	117	604	4122	79366	two-component signal transduction system (phosphorelay)
	GO:0006972	9.1548e-35	2.5954e-33	170	1146	4122	79366	hyperosmotic response
	GO:0009814	2.2421e-34	6.278e-33	270	2350	4122	79366	defense response, incompatible interaction
	GO:0006790	9.4892e-34	2.6246e-32	300	2761	4122	79366	sulfur metabolic process
	GO:0050789	3.1022e-33	8.477e-32	1359	19751	4122	79366	regulation of biological process
	GO:0071369	5.4216e-33	1.4638e-31	108	550	4122	79366	cellular response to ethylene stimulus
	GO:0031348	6.6094e-33	1.7635e-31	180	1299	4122	79366	negative regulation of defense response
	GO:0009627	2.6739e-32	7.0515e-31	232	1936	4122	79366	systemic acquired resistance
	GO:0052542	2.7414e-32	7.1465e-31	78	305	4122	79366	defense response by callose deposition
	GO:0000165	3.8234e-32	9.8538e-31	153	1016	4122	79366	MAPKKK cascade
	GO:0034976	3.9459e-32	1.0056e-30	206	1623	4122	79366	response to endoplasmic reticulum stress
	GO:0006555	8.241e-32	2.0767e-30	148	969	4122	79366	methionine metabolic process
	GO:0045087	1.2214e-31	3.0441e-30	313	3014	4122	79366	innate immune response
	GO:0023014	2.266e-31	5.5862e-30	156	1065	4122	79366	signal transmission via phosphorylation event
	GO:0007243	1.8946e-30	4.6204e-29	154	1063	4122	79366	intracellular protein kinase cascade
	GO:0010310	2.2211e-29	5.3591e-28	132	847	4122	79366	regulation of hydrogen peroxide metabolic process
	GO:0080010	2.8095e-29	6.7074e-28	132	849	4122	79366	regulation of oxygen and reactive oxygen species metabolic process
	GO:0051789	8.2533e-29	1.9498e-27	210	1768	4122	79366	response to protein stimulus
	GO:0009066	6.1679e-28	1.4421e-26	155	1132	4122	79366	aspartate family amino acid metabolic process
	GO:0048585	1.552e-27	3.5919e-26	197	1645	4122	79366	negative regulation of response to stimulus
	GO:0006633	1.089e-26	2.4948e-25	157	1186	4122	79366	fatty acid biosynthetic process
	GO:0065007	3.6004e-26	8.1657e-25	1543	23787	4122	79366	biological regulation
	GO:0043455	1.4583e-25	3.2748e-24	105	638	4122	79366	regulation of secondary metabolic process
	GO:0009617	8.012e-25	1.7815e-23	259	2553	4122	79366	response to bacterium
	GO:0052545	9.4114e-25	2.0723e-23	83	436	4122	79366	callose localization
	GO:0033037	1.7716e-24	3.8634e-23	83	440	4122	79366	polysaccharide localization
	GO:0006605	3.3415e-24	7.2175e-23	347	3830	4122	79366	protein targeting
	GO:0009628	6.1381e-23	1.3133e-21	782	10818	4122	79366	response to abiotic stimulus
	GO:0042742	7.1092e-22	1.5069e-20	200	1874	4122	79366	defense response to bacterium
	GO:0016137	7.2863e-22	1.5301e-20	136	1065	4122	79366	glycoside metabolic process
	GO:0019757	1.4501e-21	2.9628e-20	117	851	4122	79366	glycosinolate metabolic process
	GO:0019760	1.4501e-21	2.9628e-20	117	851	4122	79366	glucosinolate metabolic process
	GO:0016143	1.4501e-21	2.9628e-20	117	851	4122	79366	S-glycoside metabolic process
	GO:0031323	1.5973e-21	3.2346e-20	817	11540	4122	79366	regulation of cellular metabolic process
	GO:0009963	2.0484e-21	4.1113e-20	79	449	4122	79366	positive regulation of flavonoid biosynthetic process
	GO:0010286	3.8141e-21	7.5881e-20	69	358	4122	79366	heat acclimation
	GO:0000096	1.1091e-20	2.1873e-19	198	1893	4122	79366	sulfur amino acid metabolic process
	GO:0043436	1.2291e-20	2.3826e-19	615	8256	4122	79366	oxoacid metabolic process
	GO:0019752	1.2291e-20	2.3826e-19	615	8256	4122	79366	carboxylic acid metabolic process
	GO:0006082	1.2975e-20	2.4939e-19	615	8258	4122	79366	organic acid metabolic process
	GO:0009889	1.3388e-20	2.5515e-19	734	10231	4122	79366	regulation of biosynthetic process
	GO:0031326	2.1943e-20	4.1472e-19	731	10201	4122	79366	regulation of cellular biosynthetic process
	GO:0006575	2.7373e-20	5.1307e-19	242	2515	4122	79366	cellular amino acid derivative metabolic process
	GO:0046394	5.0078e-20	9.2339e-19	369	4398	4122	79366	carboxylic acid biosynthetic process
	GO:0016053	5.0078e-20	9.2339e-19	369	4398	4122	79366	organic acid biosynthetic process
	GO:0042180	7.1005e-20	1.2987e-18	616	8338	4122	79366	cellular ketone metabolic process
	GO:0042398	4.5728e-19	8.2969e-18	191	1863	4122	79366	cellular amino acid derivative biosynthetic process
	GO:0009733	1.451e-18	2.6119e-17	190	1870	4122	79366	response to auxin stimulus
	GO:0009962	2.3998e-18	4.2856e-17	80	514	4122	79366	regulation of flavonoid biosynthetic process
	GO:0009651	3.7611e-18	6.6641e-17	309	3605	4122	79366	response to salt stress
	GO:0033036	4.332e-18	7.6162e-17	469	6100	4122	79366	macromolecule localization
	GO:0019222	7.1151e-18	1.2413e-16	838	12277	4122	79366	regulation of metabolic process
	GO:0016138	8.4465e-18	1.4623e-16	107	830	4122	79366	glycoside biosynthetic process
	GO:0009646	1.0885e-17	1.8703e-16	38	138	4122	79366	response to absence of light
	GO:0006886	1.3111e-17	2.2357e-16	356	4356	4122	79366	intracellular protein transport
	GO:0006970	1.4889e-17	2.52e-16	320	3808	4122	79366	response to osmotic stress
	GO:0034613	3.4905e-17	5.8641e-16	360	4447	4122	79366	cellular protein localization
	GO:0002213	1.5914e-16	2.654e-15	41	172	4122	79366	defense response to insect
	GO:0080090	2.1682e-16	3.5894e-15	749	10914	4122	79366	regulation of primary metabolic process
	GO:0032787	3.4176e-16	5.6168e-15	448	5916	4122	79366	monocarboxylic acid metabolic process
	GO:0070727	3.674e-16	5.9946e-15	364	4582	4122	79366	cellular macromolecule localization
	GO:0006631	4.3041e-16	6.9726e-15	214	2320	4122	79366	fatty acid metabolic process
	GO:0070482	1.8918e-15	3.043e-14	59	351	4122	79366	response to oxygen levels
	GO:0006355	7.304e-15	1.1666e-13	632	9089	4122	79366	regulation of transcription, DNA-dependent
	GO:0051252	9.6764e-15	1.5347e-13	635	9153	4122	79366	regulation of RNA metabolic process
	GO:0045449	1.0513e-14	1.6557e-13	633	9123	4122	79366	regulation of transcription
	GO:0009266	1.6598e-14	2.5962e-13	325	4092	4122	79366	response to temperature stimulus
	GO:0019758	1.7517e-14	2.6843e-13	88	694	4122	79366	glycosinolate biosynthetic process
	GO:0019761	1.7517e-14	2.6843e-13	88	694	4122	79366	glucosinolate biosynthetic process
	GO:0016144	1.7517e-14	2.6843e-13	88	694	4122	79366	S-glycoside biosynthetic process
	GO:0009697	2.8645e-14	4.3603e-13	106	922	4122	79366	salicylic acid biosynthetic process
	GO:0019759	2.977e-14	4.4421e-13	25	75	4122	79366	glycosinolate catabolic process
	GO:0019762	2.977e-14	4.4421e-13	25	75	4122	79366	glucosinolate catabolic process
	GO:0016145	2.977e-14	4.4421e-13	25	75	4122	79366	S-glycoside catabolic process
	GO:0045184	4.6679e-14	6.8746e-13	368	4807	4122	79366	establishment of protein localization
	GO:0015031	4.6679e-14	6.8746e-13	368	4807	4122	79366	protein transport
	GO:0042430	5.8088e-14	8.4451e-13	81	625	4122	79366	indole and derivative metabolic process
	GO:0042434	5.8088e-14	8.4451e-13	81	625	4122	79366	indole derivative metabolic process
	GO:0050691	8.3707e-14	1.2092e-12	11	12	4122	79366	regulation of defense response to virus by host
	GO:0006520	8.5547e-14	1.228e-12	282	3474	4122	79366	cellular amino acid metabolic process
	GO:0001666	9.7271e-14	1.3875e-12	55	341	4122	79366	response to hypoxia
	GO:0044273	1.0421e-13	1.4772e-12	30	114	4122	79366	sulfur compound catabolic process
	GO:0008104	1.1119e-13	1.5663e-12	371	4886	4122	79366	protein localization
	GO:0042435	1.4849e-13	2.0788e-12	76	577	4122	79366	indole derivative biosynthetic process
	GO:0009696	1.961e-13	2.7285e-12	107	963	4122	79366	salicylic acid metabolic process
	GO:0009408	2.2525e-13	3.115e-12	127	1229	4122	79366	response to heat
	GO:0044283	3.6032e-13	4.9528e-12	581	8410	4122	79366	small molecule biosynthetic process
	GO:0010439	1.0339e-12	1.4126e-11	15	28	4122	79366	regulation of glucosinolate biosynthetic process
	GO:0009684	2.0386e-12	2.7686e-11	61	433	4122	79366	indoleacetic acid biosynthetic process
	GO:0009683	2.7481e-12	3.7099e-11	61	436	4122	79366	indoleacetic acid metabolic process
	GO:0010556	5.2209e-12	7.0065e-11	643	9607	4122	79366	regulation of macromolecule biosynthetic process
	GO:0009409	5.4291e-12	7.2431e-11	225	2721	4122	79366	response to cold
	GO:0009851	5.9967e-12	7.9536e-11	65	490	4122	79366	auxin biosynthetic process
	GO:0009595	1.0515e-11	1.3865e-10	66	508	4122	79366	detection of biotic stimulus
	GO:0009850	1.5264e-11	2.001e-10	69	548	4122	79366	auxin metabolic process
	GO:0044106	2.179e-11	2.8402e-10	290	3780	4122	79366	cellular amine metabolic process
	GO:0043900	2.9114e-11	3.7732e-10	70	568	4122	79366	regulation of multi-organism process
	GO:0009893	3.638e-11	4.6881e-10	201	2410	4122	79366	positive regulation of metabolic process
	GO:0019219	5.2413e-11	6.7159e-10	644	9753	4122	79366	regulation of nucleobase, nucleoside, nucleotide and nucleic acid metabolic process
	GO:0009308	5.9793e-11	7.6186e-10	307	4089	4122	79366	amine metabolic process
	GO:0010344	6.7705e-11	8.5785e-10	11	17	4122	79366	seed oilbody biogenesis
	GO:0031325	7.7755e-11	9.7972e-10	198	2386	4122	79366	positive regulation of cellular metabolic process
	GO:0051171	1.0528e-10	1.3191e-09	648	9863	4122	79366	regulation of nitrogen compound metabolic process
	GO:0019748	1.3524e-10	1.6853e-09	299	3991	4122	79366	secondary metabolic process
	GO:0002237	3.6581e-10	4.5336e-09	51	373	4122	79366	response to molecule of bacterial origin
	GO:0034754	4.0072e-10	4.9393e-09	75	666	4122	79366	cellular hormone metabolic process
	GO:0033554	5.1978e-10	6.3722e-09	344	4779	4122	79366	cellular response to stress
	GO:0016139	5.2469e-10	6.3978e-09	25	112	4122	79366	glycoside catabolic process
	GO:0010468	6.239e-10	7.5669e-09	654	10075	4122	79366	regulation of gene expression
	GO:0050688	7.9436e-10	9.5323e-09	11	20	4122	79366	regulation of defense response to virus
	GO:0002697	7.9436e-10	9.5323e-09	11	20	4122	79366	regulation of immune effector process
	GO:0009891	1.3286e-09	1.5776e-08	189	2332	4122	79366	positive regulation of biosynthetic process
	GO:0031328	1.3286e-09	1.5776e-08	189	2332	4122	79366	positive regulation of cellular biosynthetic process
	GO:0009642	6.9914e-09	8.2331e-08	103	1096	4122	79366	response to light intensity
	GO:0046907	7.0061e-09	8.2331e-08	406	5938	4122	79366	intracellular transport
	GO:0006519	2.5597e-08	2.9925e-07	340	4891	4122	79366	cellular amino acid and derivative metabolic process
	GO:0006629	2.86e-08	3.3264e-07	427	6371	4122	79366	lipid metabolic process
	GO:0051606	3.4392e-08	3.9797e-07	72	698	4122	79366	detection of stimulus
	GO:0042445	4.0195e-08	4.6276e-07	111	1251	4122	79366	hormone metabolic process
	GO:0048518	4.249e-08	4.8671e-07	260	3588	4122	79366	positive regulation of biological process
	GO:0048519	4.4458e-08	5.0669e-07	347	5036	4122	79366	negative regulation of biological process
	GO:0008610	8.7993e-08	9.9784e-07	291	4132	4122	79366	lipid biosynthetic process
	GO:0006725	1.3414e-07	1.5136e-06	266	3737	4122	79366	cellular aromatic compound metabolic process
	GO:0060255	1.8478e-07	2.0746e-06	663	10622	4122	79366	regulation of macromolecule metabolic process
	GO:0043255	2.1146e-07	2.3625e-06	18	83	4122	79366	regulation of carbohydrate biosynthetic process
	GO:0009896	2.4344e-07	2.7064e-06	8	15	4122	79366	positive regulation of catabolic process
	GO:0048523	3.0922e-07	3.421e-06	243	3395	4122	79366	negative regulation of cellular process
	GO:0051649	3.3322e-07	3.6686e-06	421	6411	4122	79366	establishment of localization in cell
	GO:0042762	4.6235e-07	5.0657e-06	16	70	4122	79366	regulation of sulfur metabolic process
	GO:0010675	4.7861e-07	5.2187e-06	15	62	4122	79366	regulation of cellular carbohydrate metabolic process
	GO:0042446	5.9998e-07	6.5107e-06	94	1068	4122	79366	hormone biosynthetic process
	GO:0034284	7.5984e-07	8.1674e-06	66	673	4122	79366	response to monosaccharide stimulus
	GO:0009746	7.5984e-07	8.1674e-06	66	673	4122	79366	response to hexose stimulus
	GO:0051865	8.8285e-07	9.4449e-06	13	49	4122	79366	protein autoubiquitination
	GO:0009750	9.3532e-07	9.9592e-06	59	581	4122	79366	response to fructose stimulus
	GO:0006944	1.0422e-06	1.0994e-05	106	1261	4122	79366	cellular membrane fusion
	GO:0061025	1.0422e-06	1.0994e-05	106	1261	4122	79366	membrane fusion
	GO:0046247	1.1442e-06	1.2014e-05	9	23	4122	79366	terpene catabolic process
	GO:0002831	1.1809e-06	1.2342e-05	14	58	4122	79366	regulation of response to biotic stimulus
	GO:0010508	1.4336e-06	1.4847e-05	6	9	4122	79366	positive regulation of autophagy
	GO:0031331	1.4336e-06	1.4847e-05	6	9	4122	79366	positive regulation of cellular catabolic process
	GO:0051641	1.5655e-06	1.6139e-05	429	6648	4122	79366	cellular localization
	GO:0048522	1.6342e-06	1.6771e-05	223	3140	4122	79366	positive regulation of cellular process
	GO:0044255	1.8163e-06	1.8556e-05	338	5084	4122	79366	cellular lipid metabolic process
	GO:0009074	2.134e-06	2.1704e-05	40	345	4122	79366	aromatic amino acid family catabolic process
	GO:0035264	2.1643e-06	2.1914e-05	5	6	4122	79366	multicellular organism growth
	GO:0009061	3.0224e-06	3.0331e-05	15	71	4122	79366	anaerobic respiration
	GO:0034605	3.0224e-06	3.0331e-05	15	71	4122	79366	cellular response to heat
	GO:0019439	3.6e-06	3.5968e-05	45	417	4122	79366	aromatic compound catabolic process
	GO:0010431	3.8137e-06	3.7937e-05	67	720	4122	79366	seed maturation
	GO:0051179	4.4119e-06	4.3695e-05	858	14415	4122	79366	localization
	GO:0009581	4.8028e-06	4.736e-05	33	269	4122	79366	detection of external stimulus
	GO:0009816	5.2775e-06	5.1815e-05	27	199	4122	79366	defense response to bacterium, incompatible interaction
	GO:0042436	5.7475e-06	5.6187e-05	37	321	4122	79366	indole derivative catabolic process
	GO:0080086	5.8101e-06	5.6555e-05	8	21	4122	79366	stamen filament development
	GO:0009741	5.8981e-06	5.7166e-05	48	465	4122	79366	response to brassinosteroid stimulus
	GO:0046345	7.2017e-06	6.8628e-05	6	11	4122	79366	abscisic acid catabolic process
	GO:0043290	7.2017e-06	6.8628e-05	6	11	4122	79366	apocarotenoid catabolic process
	GO:0051763	7.2017e-06	6.8628e-05	6	11	4122	79366	sesquiterpene catabolic process
	GO:0016107	7.2017e-06	6.8628e-05	6	11	4122	79366	sesquiterpenoid catabolic process
	GO:0010120	1.3757e-05	0.00013	12	53	4122	79366	camalexin biosynthetic process
	GO:0052317	1.3757e-05	0.00013	12	53	4122	79366	camalexin metabolic process
	GO:0046218	1.4741e-05	0.00013815	35	309	4122	79366	indolalkylamine catabolic process
	GO:0006569	1.4741e-05	0.00013815	35	309	4122	79366	tryptophan catabolic process
	GO:0010565	1.6319e-05	0.00015231	23	165	4122	79366	regulation of cellular ketone metabolic process
	GO:0010162	1.7467e-05	0.00016169	59	639	4122	79366	seed dormancy
	GO:0022611	1.7467e-05	0.00016169	59	639	4122	79366	dormancy process
	GO:0010150	1.8722e-05	0.0001726	33	287	4122	79366	leaf senescence
	GO:0006979	1.9037e-05	0.00017431	167	2328	4122	79366	response to oxidative stress
	GO:0009682	1.906e-05	0.00017431	18	112	4122	79366	induced systemic resistance
	GO:0008300	2.054e-05	0.0001856	12	55	4122	79366	isoprenoid catabolic process
	GO:0010411	2.054e-05	0.0001856	12	55	4122	79366	xyloglucan metabolic process
	GO:0016115	2.054e-05	0.0001856	12	55	4122	79366	terpenoid catabolic process
	GO:0006109	2.4389e-05	0.0002195	18	114	4122	79366	regulation of carbohydrate metabolic process
	GO:0006810	3.2872e-05	0.00029468	799	13540	4122	79366	transport
	GO:0000288	4.0875e-05	0.00036165	6	14	4122	79366	nuclear-transcribed mRNA catabolic process, deadenylation-dependent decay
	GO:0000289	4.0875e-05	0.00036165	6	14	4122	79366	nuclear-transcribed mRNA poly(A) tail shortening
	GO:0006568	4.098e-05	0.00036165	40	391	4122	79366	tryptophan metabolic process
	GO:0006586	4.098e-05	0.00036165	40	391	4122	79366	indolalkylamine metabolic process
	GO:0009864	4.1579e-05	0.00036551	11	50	4122	79366	induced systemic resistance, jasmonic acid mediated signaling pathway
	GO:0007568	4.2517e-05	0.00037231	54	587	4122	79366	aging
	GO:0009605	4.42e-05	0.00038556	222	3288	4122	79366	response to external stimulus
	GO:0042218	5.0562e-05	0.00043724	16	99	4122	79366	1-aminocyclopropane-1-carboxylate biosynthetic process
	GO:0018871	5.0562e-05	0.00043724	16	99	4122	79366	1-aminocyclopropane-1-carboxylate metabolic process
	GO:0046217	5.1474e-05	0.00043724	12	60	4122	79366	indole phytoalexin metabolic process
	GO:0042431	5.1474e-05	0.00043724	12	60	4122	79366	indole metabolic process
	GO:0009700	5.1474e-05	0.00043724	12	60	4122	79366	indole phytoalexin biosynthetic process
	GO:0052314	5.1474e-05	0.00043724	12	60	4122	79366	phytoalexin metabolic process
	GO:0052315	5.1474e-05	0.00043724	12	60	4122	79366	phytoalexin biosynthetic process
	GO:0000103	6.1095e-05	0.00051703	11	52	4122	79366	sulfate assimilation
	GO:0031349	7.1869e-05	0.00060594	27	230	4122	79366	positive regulation of defense response
	GO:0019438	7.2767e-05	0.00061124	169	2423	4122	79366	aromatic compound biosynthetic process
	GO:0009643	9.9602e-05	0.00083357	6	16	4122	79366	photosynthetic acclimation
	GO:0046942	0.00013064	0.0010893	89	1147	4122	79366	carboxylic acid transport
	GO:0006865	0.00019058	0.0015832	85	1097	4122	79366	amino acid transport
	GO:0051234	0.00019126	0.0015832	804	13828	4122	79366	establishment of localization
	GO:0010117	0.0002126	0.0017534	7	25	4122	79366	photoprotection
	GO:0015849	0.0002316	0.0019032	89	1167	4122	79366	organic acid transport
	GO:0009063	0.00024862	0.0020356	59	704	4122	79366	cellular amino acid catabolic process
	GO:0050826	0.00030075	0.0024511	37	387	4122	79366	response to freezing
	GO:0015837	0.00030152	0.0024511	85	1113	4122	79366	amine transport
	GO:0046351	0.00033137	0.0026841	19	151	4122	79366	disaccharide biosynthetic process
	GO:0046685	0.00035546	0.002869	20	164	4122	79366	response to arsenic
	GO:0006862	0.00037391	0.0030072	21	177	4122	79366	nucleotide transport
	GO:0045089	0.00039968	0.0031806	24	216	4122	79366	positive regulation of innate immune response
	GO:0050778	0.00039968	0.0031806	24	216	4122	79366	positive regulation of immune response
	GO:0002684	0.00039968	0.0031806	24	216	4122	79366	positive regulation of immune system process
	GO:0009687	0.00042867	0.0033876	18	142	4122	79366	abscisic acid metabolic process
	GO:0043288	0.00042867	0.0033876	18	142	4122	79366	apocarotenoid metabolic process
	GO:0046890	0.00046748	0.0036814	12	75	4122	79366	regulation of lipid biosynthetic process
	GO:0015824	0.00048326	0.0037925	30	299	4122	79366	proline transport
	GO:0019747	0.00052351	0.0040942	8	37	4122	79366	regulation of isoprenoid metabolic process
	GO:0080027	0.00063552	0.0049531	11	67	4122	79366	response to herbivore
	GO:0051761	0.00070889	0.0054502	20	173	4122	79366	sesquiterpene metabolic process
	GO:0006714	0.00070889	0.0054502	20	173	4122	79366	sesquiterpenoid metabolic process
	GO:0010107	0.00070891	0.0054502	6	22	4122	79366	potassium ion import
	GO:0010506	0.00070891	0.0054502	6	22	4122	79366	regulation of autophagy
	GO:0070370	0.00071657	0.0054905	7	30	4122	79366	cellular heat acclimation
	GO:0048653	0.00078128	0.0059661	33	350	4122	79366	anther development
	GO:0010119	0.00078463	0.0059716	30	308	4122	79366	regulation of stomatal movement
	GO:0030104	0.00088436	0.0066799	7	31	4122	79366	water homeostasis
	GO:0014070	0.00088653	0.0066799	49	588	4122	79366	response to organic cyclic substance
	GO:0010583	0.00088653	0.0066799	49	588	4122	79366	response to cyclopentenone
	GO:0015804	0.0010147	0.0076206	30	313	4122	79366	neutral amino acid transport
	GO:0048443	0.0010997	0.0082042	55	686	4122	79366	stamen development
	GO:0048466	0.0010997	0.0082042	55	686	4122	79366	androecium development
	GO:0002218	0.0011631	0.0086204	20	180	4122	79366	activation of innate immune response
	GO:0002253	0.0011631	0.0086204	20	180	4122	79366	activation of immune response
	GO:0015695	0.0013034	0.0096287	18	156	4122	79366	organic cation transport
	GO:0010371	0.0013782	0.010116	5	17	4122	79366	regulation of gibberellin biosynthetic process
	GO:0007231	0.0013782	0.010116	5	17	4122	79366	osmosensory signaling pathway
	GO:0042219	0.0016951	0.012402	50	622	4122	79366	cellular amino acid derivative catabolic process
	GO:0010268	0.0018298	0.013344	6	26	4122	79366	brassinosteroid homeostasis
	GO:0009739	0.0020621	0.01499	50	628	4122	79366	response to gibberellin stimulus
	GO:0010817	0.0021612	0.01566	123	1825	4122	79366	regulation of hormone levels
	GO:0032957	0.0021777	0.015729	12	89	4122	79366	inositol trisphosphate metabolic process
	GO:0042214	0.0022734	0.016341	23	231	4122	79366	terpene metabolic process
	GO:0043562	0.0022768	0.016341	17	151	4122	79366	cellular response to nitrogen levels
	GO:0010618	0.0023743	0.016987	5	19	4122	79366	aerenchyma formation
	GO:0034059	0.0025678	0.018314	4	12	4122	79366	response to anoxia
	GO:0015696	0.0026169	0.018605	17	153	4122	79366	ammonium transport
	GO:0000161	0.0026968	0.018878	2	2	4122	79366	MAPKKK cascade involved in osmosensory signaling pathway
	GO:0000169	0.0026968	0.018878	2	2	4122	79366	activation of MAPK activity involved in osmosensory signaling pathway
	GO:0000187	0.0026968	0.018878	2	2	4122	79366	activation of MAPK activity
	GO:0006104	0.0026968	0.018878	2	2	4122	79366	succinyl-CoA metabolic process
	GO:0043406	0.0026968	0.018878	2	2	4122	79366	positive regulation of MAP kinase activity
	GO:0010876	0.0027873	0.019451	76	1054	4122	79366	lipid localization
	GO:0009312	0.0028412	0.019766	20	194	4122	79366	oligosaccharide biosynthetic process
	GO:0019915	0.0028799	0.019974	34	394	4122	79366	lipid storage
	GO:0006855	0.002993	0.020695	28	307	4122	79366	drug transmembrane transport
	GO:0010555	0.0030827	0.021238	8	48	4122	79366	response to mannitol stimulus
	GO:0070417	0.0030902	0.021238	11	81	4122	79366	cellular response to cold
	GO:0010193	0.0032069	0.021973	16	143	4122	79366	response to ozone
	GO:0042402	0.0032222	0.022012	42	518	4122	79366	cellular biogenic amine catabolic process
	GO:0010149	0.003251	0.022076	35	412	4122	79366	senescence
	GO:0010260	0.003251	0.022076	35	412	4122	79366	organ senescence
	GO:0071322	0.0033742	0.022778	41	504	4122	79366	cellular response to carbohydrate stimulus
	GO:0016311	0.0033745	0.022778	36	428	4122	79366	dephosphorylation
	GO:0071497	0.0035573	0.023941	4	13	4122	79366	cellular response to freezing
	GO:0015914	0.0040019	0.026853	8	50	4122	79366	phospholipid transport
	GO:0071323	0.0041831	0.027986	3	7	4122	79366	cellular response to chitin
	GO:0071453	0.0043941	0.029272	10	73	4122	79366	cellular response to oxygen levels
	GO:0046395	0.0044157	0.029272	108	1610	4122	79366	carboxylic acid catabolic process
	GO:0016054	0.0044157	0.029272	108	1610	4122	79366	organic acid catabolic process
	GO:0006813	0.004427	0.029272	19	188	4122	79366	potassium ion transport
	GO:0015893	0.0044634	0.029427	28	316	4122	79366	drug transport
	GO:0044272	0.0048675	0.031998	126	1923	4122	79366	sulfur compound biosynthetic process
	GO:0048584	0.0051625	0.03384	32	379	4122	79366	positive regulation of response to stimulus
	GO:0046838	0.0052769	0.034373	12	99	4122	79366	phosphorylated carbohydrate dephosphorylation
	GO:0046855	0.0052769	0.034373	12	99	4122	79366	inositol phosphate dephosphorylation
	GO:0042493	0.0052894	0.034373	28	320	4122	79366	response to drug
	GO:0005992	0.0053399	0.034603	10	75	4122	79366	trehalose biosynthetic process
	GO:0009310	0.0055293	0.035728	65	903	4122	79366	amine catabolic process
	GO:0042447	0.0057797	0.037029	5	23	4122	79366	hormone catabolic process
	GO:0009823	0.0057797	0.037029	5	23	4122	79366	cytokinin catabolic process
	GO:0009969	0.0057797	0.037029	5	23	4122	79366	xyloglucan biosynthetic process
	GO:0006814	0.0063847	0.04079	14	127	4122	79366	sodium ion transport
	GO:0051245	0.0064353	0.040998	3	8	4122	79366	negative regulation of cellular defense response
	GO:0010188	0.0064535	0.040999	6	33	4122	79366	response to microbial phytotoxin
	GO:0015802	0.006997	0.044327	16	155	4122	79366	basic amino acid transport
	GO:0031124	0.0074981	0.04737	6	34	4122	79366	mRNA 3'-end processing
	GO:0006649	0.0078104	0.048799	2	3	4122	79366	phospholipid transfer to membrane
	GO:0043618	0.0078104	0.048799	2	3	4122	79366	regulation of transcription from RNA polymerase II promoter in response to stress
	GO:0043619	0.0078104	0.048799	2	3	4122	79366	regulation of transcription from RNA polymerase II promoter in response to oxidative stress
	GO:0015690	0.0078104	0.048799	2	3	4122	79366	aluminum ion transport
Down-regulated genes of P22, 21 DAP VS 28 DAP	GO:0006325	2.134e-85	4.6819e-82	284	2164	2716	79366	chromatin organization
	GO:0008283	2.3716e-76	2.6016e-73	150	671	2716	79366	cell proliferation
	GO:0051276	5.1798e-76	3.7882e-73	307	2728	2716	79366	chromosome organization
	GO:0006260	3.0799e-67	1.6893e-64	179	1111	2716	79366	DNA replication
	GO:0034968	4.8808e-67	2.1417e-64	165	947	2716	79366	histone lysine methylation
	GO:0051567	1.6254e-63	5.9435e-61	138	694	2716	79366	histone H3-K9 methylation
	GO:0008213	5.1613e-63	1.4155e-60	179	1182	2716	79366	protein amino acid alkylation
	GO:0006479	5.1613e-63	1.4155e-60	179	1182	2716	79366	protein amino acid methylation
	GO:0016570	1.2389e-62	3.0202e-60	197	1426	2716	79366	histone modification
	GO:0016571	2.98e-60	6.5382e-58	173	1154	2716	79366	histone methylation
	GO:0016569	1.554e-59	3.0996e-57	208	1645	2716	79366	covalent chromatin modification
	GO:0071103	5.2994e-59	9.6891e-57	101	383	2716	79366	DNA conformation change
	GO:0006261	7.7959e-59	1.3157e-56	150	893	2716	79366	DNA-dependent DNA replication
	GO:0006270	1.3413e-58	2.102e-56	84	251	2716	79366	DNA-dependent DNA replication initiation
	GO:0000910	5.262e-58	7.6965e-56	157	991	2716	79366	cytokinesis
	GO:0016568	9.9166e-57	1.3598e-54	211	1754	2716	79366	chromatin modification
	GO:0033205	1.3871e-56	1.7037e-54	148	904	2716	79366	cell cycle cytokinesis
	GO:0000911	1.3977e-56	1.7037e-54	147	892	2716	79366	cytokinesis by cell plate formation
	GO:0006275	1.5063e-55	1.7394e-53	114	539	2716	79366	regulation of DNA replication
	GO:0006323	1.4772e-51	1.6205e-49	84	300	2716	79366	DNA packaging
	GO:0051052	5.2834e-51	5.5198e-49	127	740	2716	79366	regulation of DNA metabolic process
	GO:0051726	9.5784e-51	9.5522e-49	162	1189	2716	79366	regulation of cell cycle
	GO:0043414	1.907e-48	1.8191e-46	220	2116	2716	79366	macromolecule methylation
	GO:0032259	1.8816e-47	1.7201e-45	220	2146	2716	79366	methylation
	GO:0034728	2.3317e-47	1.9676e-45	70	220	2716	79366	nucleosome organization
	GO:0006334	2.3317e-47	1.9676e-45	70	220	2716	79366	nucleosome assembly
	GO:0065004	3.0452e-47	2.4745e-45	72	236	2716	79366	protein-DNA complex assembly
	GO:0051301	1.1171e-46	8.7532e-45	168	1362	2716	79366	cell division
	GO:0006730	6.7253e-46	5.0881e-44	223	2244	2716	79366	one-carbon metabolic process
	GO:0031497	5.905e-44	4.3185e-42	75	286	2716	79366	chromatin assembly
	GO:0022402	6.2773e-44	4.4427e-42	212	2124	2716	79366	cell cycle process
	GO:0006259	1.4215e-43	9.746e-42	237	2561	2716	79366	DNA metabolic process
	GO:0006996	1.8771e-41	1.248e-39	506	8101	2716	79366	organelle organization
	GO:0006305	1.279e-38	8.0177e-37	101	622	2716	79366	DNA alkylation
	GO:0006306	1.279e-38	8.0177e-37	101	622	2716	79366	DNA methylation
	GO:0007017	2.3257e-38	1.4174e-36	154	1360	2716	79366	microtubule-based process
	GO:0006304	2.6132e-38	1.5496e-36	101	627	2716	79366	DNA modification
	GO:0010389	6.8646e-38	3.9634e-36	68	278	2716	79366	regulation of G2/M transition of mitotic cell cycle
	GO:0007049	9.4873e-37	5.3372e-35	226	2624	2716	79366	cell cycle
	GO:0006333	1.8862e-35	1.0346e-33	82	448	2716	79366	chromatin assembly or disassembly
	GO:0016572	2.6715e-34	1.4296e-32	62	257	2716	79366	histone phosphorylation
	GO:0040029	1.5257e-33	7.9697e-32	164	1661	2716	79366	regulation of gene expression, epigenetic
	GO:0000226	1.6183e-31	8.2571e-30	126	1114	2716	79366	microtubule cytoskeleton organization
	GO:0010564	4.4339e-31	2.2109e-29	90	614	2716	79366	regulation of cell cycle process
	GO:0007346	2.524e-30	1.2306e-28	74	430	2716	79366	regulation of mitotic cell cycle
	GO:0006342	1.722e-28	8.2132e-27	110	951	2716	79366	chromatin silencing
	GO:0045814	4.5697e-28	2.1332e-26	110	962	2716	79366	negative regulation of gene expression, epigenetic
	GO:0016458	7.6169e-27	3.4816e-25	140	1483	2716	79366	gene silencing
	GO:0048442	1.2021e-26	5.2747e-25	55	270	2716	79366	sepal development
	GO:0048464	1.2021e-26	5.2747e-25	55	270	2716	79366	flower calyx development
	GO:0048447	3.4598e-24	1.4322e-22	51	258	2716	79366	sepal morphogenesis
	GO:0048451	3.4598e-24	1.4322e-22	51	258	2716	79366	petal formation
	GO:0048453	3.4598e-24	1.4322e-22	51	258	2716	79366	sepal formation
	GO:0045934	3.9139e-24	1.5719e-22	144	1654	2716	79366	negative regulation of nucleobase, nucleoside, nucleotide and nucleic acid metabolic process
	GO:0051172	3.9404e-24	1.5719e-22	145	1672	2716	79366	negative regulation of nitrogen compound metabolic process
	GO:0031327	2.0216e-23	7.9205e-22	146	1719	2716	79366	negative regulation of cellular biosynthetic process
	GO:0009890	3.917e-23	1.5077e-21	146	1731	2716	79366	negative regulation of biosynthetic process
	GO:0010605	4.937e-23	1.862e-21	174	2260	2716	79366	negative regulation of macromolecule metabolic process
	GO:0010558	5.0073e-23	1.862e-21	143	1681	2716	79366	negative regulation of macromolecule biosynthetic process
	GO:0010629	6.2075e-23	2.2699e-21	168	2150	2716	79366	negative regulation of gene expression
	GO:0016481	8.3663e-23	2.9136e-21	138	1600	2716	79366	negative regulation of transcription
	GO:0045892	8.3663e-23	2.9136e-21	138	1600	2716	79366	negative regulation of transcription, DNA-dependent
	GO:0051253	8.3663e-23	2.9136e-21	138	1600	2716	79366	negative regulation of RNA metabolic process
	GO:0031324	1.7538e-22	6.0123e-21	149	1814	2716	79366	negative regulation of cellular metabolic process
	GO:0009892	2.5144e-22	8.4872e-21	178	2373	2716	79366	negative regulation of metabolic process
	GO:0016043	3.0968e-22	1.0295e-20	613	12403	2716	79366	cellular component organization
	GO:0048446	3.0094e-21	9.8546e-20	51	298	2716	79366	petal morphogenesis
	GO:0019222	3.2673e-21	1.0542e-19	603	12277	2716	79366	regulation of metabolic process
	GO:0051225	8.7634e-21	2.7865e-19	40	185	2716	79366	spindle assembly
	GO:0009909	1.9148e-20	6.0016e-19	129	1535	2716	79366	regulation of flower development
	GO:0048441	2.5938e-20	7.904e-19	59	413	2716	79366	petal development
	GO:0048465	2.5938e-20	7.904e-19	59	413	2716	79366	corolla development
	GO:0006139	2.9556e-20	8.8831e-19	511	10097	2716	79366	nucleobase, nucleoside, nucleotide and nucleic acid metabolic process
	GO:0007051	3.0004e-20	8.8959e-19	40	191	2716	79366	spindle organization
	GO:0060255	3.2602e-20	9.5372e-19	532	10622	2716	79366	regulation of macromolecule metabolic process
	GO:0044085	4.0149e-20	1.159e-18	313	5400	2716	79366	cellular component biogenesis
	GO:0031323	1.8486e-19	5.2672e-18	565	11540	2716	79366	regulation of cellular metabolic process
	GO:0009886	5.0551e-19	1.4219e-17	142	1843	2716	79366	post-embryonic morphogenesis
	GO:0010468	5.5672e-19	1.5461e-17	504	10075	2716	79366	regulation of gene expression
	GO:0090304	8.8961e-19	2.4397e-17	411	7825	2716	79366	nucleic acid metabolic process
	GO:0010556	6.1855e-18	1.6754e-16	480	9607	2716	79366	regulation of macromolecule biosynthetic process
	GO:0009908	8.9334e-18	2.3902e-16	187	2818	2716	79366	flower development
	GO:0051171	1.1364e-17	3.0038e-16	489	9863	2716	79366	regulation of nitrogen compound metabolic process
	GO:0044281	1.2781e-17	3.3384e-16	709	15500	2716	79366	small molecule metabolic process
	GO:0006346	2.093e-17	5.4024e-16	58	460	2716	79366	methylation-dependent chromatin silencing
	GO:0070925	2.2231e-17	5.6714e-16	40	228	2716	79366	organelle assembly
	GO:0019219	2.3452e-17	5.9142e-16	483	9753	2716	79366	regulation of nucleobase, nucleoside, nucleotide and nucleic acid metabolic process
	GO:0048437	3.1803e-17	7.929e-16	161	2316	2716	79366	floral organ development
	GO:0031326	3.604e-17	8.8845e-16	500	10201	2716	79366	regulation of cellular biosynthetic process
	GO:0007010	3.7e-17	9.0197e-16	158	2259	2716	79366	cytoskeleton organization
	GO:0048449	5.288e-17	1.2749e-15	72	681	2716	79366	floral organ formation
	GO:0009889	6.1502e-17	1.4667e-15	500	10231	2716	79366	regulation of biosynthetic process
	GO:0048646	6.9082e-17	1.6297e-15	108	1304	2716	79366	anatomical structure formation involved in morphogenesis
	GO:0048580	2.3118e-16	5.3959e-15	141	1963	2716	79366	regulation of post-embryonic development
	GO:0000279	2.6612e-16	6.1459e-15	93	1058	2716	79366	M phase
	GO:0048438	2.9504e-16	6.7429e-15	140	1949	2716	79366	floral whorl development
	GO:0048645	3.0924e-16	6.9946e-15	75	753	2716	79366	organ formation
	GO:0006807	3.7247e-16	8.3388e-15	630	13662	2716	79366	nitrogen compound metabolic process
	GO:0034641	4.1539e-16	9.2058e-15	616	13306	2716	79366	cellular nitrogen compound metabolic process
	GO:0022403	6.7033e-16	1.4707e-14	93	1074	2716	79366	cell cycle phase
	GO:0048444	3.0388e-15	6.5364e-14	76	803	2716	79366	floral organ morphogenesis
	GO:0048563	3.0388e-15	6.5364e-14	76	803	2716	79366	post-embryonic organ morphogenesis
	GO:0080090	6.6968e-15	1.4265e-13	516	10914	2716	79366	regulation of primary metabolic process
	GO:0048569	6.9206e-15	1.46e-13	177	2804	2716	79366	post-embryonic organ development
	GO:0048523	7.5103e-15	1.5693e-13	204	3395	2716	79366	negative regulation of cellular process
	GO:0000280	7.5918e-15	1.5714e-13	52	434	2716	79366	nuclear division
	GO:0048519	2.4229e-14	4.968e-13	274	5036	2716	79366	negative regulation of biological process
	GO:0009812	3.925e-14	7.9735e-13	52	452	2716	79366	flavonoid metabolic process
	GO:0031048	7.2704e-14	1.4634e-12	50	429	2716	79366	chromatin silencing by small RNA
	GO:0009813	9.4167e-14	1.8782e-12	49	417	2716	79366	flavonoid biosynthetic process
	GO:0050793	1.1018e-13	2.1777e-12	207	3559	2716	79366	regulation of developmental process
	GO:0050789	2.5795e-13	5.0531e-12	840	19751	2716	79366	regulation of biological process
	GO:0006268	4.5729e-13	8.8786e-12	15	37	2716	79366	DNA unwinding involved in replication
	GO:0009791	4.7615e-13	9.1638e-12	392	8046	2716	79366	post-embryonic development
	GO:0009698	5.2757e-13	1.0065e-11	95	1241	2716	79366	phenylpropanoid metabolic process
	GO:0048285	6.0096e-13	1.1366e-11	56	548	2716	79366	organelle fission
	GO:0009058	6.2311e-13	1.1685e-11	853	20182	2716	79366	biosynthetic process
	GO:0051239	6.347e-13	1.1801e-11	175	2910	2716	79366	regulation of multicellular organismal process
	GO:0031047	6.4229e-13	1.1842e-11	90	1150	2716	79366	gene silencing by RNA
	GO:0032502	9.9217e-13	1.814e-11	672	15338	2716	79366	developmental process
	GO:0050794	1.3033e-12	2.3632e-11	739	17154	2716	79366	regulation of cellular process
	GO:0048513	1.3787e-12	2.4593e-11	389	8034	2716	79366	organ development
	GO:0048731	1.3787e-12	2.4593e-11	389	8034	2716	79366	system development
	GO:0042026	2.2812e-12	4.0363e-11	17	55	2716	79366	protein refolding
	GO:0009699	5.3217e-12	9.3407e-11	78	968	2716	79366	phenylpropanoid biosynthetic process
	GO:0007018	8.2222e-12	1.4317e-10	35	262	2716	79366	microtubule-based movement
	GO:0048856	9.8813e-12	1.7071e-10	564	12662	2716	79366	anatomical structure development
	GO:0007275	1.0493e-11	1.7985e-10	634	14517	2716	79366	multicellular organismal development
	GO:0043687	1.6519e-11	2.8095e-10	365	7584	2716	79366	post-translational protein modification
	GO:0044249	1.7909e-11	3.0225e-10	809	19283	2716	79366	cellular biosynthetic process
	GO:0065007	1.9513e-11	3.268e-10	972	23787	2716	79366	biological regulation
	GO:0009887	4.2654e-11	7.0897e-10	145	2397	2716	79366	organ morphogenesis
	GO:0032501	4.5816e-11	7.5579e-10	655	15201	2716	79366	multicellular organismal process
	GO:0051252	5.2684e-11	8.626e-10	424	9153	2716	79366	regulation of RNA metabolic process
	GO:0016998	6.5761e-11	1.0687e-09	22	116	2716	79366	cell wall macromolecule catabolic process
	GO:0032392	7.2211e-11	1.1564e-09	15	50	2716	79366	DNA geometric change
	GO:0032508	7.2211e-11	1.1564e-09	15	50	2716	79366	DNA duplex unwinding
	GO:0030261	1.0887e-10	1.7308e-09	9	14	2716	79366	chromosome condensation
	GO:0006355	1.9044e-10	3.0059e-09	418	9089	2716	79366	regulation of transcription, DNA-dependent
	GO:0010374	2.004e-10	3.1405e-09	66	817	2716	79366	stomatal complex development
	GO:0009220	2.0768e-10	3.2315e-09	55	619	2716	79366	pyrimidine ribonucleotide biosynthetic process
	GO:0045449	3.0681e-10	4.7405e-09	418	9123	2716	79366	regulation of transcription
	GO:0009987	3.2583e-10	4.999e-09	1685	44664	2716	79366	cellular process
	GO:0000079	3.5695e-10	5.4386e-09	30	228	2716	79366	regulation of cyclin-dependent protein kinase activity
	GO:0042023	3.6686e-10	5.551e-09	44	441	2716	79366	DNA endoreduplication
	GO:0009411	3.8547e-10	5.7926e-09	78	1060	2716	79366	response to UV
	GO:0006220	4.2746e-10	6.3799e-09	57	667	2716	79366	pyrimidine nucleotide metabolic process
	GO:0010224	5.1026e-10	7.5643e-09	42	413	2716	79366	response to UV-B
	GO:0048608	7.4271e-10	1.0936e-08	303	6270	2716	79366	reproductive structure development
	GO:0009218	8.7724e-10	1.2831e-08	55	644	2716	79366	pyrimidine ribonucleotide metabolic process
	GO:0022607	1.0714e-09	1.5567e-08	174	3177	2716	79366	cellular component assembly
	GO:0000278	1.1957e-09	1.7259e-08	69	911	2716	79366	mitotic cell cycle
	GO:0006221	1.4408e-09	2.0662e-08	55	653	2716	79366	pyrimidine nucleotide biosynthetic process
	GO:0045036	1.7556e-09	2.5011e-08	31	258	2716	79366	protein targeting to chloroplast
	GO:0042126	3.3215e-09	4.6714e-08	11	31	2716	79366	nitrate metabolic process
	GO:0042128	3.3215e-09	4.6714e-08	11	31	2716	79366	nitrate assimilation
	GO:0044036	9.6045e-09	1.3422e-07	83	1243	2716	79366	cell wall macromolecule metabolic process
	GO:0006310	1.2674e-08	1.76e-07	63	848	2716	79366	DNA recombination
	GO:0044238	1.4981e-08	2.0672e-07	1312	34202	2716	79366	primary metabolic process
	GO:0009165	1.9899e-08	2.7119e-07	93	1475	2716	79366	nucleotide biosynthetic process
	GO:0034404	2.0024e-08	2.7119e-07	95	1518	2716	79366	nucleobase, nucleoside and nucleotide biosynthetic process
	GO:0034654	2.0024e-08	2.7119e-07	95	1518	2716	79366	nucleobase, nucleoside, nucleotide and nucleic acid biosynthetic process
	GO:0001708	4.0249e-08	5.4176e-07	26	218	2716	79366	cell fate specification
	GO:0009834	4.7701e-08	6.3814e-07	22	163	2716	79366	secondary cell wall biogenesis
	GO:0009059	7.2673e-08	9.6634e-07	411	9368	2716	79366	macromolecule biosynthetic process
	GO:0009658	7.6211e-08	1.0073e-06	62	871	2716	79366	chloroplast organization
	GO:0009832	7.9436e-08	1.0436e-06	49	620	2716	79366	plant-type cell wall biogenesis
	GO:0006302	8.2446e-08	1.0767e-06	35	370	2716	79366	double-strand break repair
	GO:0019438	8.9987e-08	1.1682e-06	133	2423	2716	79366	aromatic compound biosynthetic process
	GO:0000003	9.5279e-08	1.2297e-06	372	8372	2716	79366	reproduction
	GO:0008152	9.9368e-08	1.2749e-06	1503	40018	2716	79366	metabolic process
	GO:0010604	1.2012e-07	1.5322e-06	110	1911	2716	79366	positive regulation of macromolecule metabolic process
	GO:0022414	1.3758e-07	1.7448e-06	365	8220	2716	79366	reproductive process
	GO:0000087	1.426e-07	1.7981e-06	29	279	2716	79366	M phase of mitotic cell cycle
	GO:0006725	1.7365e-07	2.1771e-06	187	3737	2716	79366	cellular aromatic compound metabolic process
	GO:0000724	1.8224e-07	2.2589e-06	26	235	2716	79366	double-strand break repair via homologous recombination
	GO:0000725	1.8224e-07	2.2589e-06	26	235	2716	79366	recombinational repair
	GO:0003006	2.0227e-07	2.4931e-06	345	7732	2716	79366	reproductive developmental process
	GO:0034645	2.1857e-07	2.6791e-06	394	9017	2716	79366	cellular macromolecule biosynthetic process
	GO:0043170	2.438e-07	2.9717e-06	931	23703	2716	79366	macromolecule metabolic process
	GO:0042127	2.6272e-07	3.1846e-06	39	459	2716	79366	regulation of cell proliferation
	GO:0009117	2.8732e-07	3.4637e-06	147	2804	2716	79366	nucleotide metabolic process
	GO:0010557	3.1658e-07	3.7955e-06	106	1859	2716	79366	positive regulation of macromolecule biosynthetic process
	GO:0010440	3.392e-07	4.0446e-06	25	227	2716	79366	stomatal lineage progression
	GO:0006753	3.447e-07	4.0879e-06	147	2813	2716	79366	nucleoside phosphate metabolic process
	GO:0045859	4.7868e-07	5.6161e-06	31	329	2716	79366	regulation of protein kinase activity
	GO:0043549	4.7868e-07	5.6161e-06	31	329	2716	79366	regulation of kinase activity
	GO:0042325	6.1528e-07	7.1804e-06	32	350	2716	79366	regulation of phosphorylation
	GO:0034622	6.8243e-07	7.9219e-06	120	2212	2716	79366	cellular macromolecular complex assembly
	GO:0051338	8.5484e-07	9.8711e-06	31	338	2716	79366	regulation of transferase activity
	GO:0045165	9.5647e-07	1.0987e-05	26	256	2716	79366	cell fate commitment
	GO:0007067	1.0774e-06	1.2312e-05	27	274	2716	79366	mitosis
	GO:0042991	1.1382e-06	1.2939e-05	19	151	2716	79366	transcription factor import into nucleus
	GO:0055086	1.1802e-06	1.3347e-05	149	2924	2716	79366	nucleobase, nucleoside and nucleotide metabolic process
	GO:0042546	1.2526e-06	1.4093e-05	78	1288	2716	79366	cell wall biogenesis
	GO:0090241	1.3685e-06	1.5088e-05	4	4	2716	79366	negative regulation of histone H4 acetylation
	GO:0051574	1.3685e-06	1.5088e-05	4	4	2716	79366	positive regulation of histone H3-K9 methylation
	GO:0032196	1.3685e-06	1.5088e-05	4	4	2716	79366	transposition
	GO:0032197	1.3685e-06	1.5088e-05	4	4	2716	79366	transposition, RNA-mediated
	GO:0048443	1.5192e-06	1.6523e-05	49	686	2716	79366	stamen development
	GO:0048466	1.5192e-06	1.6523e-05	49	686	2716	79366	androecium development
	GO:0014070	1.5288e-06	1.6523e-05	44	588	2716	79366	response to organic cyclic substance
	GO:0010583	1.5288e-06	1.6523e-05	44	588	2716	79366	response to cyclopentenone
	GO:0034621	1.5458e-06	1.6625e-05	121	2273	2716	79366	cellular macromolecular complex subunit organization
	GO:0006949	1.627e-06	1.7412e-05	15	100	2716	79366	syncytium formation
	GO:0009653	1.6639e-06	1.7721e-05	299	6712	2716	79366	anatomical structure morphogenesis
	GO:0071554	2.1425e-06	2.2709e-05	185	3837	2716	79366	cell wall organization or biogenesis
	GO:0018160	2.4017e-06	2.5334e-05	5	8	2716	79366	peptidyl-pyrromethane cofactor linkage
	GO:0042440	2.8928e-06	3.0368e-05	72	1186	2716	79366	pigment metabolic process
	GO:0050896	3.2467e-06	3.3921e-05	945	24452	2716	79366	response to stimulus
	GO:0044237	3.3292e-06	3.4618e-05	1269	33724	2716	79366	cellular metabolic process
	GO:0009957	3.8158e-06	3.9489e-05	11	58	2716	79366	epidermal cell fate specification
	GO:0009260	4.1074e-06	4.2308e-05	62	982	2716	79366	ribonucleotide biosynthetic process
	GO:0045893	4.296e-06	4.384e-05	97	1762	2716	79366	positive regulation of transcription, DNA-dependent
	GO:0045941	4.296e-06	4.384e-05	97	1762	2716	79366	positive regulation of transcription
	GO:0009657	4.5436e-06	4.6151e-05	83	1446	2716	79366	plastid organization
	GO:0019748	4.9723e-06	5.0273e-05	189	3991	2716	79366	secondary metabolic process
	GO:0046283	5.1078e-06	5.1406e-05	23	230	2716	79366	anthocyanin metabolic process
	GO:0044283	5.1546e-06	5.164e-05	360	8410	2716	79366	small molecule biosynthetic process
	GO:0046148	5.1823e-06	5.1681e-05	61	968	2716	79366	pigment biosynthetic process
	GO:0051254	5.4043e-06	5.3652e-05	97	1772	2716	79366	positive regulation of RNA metabolic process
	GO:0009292	5.482e-06	5.3935e-05	15	110	2716	79366	genetic transfer
	GO:0009294	5.482e-06	5.3935e-05	15	110	2716	79366	DNA mediated transformation
	GO:0044260	5.5721e-06	5.4577e-05	838	21514	2716	79366	cellular macromolecule metabolic process
	GO:0010628	6.4783e-06	6.3171e-05	97	1780	2716	79366	positive regulation of gene expression
	GO:0006279	6.6556e-06	6.4612e-05	4	5	2716	79366	premeiotic DNA synthesis
	GO:0010103	9.0898e-06	8.7855e-05	40	551	2716	79366	stomatal complex morphogenesis
	GO:0045935	9.8825e-06	9.5097e-05	97	1799	2716	79366	positive regulation of nucleobase, nucleoside, nucleotide and nucleic acid metabolic process
	GO:0071483	1.1756e-05	0.00011263	12	77	2716	79366	cellular response to blue light
	GO:0051173	1.2286e-05	0.0001172	97	1809	2716	79366	positive regulation of nitrogen compound metabolic process
	GO:0048653	1.3551e-05	0.00012871	29	350	2716	79366	anther development
	GO:0090239	1.9422e-05	0.00018367	4	6	2716	79366	regulation of histone H4 acetylation
	GO:0048609	2.0575e-05	0.00019374	82	1485	2716	79366	reproductive process in a multicellular organism
	GO:0070882	2.0883e-05	0.0001958	79	1417	2716	79366	cellular cell wall organization or biogenesis
	GO:0009806	2.2238e-05	0.00020674	9	46	2716	79366	lignan metabolic process
	GO:0009807	2.2238e-05	0.00020674	9	46	2716	79366	lignan biosynthetic process
	GO:0065003	2.2336e-05	0.00020678	123	2458	2716	79366	macromolecular complex assembly
	GO:0032504	2.358e-05	0.00021737	85	1560	2716	79366	multicellular organism reproduction
	GO:0010087	2.5773e-05	0.00023659	31	400	2716	79366	phloem or xylem histogenesis
	GO:0009744	2.7906e-05	0.00025511	54	872	2716	79366	response to sucrose stimulus
	GO:0048439	2.8975e-05	0.00026378	23	256	2716	79366	flower morphogenesis
	GO:0009718	2.9262e-05	0.00026529	20	205	2716	79366	anthocyanin biosynthetic process
	GO:0042537	3.0275e-05	0.00027223	5	12	2716	79366	benzene and derivative metabolic process
	GO:0018874	3.0275e-05	0.00027223	5	12	2716	79366	benzoate metabolic process
	GO:0010033	3.1267e-05	0.00028	467	11478	2716	79366	response to organic substance
	GO:0032270	3.4187e-05	0.0003049	13	99	2716	79366	positive regulation of cellular protein metabolic process
	GO:0010089	3.5252e-05	0.00031313	26	313	2716	79366	xylem development
	GO:0034285	3.8917e-05	0.00034429	54	883	2716	79366	response to disaccharide stimulus
	GO:0009901	3.9674e-05	0.00034957	10	61	2716	79366	anther dehiscence
	GO:0051570	4.4081e-05	0.00038554	4	7	2716	79366	regulation of histone H3-K9 methylation
	GO:0051327	4.4415e-05	0.00038554	46	716	2716	79366	M phase of meiotic cell cycle
	GO:0007126	4.4415e-05	0.00038554	46	716	2716	79366	meiosis
	GO:0043933	4.4458e-05	0.00038554	124	2522	2716	79366	macromolecular complex subunit organization
	GO:0046271	4.5858e-05	0.00039456	10	62	2716	79366	phenylpropanoid catabolic process
	GO:0046274	4.5858e-05	0.00039456	10	62	2716	79366	lignin catabolic process
	GO:0071478	4.6803e-05	0.00039956	25	300	2716	79366	cellular response to radiation
	GO:0071482	4.6803e-05	0.00039956	25	300	2716	79366	cellular response to light stimulus
	GO:0018065	4.7804e-05	0.00040652	5	13	2716	79366	protein-cofactor linkage
	GO:0070192	5.2678e-05	0.00044452	24	284	2716	79366	chromosome organization involved in meiosis
	GO:0007129	5.2678e-05	0.00044452	24	284	2716	79366	synapsis
	GO:0000912	5.563e-05	0.00046408	6	21	2716	79366	assembly of actomyosin apparatus involved in cell cycle cytokinesis
	GO:0000914	5.563e-05	0.00046408	6	21	2716	79366	phragmoplast assembly
	GO:0031032	5.563e-05	0.00046408	6	21	2716	79366	actomyosin structure organization
	GO:0044271	5.7579e-05	0.00047851	196	4346	2716	79366	cellular nitrogen compound biosynthetic process
	GO:0051247	6.3833e-05	0.00052848	13	105	2716	79366	positive regulation of protein metabolic process
	GO:0070141	7.226e-05	0.00059378	5	14	2716	79366	response to UV-A
	GO:0071492	7.226e-05	0.00059378	5	14	2716	79366	cellular response to UV-A
	GO:0031325	8.027e-05	0.00065713	117	2386	2716	79366	positive regulation of cellular metabolic process
	GO:0042398	9.5248e-05	0.00077685	95	1863	2716	79366	cellular amino acid derivative biosynthetic process
	GO:0043487	9.7578e-05	0.00078999	6	23	2716	79366	regulation of RNA stability
	GO:0043489	9.7578e-05	0.00078999	6	23	2716	79366	RNA stabilization
	GO:0044030	0.00010647	0.00085878	7	33	2716	79366	regulation of DNA methylation
	GO:0009696	0.00010749	0.00086389	56	963	2716	79366	salicylic acid metabolic process
	GO:0009900	0.00010994	0.00088036	12	96	2716	79366	dehiscence
	GO:0009893	0.00011931	0.0009519	117	2410	2716	79366	positive regulation of metabolic process
	GO:0051186	0.00012256	0.00097427	131	2758	2716	79366	cofactor metabolic process
	GO:0007131	0.00013158	0.0010422	32	457	2716	79366	reciprocal meiotic recombination
	GO:0006344	0.00015017	0.0011851	4	9	2716	79366	maintenance of chromatin silencing
	GO:0032973	0.00015603	0.0012139	3	4	2716	79366	amino acid export
	GO:0035404	0.00015603	0.0012139	3	4	2716	79366	histone-serine phosphorylation
	GO:0043987	0.00015603	0.0012139	3	4	2716	79366	histone H3-S10 phosphorylation
	GO:0043988	0.00015603	0.0012139	3	4	2716	79366	histone H3-S28 phosphorylation
	GO:0019953	0.00015978	0.0012388	53	911	2716	79366	sexual reproduction
	GO:0010036	0.00016143	0.0012471	6	25	2716	79366	response to boron
	GO:0009891	0.00016604	0.0012738	113	2332	2716	79366	positive regulation of biosynthetic process
	GO:0031328	0.00016604	0.0012738	113	2332	2716	79366	positive regulation of cellular biosynthetic process
	GO:0065001	0.00017269	0.0013202	26	345	2716	79366	specification of axis polarity
	GO:0009259	0.00019614	0.0014942	71	1331	2716	79366	ribonucleotide metabolic process
	GO:0033356	0.00020497	0.0015507	5	17	2716	79366	UDP-L-arabinose metabolic process
	GO:0071490	0.00020497	0.0015507	5	17	2716	79366	cellular response to far red light
	GO:0010262	0.00020701	0.0015608	8	48	2716	79366	somatic embryogenesis
	GO:0007000	0.00021613	0.0016239	12	103	2716	79366	nucleolus organization
	GO:0007127	0.00023838	0.001785	33	493	2716	79366	meiosis I
	GO:0009314	0.0002491	0.0018589	209	4807	2716	79366	response to radiation
	GO:0006995	0.00027097	0.0020153	13	121	2716	79366	cellular response to nitrogen starvation
	GO:0046209	0.0002758	0.0020374	5	18	2716	79366	nitric oxide metabolic process
	GO:0006809	0.0002758	0.0020374	5	18	2716	79366	nitric oxide biosynthetic process
	GO:0043412	0.00031473	0.0023144	459	11560	2716	79366	macromolecule modification
	GO:0009944	0.00031541	0.0023144	25	339	2716	79366	polarity specification of adaxial/abaxial axis
	GO:0009416	0.00032317	0.0023635	199	4570	2716	79366	response to light stimulus
	GO:0000819	0.00037222	0.0027131	4	11	2716	79366	sister chromatid segregation
	GO:0006281	0.00037496	0.002724	54	967	2716	79366	DNA repair
	GO:0010230	0.00038009	0.0027522	3	5	2716	79366	alternative respiration
	GO:0007349	0.00051397	0.0037094	7	42	2716	79366	cellularization
	GO:0007276	0.00053247	0.0038303	42	711	2716	79366	gamete generation
	GO:0006606	0.0005431	0.0038694	38	624	2716	79366	protein import into nucleus
	GO:0035067	0.0005432	0.0038694	4	12	2716	79366	negative regulation of histone acetylation
	GO:0031057	0.0005432	0.0038694	4	12	2716	79366	negative regulation of histone modification
	GO:0009943	0.00057148	0.0040577	25	353	2716	79366	adaxial/abaxial axis specification
	GO:0009808	0.00058749	0.0041579	23	314	2716	79366	lignin metabolic process
	GO:0071489	0.00060319	0.0042553	16	183	2716	79366	cellular response to red or far red light
	GO:0042221	0.00060516	0.0042555	621	16157	2716	79366	response to chemical stimulus
	GO:0006974	0.00063069	0.0044209	59	1105	2716	79366	response to DNA damage stimulus
	GO:0015706	0.0006444	0.0045026	47	830	2716	79366	nitrate transport
	GO:0034504	0.00068775	0.0047902	38	632	2716	79366	protein localization in nucleus
	GO:0043562	0.00072691	0.0050161	14	151	2716	79366	cellular response to nitrogen levels
	GO:0051170	0.00072885	0.0050161	38	634	2716	79366	nuclear import
	GO:0000024	0.00074075	0.0050161	3	6	2716	79366	maltose biosynthetic process
	GO:0018105	0.00074075	0.0050161	3	6	2716	79366	peptidyl-serine phosphorylation
	GO:0018209	0.00074075	0.0050161	3	6	2716	79366	peptidyl-serine modification
	GO:0048498	0.00074075	0.0050161	3	6	2716	79366	establishment of petal orientation
	GO:0048559	0.00074075	0.0050161	3	6	2716	79366	establishment of floral organ orientation
	GO:0048560	0.00074075	0.0050161	3	6	2716	79366	establishment of anatomical structure orientation
	GO:0048561	0.00074075	0.0050161	3	6	2716	79366	establishment of organ orientation
	GO:0071486	0.00075631	0.00509	5	22	2716	79366	cellular response to high light intensity
	GO:0006954	0.00075631	0.00509	5	22	2716	79366	inflammatory response
	GO:0031058	0.00076337	0.0050907	4	13	2716	79366	positive regulation of histone modification
	GO:0031062	0.00076337	0.0050907	4	13	2716	79366	positive regulation of histone methylation
	GO:0031401	0.00076337	0.0050907	4	13	2716	79366	positive regulation of protein modification process
	GO:0051304	0.00079884	0.005295	6	33	2716	79366	chromosome separation
	GO:0051307	0.00079884	0.005295	6	33	2716	79366	meiotic chromosome separation
	GO:0048316	0.00082321	0.0054402	128	2818	2716	79366	seed development
	GO:0006464	0.00087044	0.0057322	408	10304	2716	79366	protein modification process
[truncated: 8,367 more rows]
