# Supplementary material for: Comparative transcriptome and co-expression network analysis revealed the genes associated with senescence and polygalacturonase activity involved in pod shattering of rapeseed
Source: Biotechnol Biofuels Bioprod. 2023 Feb 7;16:20. doi: 10.1186/s13068-023-02275-6 (PMC9906875; doi:10.1186/s13068-023-02275-6)
Supplement: Supplementary file 14 — Additional file 14: Table S6. GO enrichment analysis of seventeen color modules in WGCNA. [file 13068_2023_2275_MOESM14_ESM.xlsx]

## Sheet: Sheet1
Additional Table S6. GO enrichment analysis of color modules in WGCNA
Transcriptome comparison	GO-ID	P-value	Corrected P-value	Number of genes in WGCNA with GO terms	Number of genes with GO terms	Number of all genes	Number of genes with GO annotation	Description of GO annotation
MEblack	GO:0044281	6.5869e-28	1.1968e-24	375	15500	1129	79366	small molecule metabolic process
	GO:0051186	2.1131e-23	1.5258e-20	113	2758	1129	79366	cofactor metabolic process
	GO:0006732	3.0868e-23	1.5258e-20	92	1951	1129	79366	coenzyme metabolic process
	GO:0006633	3.359e-23	1.5258e-20	70	1186	1129	79366	fatty acid biosynthetic process
	GO:0016125	1.7439e-19	6.3374e-17	48	676	1129	79366	sterol metabolic process
	GO:0006631	8.7646e-19	2.6542e-16	93	2320	1129	79366	fatty acid metabolic process
	GO:0016126	1.4349e-18	3.7245e-16	46	654	1129	79366	sterol biosynthetic process
	GO:0008152	1.3793e-17	3.1327e-15	710	40018	1129	79366	metabolic process
	GO:0006629	4.2123e-17	8.5042e-15	175	6371	1129	79366	lipid metabolic process
	GO:0008610	9.273e-17	1.6849e-14	129	4132	1129	79366	lipid biosynthetic process
	GO:0044283	2.3919e-16	3.9511e-14	211	8410	1129	79366	small molecule biosynthetic process
	GO:0006066	4.9321e-16	7.4681e-14	137	4613	1129	79366	alcohol metabolic process
	GO:0042180	1.4636e-15	2.0457e-13	207	8338	1129	79366	cellular ketone metabolic process
	GO:0008202	3.4039e-15	4.4178e-13	51	972	1129	79366	steroid metabolic process
	GO:0006694	5.0192e-15	6.0799e-13	48	879	1129	79366	steroid biosynthetic process
	GO:0019748	7.347e-15	8.3434e-13	121	3991	1129	79366	secondary metabolic process
	GO:0046394	2.1928e-14	2.2135e-12	128	4398	1129	79366	carboxylic acid biosynthetic process
	GO:0016053	2.1928e-14	2.2135e-12	128	4398	1129	79366	organic acid biosynthetic process
	GO:0044237	2.8658e-14	2.7406e-12	605	33724	1129	79366	cellular metabolic process
	GO:0043436	5.3484e-14	4.5203e-12	200	8256	1129	79366	oxoacid metabolic process
	GO:0019752	5.3484e-14	4.5203e-12	200	8256	1129	79366	carboxylic acid metabolic process
	GO:0006082	5.4731e-14	4.5203e-12	200	8258	1129	79366	organic acid metabolic process
	GO:0044255	7.8431e-14	6.196e-12	140	5084	1129	79366	cellular lipid metabolic process
	GO:0006084	1.3411e-13	1.0153e-11	34	503	1129	79366	acetyl-CoA metabolic process
	GO:0044282	2.4772e-12	1.8005e-10	119	4250	1129	79366	small molecule catabolic process
	GO:0032787	2.6224e-12	1.8327e-10	151	5916	1129	79366	monocarboxylic acid metabolic process
	GO:0009058	6.8436e-12	4.6055e-10	389	20182	1129	79366	biosynthetic process
	GO:0006519	1.5282e-11	9.9168e-10	129	4891	1129	79366	cellular amino acid and derivative metabolic process
	GO:0055114	1.5963e-11	1.0001e-09	116	4224	1129	79366	oxidation reduction
	GO:0009699	3.0242e-11	1.8316e-09	44	968	1129	79366	phenylpropanoid biosynthetic process
	GO:0044249	3.8505e-11	2.2569e-09	371	19283	1129	79366	cellular biosynthetic process
	GO:0006096	7.839e-11	4.4511e-09	45	1036	1129	79366	glycolysis
	GO:0009698	9.6276e-11	5.301e-09	50	1241	1129	79366	phenylpropanoid metabolic process
	GO:0009108	2.4393e-10	1.3036e-08	32	594	1129	79366	coenzyme biosynthetic process
	GO:0009056	4.7326e-10	2.4569e-08	188	8452	1129	79366	catabolic process
	GO:0006733	9.8731e-10	4.9832e-08	42	1003	1129	79366	oxidoreduction coenzyme metabolic process
	GO:0050896	1.8669e-09	9.1678e-08	441	24452	1129	79366	response to stimulus
	GO:0045426	2.6115e-09	1.2167e-07	16	166	1129	79366	quinone cofactor biosynthetic process
	GO:0042375	2.6115e-09	1.2167e-07	16	166	1129	79366	quinone cofactor metabolic process
	GO:0000038	3.2568e-09	1.4514e-07	18	218	1129	79366	very long-chain fatty acid metabolic process
	GO:0010159	3.4237e-09	1.4514e-07	5	6	1129	79366	specification of organ position
	GO:0010450	3.4237e-09	1.4514e-07	5	6	1129	79366	inflorescence meristem growth
	GO:0016132	3.4347e-09	1.4514e-07	26	455	1129	79366	brassinosteroid biosynthetic process
	GO:0016129	4.1137e-09	1.6988e-07	26	459	1129	79366	phytosteroid biosynthetic process
	GO:0044238	5.3669e-09	2.1671e-07	582	34202	1129	79366	primary metabolic process
	GO:0006743	1.0521e-08	4.0674e-07	13	114	1129	79366	ubiquinone metabolic process
	GO:0006744	1.0521e-08	4.0674e-07	13	114	1129	79366	ubiquinone biosynthetic process
	GO:0006575	1.2715e-08	4.8133e-07	73	2515	1129	79366	cellular amino acid derivative metabolic process
	GO:0016131	1.3187e-08	4.886e-07	26	486	1129	79366	brassinosteroid metabolic process
	GO:0042335	1.3445e-08	4.886e-07	16	186	1129	79366	cuticle development
	GO:0016128	1.5555e-08	5.5418e-07	26	490	1129	79366	phytosteroid metabolic process
	GO:0051188	6.1909e-08	2.1632e-06	46	1336	1129	79366	cofactor biosynthetic process
	GO:0010023	8.8514e-08	3.0345e-06	6	17	1129	79366	proanthocyanidin biosynthetic process
	GO:0042221	1.2065e-07	4.0595e-06	302	16157	1129	79366	response to chemical stimulus
	GO:0051775	1.3117e-07	4.3332e-06	6	18	1129	79366	response to redox state
	GO:0009987	1.4856e-07	4.8202e-06	720	44664	1129	79366	cellular process
	GO:0006007	1.8173e-07	5.7929e-06	60	2046	1129	79366	glucose catabolic process
	GO:0019320	1.9707e-07	6.1737e-06	60	2051	1129	79366	hexose catabolic process
	GO:0046164	2.1425e-07	6.598e-06	61	2105	1129	79366	alcohol catabolic process
	GO:0046365	2.7589e-07	8.3549e-06	60	2072	1129	79366	monosaccharide catabolic process
	GO:0010229	3.8928e-07	1.1595e-05	10	85	1129	79366	inflorescence development
	GO:0042398	4.7993e-07	1.4065e-05	55	1863	1129	79366	cellular amino acid derivative biosynthetic process
	GO:0051187	8.4613e-07	2.4403e-05	19	348	1129	79366	cofactor catabolic process
	GO:0010154	1.0452e-06	2.9674e-05	75	2929	1129	79366	fruit development
	GO:0016052	1.4296e-06	3.9963e-05	66	2486	1129	79366	carbohydrate catabolic process
	GO:0048316	1.8582e-06	5.1155e-05	72	2818	1129	79366	seed development
	GO:0010073	2.0502e-06	5.5601e-05	39	1191	1129	79366	meristem maintenance
	GO:0005996	2.8848e-06	7.7083e-05	81	3335	1129	79366	monosaccharide metabolic process
	GO:0006091	2.9884e-06	7.8694e-05	69	2699	1129	79366	generation of precursor metabolites and energy
	GO:0019318	3.0878e-06	8.0151e-05	67	2597	1129	79366	hexose metabolic process
	GO:0006595	3.8999e-06	9.9806e-05	16	283	1129	79366	polyamine metabolic process
	GO:0006006	4.14e-06	0.00010448	63	2412	1129	79366	glucose metabolic process
	GO:0044275	4.2895e-06	0.00010677	62	2363	1129	79366	cellular carbohydrate catabolic process
	GO:0010075	4.3811e-06	0.00010757	27	701	1129	79366	regulation of meristem growth
	GO:0010158	5.4015e-06	0.00013086	6	32	1129	79366	abaxial cell fate specification
	GO:0044106	5.5725e-06	0.00013323	88	3780	1129	79366	cellular amine metabolic process
	GO:0019742	5.8856e-06	0.0001371	11	140	1129	79366	pentacyclic triterpenoid metabolic process
	GO:0019745	5.8856e-06	0.0001371	11	140	1129	79366	pentacyclic triterpenoid biosynthetic process
	GO:0032502	6.0947e-06	0.00013858	278	15338	1129	79366	developmental process
	GO:0010103	6.1014e-06	0.00013858	23	551	1129	79366	stomatal complex morphogenesis
	GO:0007275	6.4618e-06	0.00014495	265	14517	1129	79366	multicellular organismal development
	GO:0006722	6.7441e-06	0.00014764	11	142	1129	79366	triterpenoid metabolic process
	GO:0016104	6.7441e-06	0.00014764	11	142	1129	79366	triterpenoid biosynthetic process
	GO:0009804	7.4826e-06	0.00015905	16	298	1129	79366	coumarin metabolic process
	GO:0009805	7.4826e-06	0.00015905	16	298	1129	79366	coumarin biosynthetic process
	GO:0009308	7.528e-06	0.00015905	93	4089	1129	79366	amine metabolic process
	GO:0048856	8.4523e-06	0.00017653	235	12662	1129	79366	anatomical structure development
	GO:0010038	1.0379e-05	0.00021431	67	2697	1129	79366	response to metal ion
	GO:0006725	1.0919e-05	0.00022199	86	3737	1129	79366	cellular aromatic compound metabolic process
	GO:0006598	1.1229e-05	0.00022199	13	209	1129	79366	polyamine catabolic process
	GO:0044272	1.134e-05	0.00022199	52	1923	1129	79366	sulfur compound biosynthetic process
	GO:0048608	1.1342e-05	0.00022199	130	6270	1129	79366	reproductive structure development
	GO:0010373	1.1362e-05	0.00022199	3	4	1129	79366	negative regulation of gibberellin biosynthetic process
	GO:0003002	1.3104e-05	0.00025331	31	921	1129	79366	regionalization
	GO:0006721	1.3522e-05	0.00025862	33	1013	1129	79366	terpenoid metabolic process
	GO:0042219	1.4167e-05	0.00026528	24	622	1129	79366	cellular amino acid derivative catabolic process
	GO:0046686	1.4266e-05	0.00026528	57	2197	1129	79366	response to cadmium ion
	GO:0009808	1.4308e-05	0.00026528	16	314	1129	79366	lignin metabolic process
	GO:0016114	1.4536e-05	0.00026678	31	926	1129	79366	terpenoid biosynthetic process
	GO:0006950	1.4911e-05	0.00027093	283	15840	1129	79366	response to stress
	GO:0035266	1.7866e-05	0.00032142	6	39	1129	79366	meristem growth
	GO:0007389	2.6391e-05	0.00047012	40	1382	1129	79366	pattern specification process
	GO:0009812	3.4578e-05	0.00060998	19	452	1129	79366	flavonoid metabolic process
	GO:0009611	3.5133e-05	0.00061381	44	1599	1129	79366	response to wounding
	GO:0009944	3.617e-05	0.00062591	16	339	1129	79366	polarity specification of adaxial/abaxial axis
	GO:0042446	3.8055e-05	0.00065232	33	1068	1129	79366	hormone biosynthetic process
	GO:0009813	3.9132e-05	0.00066452	18	417	1129	79366	flavonoid biosynthetic process
	GO:0065001	4.4558e-05	0.00074965	16	345	1129	79366	specification of axis polarity
	GO:0048507	4.6336e-05	0.00077241	49	1874	1129	79366	meristem development
	GO:0009310	5.6362e-05	0.000931	29	903	1129	79366	amine catabolic process
	GO:0009943	5.8386e-05	0.00095574	16	353	1129	79366	adaxial/abaxial axis specification
	GO:0009798	5.9926e-05	0.00096917	17	392	1129	79366	axis specification
	GO:0010588	6.0273e-05	0.00096917	6	48	1129	79366	cotyledon vascular tissue pattern formation
	GO:0019216	6.1292e-05	0.0009769	11	180	1129	79366	regulation of lipid metabolic process
	GO:0006520	6.2706e-05	0.00099075	78	3474	1129	79366	cellular amino acid metabolic process
	GO:0006086	6.4677e-05	0.0010131	4	16	1129	79366	acetyl-CoA biosynthetic process from pyruvate
	GO:0006766	6.5842e-05	0.0010225	21	557	1129	79366	vitamin metabolic process
	GO:0032501	7.0162e-05	0.0010804	268	15201	1129	79366	multicellular organismal process
	GO:0042445	7.331e-05	0.0011194	36	1251	1129	79366	hormone metabolic process
	GO:0015800	8.3624e-05	0.0012662	4	17	1129	79366	acidic amino acid transport
	GO:0051239	0.00010105	0.0015175	67	2910	1129	79366	regulation of multicellular organismal process
	GO:0009072	0.00010632	0.0015834	29	937	1129	79366	aromatic amino acid family metabolic process
	GO:0019438	0.00010821	0.0015986	58	2423	1129	79366	aromatic compound biosynthetic process
	GO:0006085	0.000118	0.001729	6	54	1129	79366	acetyl-CoA biosynthetic process
	GO:0009651	0.00012167	0.0017685	79	3605	1129	79366	response to salt stress
	GO:0009955	0.00012499	0.0018025	16	377	1129	79366	adaxial/abaxial pattern formation
	GO:0044248	0.00012891	0.0018443	128	6501	1129	79366	cellular catabolic process
	GO:0007167	0.0001348	0.0018987	18	460	1129	79366	enzyme linked receptor protein signaling pathway
	GO:0007169	0.0001348	0.0018987	18	460	1129	79366	transmembrane receptor protein tyrosine kinase signaling pathway
	GO:0010431	0.00013727	0.0019187	24	720	1129	79366	seed maturation
	GO:0008652	0.00014295	0.0019815	49	1965	1129	79366	cellular amino acid biosynthetic process
	GO:0009309	0.00014395	0.0019815	51	2072	1129	79366	amine biosynthetic process
	GO:0045827	0.00015242	0.0020823	3	8	1129	79366	negative regulation of isoprenoid metabolic process
	GO:0006970	0.00015841	0.002148	82	3808	1129	79366	response to osmotic stress
	GO:0010148	0.00016455	0.0022147	4	20	1129	79366	transpiration
	GO:0006790	0.0002052	0.0027415	63	2761	1129	79366	sulfur metabolic process
	GO:0009809	0.00021053	0.0027773	11	207	1129	79366	lignin biosynthetic process
	GO:0009888	0.00021094	0.0027773	86	4075	1129	79366	tissue development
	GO:0045828	0.0002262	0.0029149	3	9	1129	79366	positive regulation of isoprenoid metabolic process
	GO:0010116	0.0002262	0.0029149	3	9	1129	79366	positive regulation of abscisic acid biosynthetic process
	GO:0080055	0.0002262	0.0029149	3	9	1129	79366	low affinity nitrate transport
	GO:0006527	0.00024287	0.0031077	4	22	1129	79366	arginine catabolic process
	GO:0046271	0.00025507	0.0032185	6	62	1129	79366	phenylpropanoid catabolic process
	GO:0046274	0.00025507	0.0032185	6	62	1129	79366	lignin catabolic process
	GO:0048509	0.00027456	0.0034405	27	896	1129	79366	regulation of meristem development
	GO:0009694	0.00028313	0.0035236	22	665	1129	79366	jasmonic acid metabolic process
	GO:0009109	0.0002911	0.0035982	9	148	1129	79366	coenzyme catabolic process
	GO:0005975	0.00030938	0.0037983	160	8623	1129	79366	carbohydrate metabolic process
	GO:0048513	0.00037247	0.0045118	150	8034	1129	79366	organ development
	GO:0048731	0.00037247	0.0045118	150	8034	1129	79366	system development
	GO:0009695	0.00038892	0.00468	19	546	1129	79366	jasmonic acid biosynthetic process
	GO:0046149	0.00039986	0.0047487	10	188	1129	79366	pigment catabolic process
	GO:0015996	0.00039986	0.0047487	10	188	1129	79366	chlorophyll catabolic process
	GO:0015849	0.00041271	0.0048414	32	1167	1129	79366	organic acid transport
	GO:0009744	0.000413	0.0048414	26	872	1129	79366	response to sucrose stimulus
	GO:0010033	0.00042916	0.0049986	204	11478	1129	79366	response to organic substance
	GO:0010035	0.00044268	0.0051232	93	4587	1129	79366	response to inorganic substance
	GO:0006720	0.00047364	0.0054468	43	1749	1129	79366	isoprenoid metabolic process
	GO:0006414	0.00049206	0.0056231	9	159	1129	79366	translational elongation
	GO:0034285	0.00049678	0.0056416	26	883	1129	79366	response to disaccharide stimulus
	GO:0031407	0.00051084	0.0057652	22	695	1129	79366	oxylipin metabolic process
	GO:0042440	0.00054072	0.0060648	32	1186	1129	79366	pigment metabolic process
	GO:0009791	0.00055155	0.0061113	149	8046	1129	79366	post-embryonic development
	GO:0050793	0.0005516	0.0061113	75	3559	1129	79366	regulation of developmental process
	GO:0044262	0.00055722	0.0061219	133	7053	1129	79366	cellular carbohydrate metabolic process
	GO:0009790	0.00056248	0.0061219	58	2589	1129	79366	embryonic development
	GO:0031408	0.00056267	0.0061219	19	563	1129	79366	oxylipin biosynthetic process
	GO:0010016	0.00056627	0.0061245	50	2145	1129	79366	shoot morphogenesis
	GO:0008299	0.00058023	0.0062383	41	1660	1129	79366	isoprenoid biosynthetic process
	GO:0010262	0.00059561	0.006366	5	48	1129	79366	somatic embryogenesis
	GO:0030155	0.0006008	0.0063839	2	3	1129	79366	regulation of cell adhesion
	GO:0010817	0.00060837	0.0064268	44	1825	1129	79366	regulation of hormone levels
	GO:0033015	0.0006476	0.0067625	10	200	1129	79366	tetrapyrrole catabolic process
	GO:0006787	0.0006476	0.0067625	10	200	1129	79366	porphyrin catabolic process
	GO:0006749	0.00066553	0.0069101	6	74	1129	79366	glutathione metabolic process
	GO:0043085	0.00071686	0.0073748	16	442	1129	79366	positive regulation of catalytic activity
	GO:0048511	0.00072246	0.0073748	19	575	1129	79366	rhythmic process
	GO:0007623	0.00072246	0.0073748	19	575	1129	79366	circadian rhythm
	GO:0044093	0.00075174	0.0076308	16	444	1129	79366	positive regulation of molecular function
	GO:0006412	0.00076014	0.0076731	51	2230	1129	79366	translation
	GO:0046520	0.00078714	0.0079019	7	105	1129	79366	sphingoid biosynthetic process
	GO:0015711	0.00086274	0.0086131	5	52	1129	79366	organic anion transport
	GO:0060860	0.00092943	0.0091781	3	14	1129	79366	regulation of floral organ abscission
	GO:0060862	0.00092943	0.0091781	3	14	1129	79366	negative regulation of floral organ abscission
	GO:0043171	0.00094381	0.0092199	4	31	1129	79366	peptide catabolic process
	GO:0006751	0.00094381	0.0092199	4	31	1129	79366	glutathione catabolic process
	GO:0000273	0.00097555	0.0094286	9	175	1129	79366	lipoic acid metabolic process
	GO:0009106	0.00097555	0.0094286	9	175	1129	79366	lipoate metabolic process
	GO:0048638	0.0010044	0.0096558	30	1129	1129	79366	regulation of developmental growth
	GO:0048437	0.0010114	0.0096722	52	2316	1129	79366	floral organ development
	GO:0046395	0.0011089	0.010494	39	1610	1129	79366	carboxylic acid catabolic process
	GO:0016054	0.0011089	0.010494	39	1610	1129	79366	organic acid catabolic process
	GO:0006979	0.0011293	0.010632	52	2328	1129	79366	response to oxidative stress
	GO:0045833	0.0011495	0.010657	3	15	1129	79366	negative regulation of lipid metabolic process
	GO:0051055	0.0011495	0.010657	3	15	1129	79366	negative regulation of lipid biosynthetic process
	GO:0032025	0.0011495	0.010657	3	15	1129	79366	response to cobalt ion
	GO:0009838	0.0011628	0.010724	10	216	1129	79366	abscission
	GO:0046244	0.0011902	0.01076	2	4	1129	79366	salicylic acid catabolic process
	GO:0055076	0.0011902	0.01076	2	4	1129	79366	transition metal ion homeostasis
	GO:0046916	0.0011902	0.01076	2	4	1129	79366	cellular transition metal ion homeostasis
	GO:0010478	0.0011902	0.01076	2	4	1129	79366	chlororespiration
	GO:0046483	0.0012094	0.010878	80	3960	1129	79366	heterocycle metabolic process
	GO:0000096	0.0012446	0.01114	44	1893	1129	79366	sulfur amino acid metabolic process
	GO:0046942	0.0012785	0.011387	30	1147	1129	79366	carboxylic acid transport
	GO:0009886	0.0013087	0.0116	43	1843	1129	79366	post-embryonic morphogenesis
	GO:0007166	0.0013357	0.011782	18	560	1129	79366	cell surface receptor linked signaling pathway
	GO:0006808	0.0013999	0.012288	3	16	1129	79366	regulation of nitrogen utilization
	GO:0009404	0.0015603	0.013565	24	857	1129	79366	toxin metabolic process
	GO:0009407	0.0015603	0.013565	24	857	1129	79366	toxin catabolic process
	GO:0044042	0.0015926	0.01378	38	1589	1129	79366	glucan metabolic process
	GO:0042761	0.0016703	0.014384	4	36	1129	79366	very long-chain fatty acid biosynthetic process
	GO:0010371	0.0016819	0.014415	3	17	1129	79366	regulation of gibberellin biosynthetic process
	GO:0010374	0.0018075	0.015419	23	817	1129	79366	stomatal complex development
	GO:0030422	0.0018301	0.015539	17	530	1129	79366	production of siRNA involved in RNA interference
	GO:0031325	0.0018873	0.01595	52	2386	1129	79366	positive regulation of cellular metabolic process
	GO:0009891	0.0019351	0.016203	51	2332	1129	79366	positive regulation of biosynthetic process
	GO:0031328	0.0019351	0.016203	51	2332	1129	79366	positive regulation of cellular biosynthetic process
	GO:0018920	0.001965	0.016378	2	5	1129	79366	glyphosate metabolic process
	GO:0010115	0.0019971	0.016569	3	18	1129	79366	regulation of abscisic acid biosynthetic process
	GO:0010020	0.0022007	0.018176	5	64	1129	79366	chloroplast fission
	GO:0040008	0.0022683	0.018649	31	1245	1129	79366	regulation of growth
	GO:0009893	0.002313	0.018931	52	2410	1129	79366	positive regulation of metabolic process
	GO:0009060	0.0023507	0.019108	11	278	1129	79366	aerobic respiration
	GO:0043455	0.0023557	0.019108	19	638	1129	79366	regulation of secondary metabolic process
	GO:0009908	0.0023849	0.019259	59	2818	1129	79366	flower development
	GO:0022621	0.0024627	0.019541	58	2764	1129	79366	shoot system development
	GO:0048367	0.0024627	0.019541	58	2764	1129	79366	shoot development
	GO:0070918	0.0024843	0.019541	17	546	1129	79366	production of small RNA involved in gene silencing by RNA
	GO:0071359	0.0024843	0.019541	17	546	1129	79366	cellular response to dsRNA
	GO:0043331	0.0024843	0.019541	17	546	1129	79366	response to dsRNA
	GO:0031050	0.0024843	0.019541	17	546	1129	79366	dsRNA fragmentation
	GO:0045333	0.0025103	0.019661	16	500	1129	79366	cellular respiration
	GO:0006865	0.0025611	0.019972	28	1097	1129	79366	amino acid transport
	GO:0046467	0.0026102	0.020268	16	502	1129	79366	membrane lipid biosynthetic process
	GO:0046786	0.0027316	0.02112	3	20	1129	79366	viral replication complex formation and maintenance
	GO:0015674	0.0027604	0.021169	33	1369	1129	79366	di-, tri-valent inorganic cation transport
	GO:0009069	0.0027612	0.021169	28	1103	1129	79366	serine family amino acid metabolic process
	GO:0009718	0.0028774	0.021967	9	205	1129	79366	anthocyanin biosynthetic process
	GO:0071461	0.0029197	0.022197	2	6	1129	79366	cellular response to redox state
	GO:0048645	0.0031027	0.02349	21	753	1129	79366	organ formation
	GO:0015837	0.0031241	0.023554	28	1113	1129	79366	amine transport
	GO:0030148	0.0031914	0.023962	7	134	1129	79366	sphingolipid biosynthetic process
	GO:0043572	0.0032583	0.02433	5	70	1129	79366	plastid fission
	GO:0006544	0.0032768	0.02433	10	249	1129	79366	glycine metabolic process
	GO:0009962	0.0032807	0.02433	16	514	1129	79366	regulation of flavonoid biosynthetic process
	GO:0048569	0.0033363	0.024642	58	2804	1129	79366	post-embryonic organ development
	GO:0042402	0.0035334	0.025993	16	518	1129	79366	cellular biogenic amine catabolic process
	GO:0006576	0.0036046	0.026259	21	763	1129	79366	cellular biogenic amine metabolic process
	GO:0010441	0.0036129	0.026259	3	22	1129	79366	guard cell development
	GO:0010442	0.0036129	0.026259	3	22	1129	79366	guard cell morphogenesis
	GO:0000097	0.0037537	0.027173	30	1235	1129	79366	sulfur amino acid biosynthetic process
	GO:0009067	0.003872	0.027919	15	476	1129	79366	aspartate family amino acid biosynthetic process
	GO:0009631	0.0039947	0.028689	6	105	1129	79366	cold acclimation
	GO:0006529	0.0041112	0.02941	3	23	1129	79366	asparagine biosynthetic process
	GO:0035194	0.0042547	0.030317	20	724	1129	79366	posttranscriptional gene silencing by RNA
	GO:0001708	0.0043053	0.030558	9	218	1129	79366	cell fate specification
	GO:0046890	0.004385	0.030763	5	75	1129	79366	regulation of lipid biosynthetic process
	GO:0022415	0.004385	0.030763	5	75	1129	79366	viral reproductive process
	GO:0016032	0.004385	0.030763	5	75	1129	79366	viral reproduction
	GO:0048522	0.0044586	0.031159	63	3140	1129	79366	positive regulation of cellular process
	GO:0009855	0.0045028	0.031347	15	484	1129	79366	determination of bilateral symmetry
	GO:0006546	0.0045668	0.031671	9	220	1129	79366	glycine catabolic process
	GO:0009750	0.00461	0.03185	17	581	1129	79366	response to fructose stimulus
	GO:0009799	0.0046729	0.032162	15	486	1129	79366	specification of symmetry
	GO:0016246	0.0051769	0.035496	19	687	1129	79366	RNA interference
	GO:0045834	0.0052279	0.035577	3	25	1129	79366	positive regulation of lipid metabolic process
	GO:0046889	0.0052279	0.035577	3	25	1129	79366	positive regulation of lipid biosynthetic process
	GO:0009887	0.0052597	0.035594	50	2397	1129	79366	organ morphogenesis
	GO:0015994	0.0053243	0.035594	18	639	1129	79366	chlorophyll metabolic process
	GO:0009423	0.0053479	0.035594	2	8	1129	79366	chorismate biosynthetic process
	GO:0046719	0.0053479	0.035594	2	8	1129	79366	regulation of viral protein levels in host cell
	GO:0010222	0.0053479	0.035594	2	8	1129	79366	stem vascular tissue pattern formation
	GO:0060867	0.0053479	0.035594	2	8	1129	79366	fruit abscission
	GO:0005976	0.0054164	0.035852	55	2694	1129	79366	polysaccharide metabolic process
	GO:0009071	0.0054261	0.035852	9	226	1129	79366	serine family amino acid catabolic process
	GO:0046519	0.0056199	0.036997	8	187	1129	79366	sphingoid metabolic process
	GO:0005982	0.0057651	0.037817	21	796	1129	79366	starch metabolic process
	GO:0015980	0.005799	0.037902	17	595	1129	79366	energy derivation by oxidation of organic compounds
	GO:0046283	0.006065	0.039498	9	230	1129	79366	anthocyanin metabolic process
	GO:0044271	0.0062524	0.040574	82	4346	1129	79366	cellular nitrogen compound biosynthetic process
	GO:0009845	0.0063642	0.041152	19	701	1129	79366	seed germination
	GO:0035468	0.0064651	0.041656	6	116	1129	79366	positive regulation of signaling pathway
	GO:0009409	0.0065589	0.042111	55	2721	1129	79366	response to cold
	GO:0010231	0.0068113	0.043578	2	9	1129	79366	maintenance of seed dormancy
	GO:0010224	0.0069271	0.044163	13	413	1129	79366	response to UV-B
	GO:0046482	0.0072564	0.04594	7	156	1129	79366	para-aminobenzoic acid metabolic process
	GO:0046655	0.0072564	0.04594	7	156	1129	79366	folic acid metabolic process
	GO:0042558	0.0073205	0.046185	9	237	1129	79366	pteridine and derivative metabolic process
	GO:0016441	0.0075129	0.047235	20	764	1129	79366	posttranscriptional gene silencing
	GO:0010051	0.007705	0.048276	12	372	1129	79366	xylem and phloem pattern formation
	GO:0048518	0.0077435	0.048351	69	3588	1129	79366	positive regulation of biological process
	GO:0006643	0.0079183	0.049273	17	615	1129	79366	membrane lipid metabolic process
	GO:0010159	3.56e-10	1.17e-08	5	6	718	79366	specification of organ position
	GO:0010154	3.64e-10	1.17e-08	63	2929	718	79366	fruit development
	GO:0048513	1.34e-05	0.000192	109	8034	718	79366	organ development
	GO:0046274	2.15e-05	0.000283	6	62	718	79366	lignin catabolic process
	GO:0009808	3.58e-05	0.000435	12	314	718	79366	lignin metabolic process
	GO:0071554	0.000116	0.00122	58	3837	718	79366	cell wall organization or biogenesis
	GO:0071555	0.000191	0.00188	42	2556	718	79366	cell wall organization
	GO:0030155	0.000244	0.00231	2	3	718	79366	regulation of cell adhesion
	GO:0009798	0.000285	0.00263	12	392	718	79366	axis specification
	GO:0009887	0.000386	0.00335	39	2397	718	79366	organ morphogenesis
	GO:0048437	0.00039	0.00337	38	2316	718	79366	floral organ development
	GO:0009809	0.000652	0.00498	8	207	718	79366	lignin biosynthetic process
	GO:0009838	0.00086	0.00634	8	216	718	79366	abscission
	GO:0060867	0.00221	0.014	2	8	718	79366	fruit abscission
	GO:0048444	0.00311	0.0182	16	803	718	79366	floral organ morphogenesis
	GO:0009694	0.0034	0.0195	14	665	718	79366	jasmonic acid metabolic process
	GO:0042545	0.00474	0.0261	25	1556	718	79366	cell wall modification
	GO:0060860	0.00692	0.0355	2	14	718	79366	regulation of floral organ abscission
	GO:0009806	0.00839	0.0411	3	46	718	79366	lignan metabolic process
	GO:0009807	0.00839	0.0411	3	46	718	79366	lignan biosynthetic process
MEblue	GO:0044085	4.1069e-171	0	985	5400	5755	79366	cellular component biogenesis
	GO:0009058	1.6165e-142	0	2309	20182	5755	79366	biosynthetic process
	GO:0044281	1.0458e-129	0	1869	15500	5755	79366	small molecule metabolic process
	GO:0005975	1.1415e-128	0	1230	8623	5755	79366	carbohydrate metabolic process
	GO:0044249	7.256e-124	0	2174	19283	5755	79366	cellular biosynthetic process
	GO:0005996	1.364e-122	0	648	3335	5755	79366	monosaccharide metabolic process
	GO:0006091	4.5212e-122	0	568	2699	5755	79366	generation of precursor metabolites and energy
	GO:0006066	8.2752e-122	0	795	4613	5755	79366	alcohol metabolic process
	GO:0044237	1.9978e-121	0	3297	33724	5755	79366	cellular metabolic process
	GO:0044238	1.5874e-120	0	3329	34202	5755	79366	primary metabolic process
	GO:0009987	9.0078e-114	0	4045	44664	5755	79366	cellular process
	GO:0044262	2.6553e-110	0	1026	7053	5755	79366	cellular carbohydrate metabolic process
	GO:0008152	2.4956e-109	0	3707	40018	5755	79366	metabolic process
	GO:0034622	2.5886e-108	0	481	2212	5755	79366	cellular macromolecular complex assembly
	GO:0034621	3.4108e-107	0	487	2273	5755	79366	cellular macromolecular complex subunit organization
	GO:0006006	2.257e-103	0	498	2412	5755	79366	glucose metabolic process
	GO:0019318	3.4642e-102	6e-100	519	2597	5755	79366	hexose metabolic process
	GO:0065003	3.2645e-100	4.95e-98	498	2458	5755	79366	macromolecular complex assembly
	GO:0043933	3.7652e-99	5.414e-97	504	2522	5755	79366	macromolecular complex subunit organization
	GO:0006996	5.9204e-96	8.0873e-94	1090	8101	5755	79366	organelle organization
	GO:0022607	2.699e-94	3.5113e-92	573	3177	5755	79366	cellular component assembly
	GO:0016052	4.2049e-94	5.2218e-92	490	2486	5755	79366	carbohydrate catabolic process
	GO:0019320	1.1648e-90	1.3836e-88	429	2051	5755	79366	hexose catabolic process
	GO:0006007	6.5895e-90	7.5011e-88	427	2046	5755	79366	glucose catabolic process
	GO:0046365	3.5061e-89	3.8315e-87	429	2072	5755	79366	monosaccharide catabolic process
	GO:0046164	4.4685e-89	4.6954e-87	433	2105	5755	79366	alcohol catabolic process
	GO:0016051	1.0868e-88	1.0996e-86	677	4217	5755	79366	carbohydrate biosynthetic process
	GO:0015979	1.4774e-88	1.4415e-86	337	1391	5755	79366	photosynthesis
	GO:0044275	2.5155e-85	2.3698e-83	458	2363	5755	79366	cellular carbohydrate catabolic process
	GO:0016043	1.7074e-83	1.5549e-81	1445	12403	5755	79366	cellular component organization
	GO:0019344	6.7821e-81	5.977e-79	247	862	5755	79366	cysteine biosynthetic process
	GO:0006534	4.287e-80	3.66e-78	247	869	5755	79366	cysteine metabolic process
	GO:0006090	4.7644e-79	3.9444e-77	360	1678	5755	79366	pyruvate metabolic process
	GO:0000097	3.1921e-77	2.5649e-75	297	1235	5755	79366	sulfur amino acid biosynthetic process
	GO:0009070	1.6738e-76	1.3065e-74	248	908	5755	79366	serine family amino acid biosynthetic process
	GO:0009069	3.4507e-75	2.6187e-73	275	1103	5755	79366	serine family amino acid metabolic process
	GO:0044272	1.5904e-73	1.1743e-71	381	1923	5755	79366	sulfur compound biosynthetic process
	GO:0019684	1.921e-73	1.3811e-71	273	1108	5755	79366	photosynthesis, light reaction
	GO:0043623	2.5063e-73	1.7557e-71	380	1918	5755	79366	cellular protein complex assembly
	GO:0034637	2.7982e-73	1.9112e-71	580	3662	5755	79366	cellular carbohydrate biosynthetic process
	GO:0034641	5.4481e-73	3.6303e-71	1485	13306	5755	79366	cellular nitrogen compound metabolic process
	GO:0044282	1.0461e-72	6.8046e-71	641	4250	5755	79366	small molecule catabolic process
	GO:0022613	5.3707e-72	3.4122e-70	320	1468	5755	79366	ribonucleoprotein complex biogenesis
	GO:0042254	6.5566e-71	4.0711e-69	314	1437	5755	79366	ribosome biogenesis
	GO:0006807	9.0947e-70	5.5215e-68	1503	13662	5755	79366	nitrogen compound metabolic process
	GO:0008652	7.9122e-69	4.6992e-67	377	1965	5755	79366	cellular amino acid biosynthetic process
	GO:0044283	3.4361e-67	1.9973e-65	1029	8410	5755	79366	small molecule biosynthetic process
	GO:0070271	6.5771e-67	3.6671e-65	397	2164	5755	79366	protein complex biogenesis
	GO:0006461	6.5771e-67	3.6671e-65	397	2164	5755	79366	protein complex assembly
	GO:0043436	2.298e-66	1.231e-64	1012	8256	5755	79366	oxoacid metabolic process
	GO:0019752	2.298e-66	1.231e-64	1012	8256	5755	79366	carboxylic acid metabolic process
	GO:0006082	2.6007e-66	1.3664e-64	1012	8258	5755	79366	organic acid metabolic process
	GO:0042180	3.3116e-66	1.707e-64	1019	8338	5755	79366	cellular ketone metabolic process
	GO:0009309	6.0191e-65	3.0452e-63	382	2072	5755	79366	amine biosynthetic process
	GO:0046686	1.2017e-63	5.9693e-62	394	2197	5755	79366	response to cadmium ion
	GO:0006096	7.5729e-60	3.6945e-58	241	1036	5755	79366	glycolysis
	GO:0044271	1.8227e-59	8.736e-58	615	4346	5755	79366	cellular nitrogen compound biosynthetic process
	GO:0009056	4.9656e-59	2.339e-57	1004	8452	5755	79366	catabolic process
	GO:0006790	4.7981e-58	2.2217e-56	445	2761	5755	79366	sulfur metabolic process
	GO:0009628	2.0687e-57	9.4195e-56	1208	10818	5755	79366	response to abiotic stimulus
	GO:0043170	2.4722e-57	1.1072e-55	2264	23703	5755	79366	macromolecule metabolic process
	GO:0009059	4.3626e-57	1.9223e-55	1079	9368	5755	79366	macromolecule biosynthetic process
	GO:0010038	5.4268e-56	2.3534e-54	433	2697	5755	79366	response to metal ion
	GO:0000096	1.3431e-54	5.7335e-53	339	1893	5755	79366	sulfur amino acid metabolic process
	GO:0006139	3.3991e-54	1.4287e-52	1132	10097	5755	79366	nucleobase, nucleoside, nucleotide and nucleic acid metabolic process
	GO:0006412	2.1463e-53	8.8845e-52	375	2230	5755	79366	translation
	GO:0005976	1.7538e-52	7.1513e-51	424	2694	5755	79366	polysaccharide metabolic process
	GO:0051186	2.453e-51	9.8555e-50	428	2758	5755	79366	cofactor metabolic process
	GO:0006364	1.5476e-50	6.1276e-49	218	983	5755	79366	rRNA processing
	GO:0016072	2.2072e-50	8.6144e-49	218	985	5755	79366	rRNA metabolic process
	GO:0044260	2.8416e-50	1.0934e-48	2056	21514	5755	79366	cellular macromolecule metabolic process
	GO:0010467	9.235e-50	3.5042e-48	749	6042	5755	79366	gene expression
	GO:0009832	3.2875e-48	1.2303e-46	163	620	5755	79366	plant-type cell wall biogenesis
	GO:0042044	5.7301e-47	2.0873e-45	175	715	5755	79366	fluid transport
	GO:0006833	5.7301e-47	2.0873e-45	175	715	5755	79366	water transport
	GO:0046394	8.1842e-46	2.9038e-44	579	4398	5755	79366	carboxylic acid biosynthetic process
	GO:0016053	8.1842e-46	2.9038e-44	579	4398	5755	79366	organic acid biosynthetic process
	GO:0006094	3.1e-44	1.0858e-42	192	871	5755	79366	gluconeogenesis
	GO:0034645	3.3027e-44	1.1422e-42	996	9017	5755	79366	cellular macromolecule biosynthetic process
	GO:0000271	4.1838e-44	1.4288e-42	351	2215	5755	79366	polysaccharide biosynthetic process
	GO:0006520	5.472e-44	1.8456e-42	482	3474	5755	79366	cellular amino acid metabolic process
	GO:0046364	6.5281e-44	2.175e-42	202	951	5755	79366	monosaccharide biosynthetic process
	GO:0019319	7.0869e-44	2.3327e-42	198	921	5755	79366	hexose biosynthetic process
	GO:0046165	2.2778e-43	7.4082e-42	241	1269	5755	79366	alcohol biosynthetic process
	GO:0009651	2.7575e-43	8.8631e-42	493	3605	5755	79366	response to salt stress
	GO:0007030	3.0125e-43	9.57e-42	197	922	5755	79366	Golgi organization
	GO:0009657	2.5304e-42	7.9459e-41	260	1446	5755	79366	plastid organization
	GO:0034728	1.6606e-41	5.0976e-40	87	220	5755	79366	nucleosome organization
	GO:0006334	1.6606e-41	5.0976e-40	87	220	5755	79366	nucleosome assembly
	GO:0006739	2.1806e-41	6.6192e-40	171	752	5755	79366	NADP metabolic process
	GO:0065004	2.3133e-41	6.9449e-40	90	236	5755	79366	protein-DNA complex assembly
	GO:0006970	2.4937e-41	7.4051e-40	507	3808	5755	79366	response to osmotic stress
	GO:0006732	2.9427e-41	8.6447e-40	315	1951	5755	79366	coenzyme metabolic process
	GO:0044106	2.987e-41	8.6814e-40	504	3780	5755	79366	cellular amine metabolic process
	GO:0006519	5.68e-41	1.6335e-39	610	4891	5755	79366	cellular amino acid and derivative metabolic process
	GO:0006740	1.7536e-40	4.9905e-39	167	734	5755	79366	NADPH regeneration
	GO:0034470	2.1346e-40	6.012e-39	223	1171	5755	79366	ncRNA processing
	GO:0046496	4.412e-40	1.23e-38	172	776	5755	79366	nicotinamide nucleotide metabolic process
	GO:0034660	5.4478e-40	1.5034e-38	266	1542	5755	79366	ncRNA metabolic process
	GO:0019362	1.0658e-39	2.9118e-38	172	781	5755	79366	pyridine nucleotide metabolic process
	GO:0071554	1.3518e-38	3.6565e-37	501	3837	5755	79366	cell wall organization or biogenesis
	GO:0007010	2.0628e-38	5.525e-37	341	2259	5755	79366	cytoskeleton organization
	GO:0071103	2.9966e-38	7.9483e-37	112	383	5755	79366	DNA conformation change
	GO:0006753	3.2799e-38	8.6159e-37	398	2813	5755	79366	nucleoside phosphate metabolic process
	GO:0009853	7.3146e-38	1.9032e-36	161	723	5755	79366	photorespiration
	GO:0009117	7.683e-38	1.9802e-36	396	2804	5755	79366	nucleotide metabolic process
	GO:0055086	8.8668e-38	2.2639e-36	408	2924	5755	79366	nucleobase, nucleoside and nucleotide metabolic process
	GO:0006098	1.7775e-37	4.4963e-36	161	728	5755	79366	pentose-phosphate shunt
	GO:0006733	9.5092e-37	2.3834e-35	195	1003	5755	79366	oxidoreduction coenzyme metabolic process
	GO:0031497	4.1063e-36	1.0198e-34	93	286	5755	79366	chromatin assembly
	GO:0043094	4.2027e-36	1.0344e-34	167	792	5755	79366	cellular metabolic compound salvage
	GO:0009308	7.3829e-36	1.8009e-34	516	4089	5755	79366	amine metabolic process
	GO:0019288	1.4781e-35	3.5737e-34	170	823	5755	79366	isopentenyl diphosphate biosynthetic process, mevalonate-independent pathway
	GO:0080129	1.7505e-35	4.1949e-34	147	650	5755	79366	proteasome core complex assembly
	GO:0007017	4.0483e-35	9.6174e-34	234	1360	5755	79366	microtubule-based process
	GO:0006325	4.2242e-35	9.9488e-34	322	2164	5755	79366	chromatin organization
	GO:0006323	5.1755e-35	1.2085e-33	94	300	5755	79366	DNA packaging
	GO:0019682	6.0551e-35	1.4019e-33	170	832	5755	79366	glyceraldehyde-3-phosphate metabolic process
	GO:0015995	7.1642e-35	1.6448e-33	115	433	5755	79366	chlorophyll biosynthetic process
	GO:0042546	8.1673e-35	1.8594e-33	225	1288	5755	79366	cell wall biogenesis
	GO:0050896	1.2254e-34	2.7667e-33	2193	24452	5755	79366	response to stimulus
	GO:0032787	1.6912e-34	3.7871e-33	680	5916	5755	79366	monocarboxylic acid metabolic process
	GO:0010035	3.337e-34	7.4119e-33	557	4587	5755	79366	response to inorganic substance
	GO:0034285	1.1145e-33	2.4555e-32	174	883	5755	79366	response to disaccharide stimulus
	GO:0010207	1.1503e-33	2.514e-32	135	585	5755	79366	photosystem II assembly
	GO:0044257	2.8933e-33	6.2379e-32	319	2184	5755	79366	cellular protein catabolic process
	GO:0042221	2.8998e-33	6.2379e-32	1535	16157	5755	79366	response to chemical stimulus
	GO:0044042	3.9829e-33	8.501e-32	255	1589	5755	79366	glucan metabolic process
	GO:0009744	7.4499e-33	1.5778e-31	171	872	5755	79366	response to sucrose stimulus
	GO:0043248	9.9795e-33	2.0812e-31	167	842	5755	79366	proteasome assembly
	GO:0051788	9.9795e-33	2.0812e-31	167	842	5755	79366	response to misfolded protein
	GO:0030163	1.3649e-32	2.8249e-31	320	2212	5755	79366	protein catabolic process
	GO:0009240	3.132e-32	6.3855e-31	171	882	5755	79366	isopentenyl diphosphate biosynthetic process
	GO:0046490	3.132e-32	6.3855e-31	171	882	5755	79366	isopentenyl diphosphate metabolic process
	GO:0010218	1.0633e-31	2.1518e-30	105	398	5755	79366	response to far red light
	GO:0071669	1.9322e-31	3.8814e-30	289	1946	5755	79366	plant-type cell wall organization or biogenesis
	GO:0044264	5.3873e-31	1.0743e-29	312	2179	5755	79366	cellular polysaccharide metabolic process
	GO:0051603	6.9581e-31	1.3775e-29	303	2095	5755	79366	proteolysis involved in cellular protein catabolic process
	GO:0006333	8.3825e-31	1.6475e-29	111	448	5755	79366	chromatin assembly or disassembly
	GO:0033014	2.5802e-30	5.0351e-29	123	539	5755	79366	tetrapyrrole biosynthetic process
	GO:0070882	2.6452e-30	5.1252e-29	229	1417	5755	79366	cellular cell wall organization or biogenesis
	GO:0010075	4.5955e-30	8.8416e-29	144	701	5755	79366	regulation of meristem growth
	GO:0006779	9.231e-30	1.7636e-28	120	524	5755	79366	porphyrin biosynthetic process
	GO:0008299	2.3551e-29	4.4682e-28	253	1660	5755	79366	isoprenoid biosynthetic process
	GO:0015994	5.3646e-29	1.0108e-27	134	639	5755	79366	chlorophyll metabolic process
	GO:0033205	5.5593e-29	1.0403e-27	167	904	5755	79366	cell cycle cytokinesis
	GO:0008283	6.3304e-29	1.1765e-27	138	671	5755	79366	cell proliferation
	GO:0006720	1.8881e-28	3.4853e-27	260	1749	5755	79366	isoprenoid metabolic process
	GO:0009057	2.3789e-28	4.3618e-27	384	2985	5755	79366	macromolecule catabolic process
	GO:0009765	2.4507e-28	4.4635e-27	56	136	5755	79366	photosynthesis, light harvesting
	GO:0000911	3.0275e-28	5.4775e-27	164	892	5755	79366	cytokinesis by cell plate formation
	GO:0009637	3.9819e-28	7.157e-27	112	486	5755	79366	response to blue light
	GO:0044267	4.1143e-28	7.3466e-27	1426	15192	5755	79366	cellular protein metabolic process
	GO:0008610	5.5458e-28	9.8384e-27	491	4132	5755	79366	lipid biosynthetic process
	GO:0000910	6.4627e-28	1.1391e-26	175	991	5755	79366	cytokinesis
	GO:0071555	9.8384e-28	1.723e-26	340	2556	5755	79366	cell wall organization
	GO:0033692	1.1866e-27	2.0649e-26	273	1895	5755	79366	cellular polysaccharide biosynthetic process
	GO:0043414	1.9798e-27	3.4233e-26	295	2116	5755	79366	macromolecule methylation
	GO:0006081	2.2508e-27	3.8675e-26	199	1212	5755	79366	cellular aldehyde metabolic process
	GO:0006073	2.4988e-27	4.2667e-26	218	1385	5755	79366	cellular glucan metabolic process
	GO:0009416	3.3758e-27	5.7284e-26	528	4570	5755	79366	response to light stimulus
	GO:0090304	5.3341e-27	8.9955e-26	813	7825	5755	79366	nucleic acid metabolic process
	GO:0006730	1.7298e-26	2.8992e-25	305	2244	5755	79366	one-carbon metabolic process
	GO:0032259	1.944e-26	3.2384e-25	295	2146	5755	79366	methylation
	GO:0033013	3.4699e-26	5.7453e-25	143	754	5755	79366	tetrapyrrole metabolic process
	GO:0010155	3.6686e-26	6.0377e-25	83	307	5755	79366	regulation of proton transport
	GO:0009266	3.843e-26	6.2868e-25	480	4092	5755	79366	response to temperature stimulus
	GO:0046148	5.4135e-26	8.8034e-25	168	968	5755	79366	pigment biosynthetic process
	GO:0009314	3.2063e-25	5.1832e-24	541	4807	5755	79366	response to radiation
	GO:0006778	3.3099e-25	5.3191e-24	140	746	5755	79366	porphyrin metabolic process
	GO:0070838	5.3031e-25	8.4726e-24	161	927	5755	79366	divalent metal ion transport
	GO:0051301	7.8638e-25	1.2491e-23	209	1362	5755	79366	cell division
	GO:0019538	1.072e-24	1.6929e-23	1533	16828	5755	79366	protein metabolic process
	GO:0009834	1.5765e-24	2.4753e-23	57	163	5755	79366	secondary cell wall biogenesis
	GO:0010114	2.0454e-24	3.1931e-23	98	430	5755	79366	response to red light
	GO:0034284	1.0464e-23	1.6152e-22	128	673	5755	79366	response to monosaccharide stimulus
	GO:0009746	1.0464e-23	1.6152e-22	128	673	5755	79366	response to hexose stimulus
	GO:0009825	1.1621e-23	1.7836e-22	108	515	5755	79366	multidimensional cell growth
	GO:0032879	1.3172e-23	2.0105e-22	154	894	5755	79366	regulation of localization
	GO:0010498	1.6255e-23	2.4671e-22	161	957	5755	79366	proteasomal protein catabolic process
	GO:0009250	2.513e-23	3.7931e-22	178	1113	5755	79366	glucan biosynthetic process
	GO:0009750	6.5314e-23	9.8043e-22	115	581	5755	79366	response to fructose stimulus
	GO:0048509	1.2077e-22	1.8029e-21	152	896	5755	79366	regulation of meristem development
	GO:0000226	1.7067e-22	2.5341e-21	176	1114	5755	79366	microtubule cytoskeleton organization
	GO:0051276	2.5068e-22	3.702e-21	338	2728	5755	79366	chromosome organization
	GO:0044265	6.3373e-22	9.3083e-21	333	2691	5755	79366	cellular macromolecule catabolic process
	GO:0046483	7.786e-22	1.1375e-20	450	3960	5755	79366	heterocycle metabolic process
	GO:0006084	8.0519e-22	1.1701e-20	103	503	5755	79366	acetyl-CoA metabolic process
	GO:0040008	1.1224e-21	1.6225e-20	188	1245	5755	79366	regulation of growth
	GO:0051258	1.2606e-21	1.8126e-20	54	166	5755	79366	protein polymerization
	GO:0016070	1.643e-21	2.35e-20	602	5697	5755	79366	RNA metabolic process
	GO:0048638	1.7754e-21	2.5263e-20	175	1129	5755	79366	regulation of developmental growth
	GO:0042440	2.0168e-21	2.8549e-20	181	1186	5755	79366	pigment metabolic process
	GO:0019748	5.7306e-21	8.0701e-20	449	3991	5755	79366	secondary metabolic process
	GO:0010016	6.1324e-21	8.5916e-20	277	2145	5755	79366	shoot morphogenesis
	GO:0006950	8.3154e-21	1.1591e-19	1427	15840	5755	79366	response to stress
	GO:0006629	9.5606e-21	1.3259e-19	656	6371	5755	79366	lipid metabolic process
	GO:0051567	1.2346e-20	1.7035e-19	124	694	5755	79366	histone H3-K9 methylation
	GO:0009141	1.6175e-20	2.2207e-19	119	654	5755	79366	nucleoside triphosphate metabolic process
	GO:0051188	2.1775e-20	2.9745e-19	194	1336	5755	79366	cofactor biosynthetic process
	GO:0048513	2.4191e-20	3.2718e-19	794	8034	5755	79366	organ development
	GO:0048731	2.4191e-20	3.2718e-19	794	8034	5755	79366	system development
	GO:0008654	3.0669e-20	4.1274e-19	203	1427	5755	79366	phospholipid biosynthetic process
	GO:0046039	4.7642e-20	6.3803e-19	54	178	5755	79366	GTP metabolic process
	GO:0006184	1.0906e-19	1.4534e-18	50	157	5755	79366	GTP catabolic process
	GO:0007018	2.3924e-19	3.1728e-18	66	262	5755	79366	microtubule-based movement
	GO:0010817	2.8604e-19	3.7752e-18	240	1825	5755	79366	regulation of hormone levels
	GO:0001510	3.6588e-19	4.8057e-18	137	837	5755	79366	RNA methylation
	GO:0016126	3.7991e-19	4.9661e-18	116	654	5755	79366	sterol biosynthetic process
	GO:0009773	4.4526e-19	5.7927e-18	57	205	5755	79366	photosynthetic electron transport in photosystem I
	GO:0005982	5.3052e-19	6.8691e-18	132	796	5755	79366	starch metabolic process
	GO:0048856	7.0553e-19	9.092e-18	1161	12662	5755	79366	anatomical structure development
	GO:0048767	9.3514e-19	1.1994e-17	137	846	5755	79366	root hair elongation
	GO:0034968	1.0402e-18	1.328e-17	148	947	5755	79366	histone lysine methylation
	GO:0030243	1.0709e-18	1.3608e-17	111	620	5755	79366	cellulose metabolic process
	GO:0009144	1.1379e-18	1.426e-17	114	646	5755	79366	purine nucleoside triphosphate metabolic process
	GO:0009199	1.1379e-18	1.426e-17	114	646	5755	79366	ribonucleoside triphosphate metabolic process
	GO:0009205	1.1379e-18	1.426e-17	114	646	5755	79366	purine ribonucleoside triphosphate metabolic process
	GO:0022900	1.3574e-18	1.6934e-17	87	426	5755	79366	electron transport chain
	GO:0015674	1.4887e-18	1.8487e-17	192	1369	5755	79366	di-, tri-valent inorganic cation transport
	GO:0044248	2.1246e-18	2.6265e-17	654	6501	5755	79366	cellular catabolic process
	GO:0010073	2.4031e-18	2.9574e-17	173	1191	5755	79366	meristem maintenance
	GO:0018130	3.7198e-18	4.5572e-17	141	896	5755	79366	heterocycle biosynthetic process
	GO:0006511	4.3334e-18	5.2852e-17	218	1642	5755	79366	ubiquitin-dependent protein catabolic process
	GO:0016125	5.1202e-18	6.2171e-17	116	676	5755	79366	sterol metabolic process
	GO:0043632	1.2825e-17	1.5436e-16	219	1668	5755	79366	modification-dependent macromolecule catabolic process
	GO:0019941	1.2825e-17	1.5436e-16	219	1668	5755	79366	modification-dependent protein catabolic process
	GO:0009411	3.3786e-17	4.0484e-16	156	1060	5755	79366	response to UV
	GO:0009150	4.0414e-17	4.8215e-16	119	721	5755	79366	purine ribonucleotide metabolic process
	GO:0006396	4.2002e-17	4.9891e-16	362	3216	5755	79366	RNA processing
	GO:0008202	5.9553e-17	7.0433e-16	146	972	5755	79366	steroid metabolic process
	GO:0006694	6.0136e-17	7.0816e-16	136	879	5755	79366	steroid biosynthetic process
	GO:0006508	1.3035e-16	1.5261e-15	405	3723	5755	79366	proteolysis
	GO:0009767	1.3071e-16	1.5261e-15	63	272	5755	79366	photosynthetic electron transport chain
	GO:0043473	1.425e-16	1.6221e-15	99	558	5755	79366	pigmentation
	GO:0043476	1.425e-16	1.6221e-15	99	558	5755	79366	pigment accumulation
	GO:0043478	1.425e-16	1.6221e-15	99	558	5755	79366	pigment accumulation in response to UV light
	GO:0043479	1.425e-16	1.6221e-15	99	558	5755	79366	pigment accumulation in tissues in response to UV light
	GO:0043480	1.425e-16	1.6221e-15	99	558	5755	79366	pigment accumulation in tissues
	GO:0043481	1.425e-16	1.6221e-15	99	558	5755	79366	anthocyanin accumulation in tissues in response to UV light
	GO:0032502	1.4717e-16	1.6684e-15	1354	15338	5755	79366	developmental process
	GO:0010033	1.5735e-16	1.7764e-15	1049	11478	5755	79366	response to organic substance
	GO:0006972	1.6056e-16	1.8051e-15	163	1146	5755	79366	hyperosmotic response
	GO:0006644	3.6897e-16	4.1313e-15	214	1668	5755	79366	phospholipid metabolic process
	GO:0051049	3.9935e-16	4.4532e-15	118	734	5755	79366	regulation of transport
	GO:0016570	4.2768e-16	4.7496e-15	190	1426	5755	79366	histone modification
	GO:0009639	7.7975e-16	8.6246e-15	204	1577	5755	79366	response to red or far red light
	GO:0022621	9.9183e-16	1.0882e-14	315	2764	5755	79366	shoot system development
	GO:0048367	9.9183e-16	1.0882e-14	315	2764	5755	79366	shoot development
	GO:0051239	1.1198e-15	1.2237e-14	328	2910	5755	79366	regulation of multicellular organismal process
	GO:0016571	1.3873e-15	1.51e-14	161	1154	5755	79366	histone methylation
	GO:0019637	1.6346e-15	1.7722e-14	215	1702	5755	79366	organophosphate metabolic process
	GO:0009668	1.6801e-15	1.8071e-14	112	694	5755	79366	plastid membrane organization
	GO:0010027	1.6801e-15	1.8071e-14	112	694	5755	79366	thylakoid membrane organization
	GO:0032268	1.7183e-15	1.8409e-14	134	897	5755	79366	regulation of cellular protein metabolic process
	GO:0035304	1.8985e-15	2.0261e-14	99	580	5755	79366	regulation of protein amino acid dephosphorylation
	GO:0051656	2.0795e-15	2.2106e-14	75	380	5755	79366	establishment of organelle localization
	GO:0007275	2.1309e-15	2.2564e-14	1280	14517	5755	79366	multicellular organismal development
	GO:0008213	5.4562e-15	5.7332e-14	162	1182	5755	79366	protein amino acid alkylation
	GO:0006479	5.4562e-15	5.7332e-14	162	1182	5755	79366	protein amino acid methylation
	GO:0035303	5.8161e-15	6.088e-14	99	590	5755	79366	regulation of dephosphorylation
	GO:0016572	6.9793e-15	7.2776e-14	58	257	5755	79366	histone phosphorylation
	GO:0009888	7.3561e-15	7.6414e-14	427	4075	5755	79366	tissue development
	GO:0009902	8.8813e-15	9.1561e-14	72	366	5755	79366	chloroplast relocation
	GO:0051667	8.8813e-15	9.1561e-14	72	366	5755	79366	establishment of plastid localization
	GO:0019757	9.9788e-15	1.0172e-13	127	851	5755	79366	glycosinolate metabolic process
	GO:0019760	9.9788e-15	1.0172e-13	127	851	5755	79366	glucosinolate metabolic process
	GO:0016143	9.9788e-15	1.0172e-13	127	851	5755	79366	S-glycoside metabolic process
	GO:0009658	1.1005e-14	1.1177e-13	129	871	5755	79366	chloroplast organization
	GO:0048764	1.1337e-14	1.1429e-13	181	1383	5755	79366	trichoblast maturation
	GO:0048765	1.1337e-14	1.1429e-13	181	1383	5755	79366	root hair cell differentiation
	GO:0006816	1.1705e-14	1.1714e-13	103	632	5755	79366	calcium ion transport
	GO:0031399	1.1705e-14	1.1714e-13	103	632	5755	79366	regulation of protein modification process
	GO:0016137	1.2438e-14	1.2402e-13	149	1065	5755	79366	glycoside metabolic process
	GO:0051644	1.3704e-14	1.3615e-13	72	369	5755	79366	plastid localization
	GO:0048469	1.4803e-14	1.4653e-13	181	1387	5755	79366	cell maturation
	GO:0021700	1.8254e-14	1.8004e-13	185	1431	5755	79366	developmental maturation
	GO:0051246	2.3165e-14	2.2765e-13	141	995	5755	79366	regulation of protein metabolic process
	GO:0006163	3.6618e-14	3.5857e-13	127	866	5755	79366	purine nucleotide metabolic process
	GO:0009143	4.3532e-14	4.1439e-13	70	361	5755	79366	nucleoside triphosphate catabolic process
	GO:0009146	4.3532e-14	4.1439e-13	70	361	5755	79366	purine nucleoside triphosphate catabolic process
	GO:0009154	4.3532e-14	4.1439e-13	70	361	5755	79366	purine ribonucleotide catabolic process
	GO:0009166	4.3532e-14	4.1439e-13	70	361	5755	79366	nucleotide catabolic process
	GO:0009203	4.3532e-14	4.1439e-13	70	361	5755	79366	ribonucleoside triphosphate catabolic process
	GO:0009207	4.3532e-14	4.1439e-13	70	361	5755	79366	purine ribonucleoside triphosphate catabolic process
	GO:0009261	4.3532e-14	4.1439e-13	70	361	5755	79366	ribonucleotide catabolic process
	GO:0006195	4.3532e-14	4.1439e-13	70	361	5755	79366	purine nucleotide catabolic process
	GO:0016568	6.6188e-14	6.2787e-13	214	1754	5755	79366	chromatin modification
	GO:0043269	7.413e-14	7.0077e-13	101	632	5755	79366	regulation of ion transport
	GO:0043648	8.8002e-14	8.2904e-13	88	518	5755	79366	dicarboxylic acid metabolic process
	GO:0050793	1.0813e-13	1.0151e-12	376	3559	5755	79366	regulation of developmental process
	GO:0016569	1.8122e-13	1.6955e-12	202	1645	5755	79366	covalent chromatin modification
	GO:0032501	2.3661e-13	2.2062e-12	1315	15201	5755	79366	multicellular organismal process
	GO:0044255	2.9623e-13	2.7528e-12	504	5084	5755	79366	cellular lipid metabolic process
	GO:0034655	4.2014e-13	3.8778e-12	74	411	5755	79366	nucleobase, nucleoside, nucleotide and nucleic acid catabolic process
	GO:0034656	4.2014e-13	3.8778e-12	74	411	5755	79366	nucleobase, nucleoside and nucleotide catabolic process
	GO:0009642	5.3127e-13	4.887e-12	147	1096	5755	79366	response to light intensity
	GO:0019252	5.4354e-13	4.9831e-12	99	634	5755	79366	starch biosynthetic process
	GO:0022402	7.9652e-13	7.2779e-12	244	2124	5755	79366	cell cycle process
	GO:0008544	9.3507e-13	8.4871e-12	236	2040	5755	79366	epidermis development
	GO:0007398	9.3507e-13	8.4871e-12	236	2040	5755	79366	ectoderm development
	GO:0009965	9.7246e-13	8.7972e-12	180	1443	5755	79366	leaf morphogenesis
	GO:0009913	1.1914e-12	1.0743e-11	235	2034	5755	79366	epidermal cell differentiation
	GO:0009664	1.3157e-12	1.1824e-11	188	1532	5755	79366	plant-type cell wall organization
	GO:0009259	2.1109e-12	1.8908e-11	168	1331	5755	79366	ribonucleotide metabolic process
	GO:0010054	2.1636e-12	1.9317e-11	181	1467	5755	79366	trichoblast differentiation
	GO:0006260	2.9994e-12	2.6692e-11	146	1111	5755	79366	DNA replication
	GO:0030244	3.1751e-12	2.8163e-11	71	402	5755	79366	cellulose biosynthetic process
	GO:0010015	3.2975e-12	2.9155e-11	216	1848	5755	79366	root morphogenesis
	GO:0009607	3.6597e-12	3.2252e-11	667	7145	5755	79366	response to biotic stimulus
	GO:0051179	4.3576e-12	3.828e-11	1242	14415	5755	79366	localization
	GO:0051789	4.5804e-12	4.0108e-11	208	1768	5755	79366	response to protein stimulus
	GO:0009451	4.6418e-12	4.0516e-11	163	1292	5755	79366	RNA modification
	GO:0051234	4.8242e-12	4.1973e-11	1196	13828	5755	79366	establishment of localization
	GO:0009644	6.9214e-12	6.0029e-11	122	883	5755	79366	response to high light intensity
	GO:0051225	7.0586e-12	6.1026e-11	43	185	5755	79366	spindle assembly
	GO:0009409	7.7915e-12	6.715e-11	293	2721	5755	79366	response to cold
	GO:0010053	8.2541e-12	7.0913e-11	182	1501	5755	79366	root epidermal cell differentiation
	GO:0042335	8.5385e-12	7.3126e-11	43	186	5755	79366	cuticle development
	GO:0010383	8.8293e-12	7.538e-11	124	906	5755	79366	cell wall polysaccharide metabolic process
	GO:0016132	9.6175e-12	8.1854e-11	76	455	5755	79366	brassinosteroid biosynthetic process
	GO:0016129	1.4848e-11	1.2598e-10	76	459	5755	79366	phytosteroid biosynthetic process
	GO:0016131	1.5288e-11	1.2931e-10	79	486	5755	79366	brassinosteroid metabolic process
	GO:0070925	1.9593e-11	1.6521e-10	48	228	5755	79366	organelle assembly
	GO:0051174	2.1193e-11	1.7761e-10	126	938	5755	79366	regulation of phosphorus metabolic process
	GO:0019220	2.1193e-11	1.7761e-10	126	938	5755	79366	regulation of phosphate metabolic process
	GO:0007051	2.1599e-11	1.8045e-10	43	191	5755	79366	spindle organization
	GO:0016138	2.287e-11	1.9049e-10	115	830	5755	79366	glycoside biosynthetic process
	GO:0016128	2.3109e-11	1.919e-10	79	490	5755	79366	phytosteroid metabolic process
	GO:0018198	4.9463e-11	4.095e-10	28	93	5755	79366	peptidyl-cysteine modification
	GO:0009926	5.4161e-11	4.4703e-10	66	383	5755	79366	auxin polar transport
	GO:0048366	7.7994e-11	6.4181e-10	209	1836	5755	79366	leaf development
	GO:0048507	9.8824e-11	8.1077e-10	212	1874	5755	79366	meristem development
	GO:0009073	1.0278e-10	8.407e-10	62	354	5755	79366	aromatic amino acid family biosynthetic process
	GO:0009225	1.0797e-10	8.8049e-10	35	142	5755	79366	nucleotide-sugar metabolic process
	GO:0006261	1.2397e-10	1.008e-09	119	893	5755	79366	DNA-dependent DNA replication
	GO:0006119	1.4868e-10	1.2053e-09	48	241	5755	79366	oxidative phosphorylation
	GO:0006305	1.5991e-10	1.2887e-09	91	622	5755	79366	DNA alkylation
	GO:0006306	1.5991e-10	1.2887e-09	91	622	5755	79366	DNA methylation
	GO:0009749	1.8529e-10	1.4889e-09	62	359	5755	79366	response to glucose stimulus
	GO:0006812	1.8735e-10	1.501e-09	303	2918	5755	79366	cation transport
	GO:0006270	1.9983e-10	1.5963e-09	49	251	5755	79366	DNA-dependent DNA replication initiation
	GO:0030001	2.3872e-10	1.9014e-09	245	2262	5755	79366	metal ion transport
	GO:0006818	2.4222e-10	1.9181e-09	53	285	5755	79366	hydrogen transport
	GO:0015992	2.4222e-10	1.9181e-09	53	285	5755	79366	proton transport
	GO:0006304	2.4361e-10	1.9235e-09	91	627	5755	79366	DNA modification
	GO:0065008	2.5901e-10	2.0392e-09	589	6357	5755	79366	regulation of biological quality
	GO:0046417	2.6206e-10	2.0573e-09	62	362	5755	79366	chorismate metabolic process
	GO:0046700	2.6499e-10	2.0744e-09	125	965	5755	79366	heterocycle catabolic process
	GO:0010417	3.9169e-10	3.0574e-09	21	59	5755	79366	glucuronoxylan biosynthetic process
	GO:0044036	4.2052e-10	3.2731e-09	151	1243	5755	79366	cell wall macromolecule metabolic process
	GO:0000272	4.7416e-10	3.6801e-09	48	249	5755	79366	polysaccharide catabolic process
	GO:0060918	4.9564e-10	3.8359e-09	66	403	5755	79366	auxin transport
	GO:0019758	5.0124e-10	3.8466e-09	97	694	5755	79366	glycosinolate biosynthetic process
	GO:0019761	5.0124e-10	3.8466e-09	97	694	5755	79366	glucosinolate biosynthetic process
	GO:0016144	5.0124e-10	3.8466e-09	97	694	5755	79366	S-glycoside biosynthetic process
	GO:0044270	5.1105e-10	3.9109e-09	91	636	5755	79366	cellular nitrogen compound catabolic process
	GO:0010103	5.4808e-10	4.1826e-09	82	551	5755	79366	stomatal complex morphogenesis
	GO:0009653	5.8149e-10	4.4251e-09	615	6712	5755	79366	anatomical structure morphogenesis
	GO:0010109	7.7269e-10	5.8638e-09	27	97	5755	79366	regulation of photosynthesis
	GO:0045491	7.8199e-10	5.918e-09	96	690	5755	79366	xylan metabolic process
	GO:0048827	8.1484e-10	6.1496e-09	219	1999	5755	79366	phyllome development
	GO:0032880	9.2721e-10	6.9783e-09	41	198	5755	79366	regulation of protein localization
	GO:0051640	1.0491e-09	7.8737e-09	81	549	5755	79366	organelle localization
	GO:0009914	1.137e-09	8.5101e-09	66	411	5755	79366	hormone transport
	GO:0007049	1.2509e-09	9.3371e-09	273	2624	5755	79366	cell cycle
	GO:0032535	1.3217e-09	9.8121e-09	293	2857	5755	79366	regulation of cellular component size
	GO:0090066	1.3217e-09	9.8121e-09	293	2857	5755	79366	regulation of anatomical structure size
	GO:0008361	2.1878e-09	1.6198e-08	289	2825	5755	79366	regulation of cell size
	GO:0009791	2.1985e-09	1.6233e-08	717	8046	5755	79366	post-embryonic development
	GO:0016114	4.124e-09	3.0208e-08	117	926	5755	79366	terpenoid biosynthetic process
	GO:0015985	4.1242e-09	3.0208e-08	32	139	5755	79366	energy coupled proton transport, down electrochemical gradient
	GO:0015986	4.1242e-09	3.0208e-08	32	139	5755	79366	ATP synthesis coupled proton transport
	GO:0051173	5.6005e-09	4.0911e-08	198	1809	5755	79366	positive regulation of nitrogen compound metabolic process
	GO:0070589	6.5487e-09	4.7456e-08	94	699	5755	79366	cellular component macromolecule biosynthetic process
	GO:0070592	6.5487e-09	4.7456e-08	94	699	5755	79366	cell wall polysaccharide biosynthetic process
	GO:0044038	6.5487e-09	4.7456e-08	94	699	5755	79366	cell wall macromolecule biosynthetic process
	GO:0006810	7.0797e-09	5.1168e-08	1141	13540	5755	79366	transport
	GO:0043161	7.4108e-09	5.342e-08	77	534	5755	79366	proteasomal ubiquitin-dependent protein catabolic process
	GO:0048364	8.1629e-09	5.8687e-08	260	2526	5755	79366	root development
	GO:0022622	8.7588e-09	6.2806e-08	260	2528	5755	79366	root system development
	GO:0017014	8.9349e-09	6.3734e-08	23	81	5755	79366	protein amino acid nitrosylation
	GO:0018119	8.9349e-09	6.3734e-08	23	81	5755	79366	peptidyl-cysteine S-nitrosylation
	GO:0006275	1.1155e-08	7.9363e-08	77	539	5755	79366	regulation of DNA replication
	GO:0016109	1.3028e-08	9.221e-08	65	427	5755	79366	tetraterpenoid biosynthetic process
	GO:0016117	1.3028e-08	9.221e-08	65	427	5755	79366	carotenoid biosynthetic process
	GO:0006725	1.4515e-08	1.0246e-07	361	3737	5755	79366	cellular aromatic compound metabolic process
	GO:0009072	1.4992e-08	1.0556e-07	116	937	5755	79366	aromatic amino acid family metabolic process
	GO:0016108	1.5169e-08	1.0626e-07	66	438	5755	79366	tetraterpenoid metabolic process
	GO:0016116	1.5169e-08	1.0626e-07	66	438	5755	79366	carotenoid metabolic process
	GO:0040007	1.5918e-08	1.1123e-07	295	2955	5755	79366	growth
	GO:0006721	1.719e-08	1.198e-07	123	1013	5755	79366	terpenoid metabolic process
	GO:0000038	1.7485e-08	1.2155e-07	41	218	5755	79366	very long-chain fatty acid metabolic process
	GO:0043467	1.7631e-08	1.2225e-07	21	71	5755	79366	regulation of generation of precursor metabolites and energy
	GO:0048316	1.819e-08	1.2581e-07	283	2818	5755	79366	seed development
	GO:0006457	1.8253e-08	1.2592e-07	144	1239	5755	79366	protein folding
	GO:0042446	1.9135e-08	1.3168e-07	128	1068	5755	79366	hormone biosynthetic process
	GO:0019438	1.9324e-08	1.3265e-07	249	2423	5755	79366	aromatic compound biosynthetic process
	GO:0010196	2.0014e-08	1.3704e-07	13	28	5755	79366	nonphotochemical quenching
	GO:0045893	2.1096e-08	1.4351e-07	191	1762	5755	79366	positive regulation of transcription, DNA-dependent
	GO:0045941	2.1096e-08	1.4351e-07	191	1762	5755	79366	positive regulation of transcription
	GO:0040029	2.1117e-08	1.4351e-07	182	1661	5755	79366	regulation of gene expression, epigenetic
	GO:0006811	2.2781e-08	1.5443e-07	359	3729	5755	79366	ion transport
	GO:0010410	2.5487e-08	1.7235e-07	96	739	5755	79366	hemicellulose metabolic process
	GO:0010628	2.781e-08	1.8759e-07	192	1780	5755	79366	positive regulation of gene expression
	GO:0051254	3.1796e-08	2.1396e-07	191	1772	5755	79366	positive regulation of RNA metabolic process
	GO:0016049	3.4411e-08	2.3098e-07	270	2685	5755	79366	cell growth
	GO:0009887	3.9331e-08	2.6337e-07	245	2397	5755	79366	organ morphogenesis
	GO:0010389	5.316e-08	3.5509e-07	47	278	5755	79366	regulation of G2/M transition of mitotic cell cycle
	GO:0006636	5.4459e-08	3.6289e-07	48	287	5755	79366	unsaturated fatty acid biosynthetic process
	GO:0010154	6.4588e-08	4.2933e-07	289	2929	5755	79366	fruit development
	GO:0010557	6.7376e-08	4.4677e-07	197	1859	5755	79366	positive regulation of macromolecule biosynthetic process
	GO:0006546	6.7942e-08	4.4943e-07	40	220	5755	79366	glycine catabolic process
	GO:0010382	7.4505e-08	4.9166e-07	97	766	5755	79366	cellular cell wall macromolecule metabolic process
	GO:0033559	8.4173e-08	5.5412e-07	48	291	5755	79366	unsaturated fatty acid metabolic process
	GO:0045935	9.3065e-08	6.1119e-07	191	1799	5755	79366	positive regulation of nucleobase, nucleoside, nucleotide and nucleic acid metabolic process
	GO:0045492	9.8212e-08	6.4344e-07	88	678	5755	79366	xylan biosynthetic process
	GO:0006544	1.0345e-07	6.7617e-07	43	249	5755	79366	glycine metabolic process
	GO:0009743	1.0615e-07	6.9211e-07	338	3532	5755	79366	response to carbohydrate stimulus
	GO:0010413	1.2936e-07	8.4146e-07	87	672	5755	79366	glucuronoxylan metabolic process
	GO:0010374	1.3163e-07	8.542e-07	101	817	5755	79366	stomatal complex development
	GO:0006268	1.3474e-07	8.7229e-07	14	37	5755	79366	DNA unwinding involved in replication
	GO:0009071	1.4388e-07	9.2929e-07	40	226	5755	79366	serine family amino acid catabolic process
	GO:0009780	1.4502e-07	9.3439e-07	6	6	5755	79366	photosynthetic NADP+ reduction
	GO:0065007	1.5501e-07	9.9647e-07	1898	23787	5755	79366	biological regulation
	GO:0042548	1.7482e-07	1.1211e-06	19	67	5755	79366	regulation of photosynthesis, light reaction
	GO:0042026	1.9471e-07	1.2458e-06	17	55	5755	79366	protein refolding
	GO:0048285	2.106e-07	1.3443e-06	74	548	5755	79366	organelle fission
	GO:0043085	2.4505e-07	1.5605e-06	63	442	5755	79366	positive regulation of catalytic activity
	GO:0042445	2.6227e-07	1.6663e-06	140	1251	5755	79366	hormone metabolic process
	GO:0042742	2.7994e-07	1.7723e-06	195	1874	5755	79366	defense response to bacterium
	GO:0000280	2.8025e-07	1.7723e-06	62	434	5755	79366	nuclear division
	GO:0044093	2.8786e-07	1.8163e-06	63	444	5755	79366	positive regulation of molecular function
	GO:0010604	3.059e-07	1.9256e-06	198	1911	5755	79366	positive regulation of macromolecule metabolic process
	GO:0006108	3.4632e-07	2.1751e-06	17	57	5755	79366	malate metabolic process
	GO:0016458	3.7948e-07	2.3778e-06	160	1483	5755	79366	gene silencing
	GO:0009892	3.947e-07	2.4676e-06	237	2373	5755	79366	negative regulation of metabolic process
	GO:0031325	4.1046e-07	2.5602e-06	238	2386	5755	79366	positive regulation of cellular metabolic process
	GO:0005984	4.3129e-07	2.684e-06	92	743	5755	79366	disaccharide metabolic process
	GO:0009698	4.5306e-07	2.8131e-06	138	1241	5755	79366	phenylpropanoid metabolic process
	GO:0055114	4.7521e-07	2.9439e-06	390	4224	5755	79366	oxidation reduction
	GO:0009891	4.7866e-07	2.9519e-06	233	2332	5755	79366	positive regulation of biosynthetic process
	GO:0031328	4.7866e-07	2.9519e-06	233	2332	5755	79366	positive regulation of cellular biosynthetic process
	GO:0042793	5.9563e-07	3.665e-06	41	247	5755	79366	transcription from plastid promoter
	GO:0009893	6.0219e-07	3.697e-06	239	2410	5755	79366	positive regulation of metabolic process
	GO:0033356	7.8241e-07	4.7927e-06	9	17	5755	79366	UDP-L-arabinose metabolic process
	GO:0019742	8.3153e-07	5.0708e-06	28	140	5755	79366	pentacyclic triterpenoid metabolic process
	GO:0019745	8.3153e-07	5.0708e-06	28	140	5755	79366	pentacyclic triterpenoid biosynthetic process
	GO:0006655	9.0638e-07	5.515e-06	40	242	5755	79366	phosphatidylglycerol biosynthetic process
	GO:0000462	1.0232e-06	6.2117e-06	13	37	5755	79366	maturation of SSU-rRNA from tricistronic rRNA transcript (SSU-rRNA, 5.8S rRNA, LSU-rRNA)
	GO:0006722	1.1206e-06	6.773e-06	28	142	5755	79366	triterpenoid metabolic process
	GO:0016104	1.1206e-06	6.773e-06	28	142	5755	79366	triterpenoid biosynthetic process
	GO:0051052	1.2227e-06	7.3743e-06	90	740	5755	79366	regulation of DNA metabolic process
	GO:0046471	1.5418e-06	9.2651e-06	40	247	5755	79366	phosphatidylglycerol metabolic process
	GO:0032392	1.5464e-06	9.2651e-06	15	50	5755	79366	DNA geometric change
	GO:0032508	1.5464e-06	9.2651e-06	15	50	5755	79366	DNA duplex unwinding
	GO:0000023	1.7705e-06	1.0584e-05	66	498	5755	79366	maltose metabolic process
	GO:0030490	2.0327e-06	1.2125e-05	13	39	5755	79366	maturation of SSU-rRNA
	GO:0034220	2.1886e-06	1.3026e-05	60	441	5755	79366	ion transmembrane transport
	GO:0052546	2.3164e-06	1.3757e-05	31	172	5755	79366	cell wall pectin metabolic process
	GO:0030003	2.3347e-06	1.3836e-05	89	741	5755	79366	cellular cation homeostasis
	GO:0009310	2.4094e-06	1.4248e-05	104	903	5755	79366	amine catabolic process
	GO:0009067	3.1277e-06	1.8455e-05	63	476	5755	79366	aspartate family amino acid biosynthetic process
	GO:0009142	3.3347e-06	1.9635e-05	49	339	5755	79366	nucleoside triphosphate biosynthetic process
	GO:0055080	3.5842e-06	2.1058e-05	110	977	5755	79366	cation homeostasis
	GO:0006414	3.7799e-06	2.216e-05	29	159	5755	79366	translational elongation
	GO:0030865	4.3064e-06	2.5193e-05	21	96	5755	79366	cortical cytoskeleton organization
	GO:0006085	4.505e-06	2.6298e-05	15	54	5755	79366	acetyl-CoA biosynthetic process
	GO:0006873	4.8202e-06	2.8078e-05	91	776	5755	79366	cellular ion homeostasis
	GO:0006633	5.1578e-06	2.9981e-05	128	1186	5755	79366	fatty acid biosynthetic process
	GO:0000902	5.5732e-06	3.2327e-05	251	2630	5755	79366	cell morphogenesis
	GO:0045493	5.7604e-06	3.3202e-05	8	16	5755	79366	xylan catabolic process
	GO:0035436	5.7604e-06	3.3202e-05	8	16	5755	79366	triose phosphate transmembrane transport
	GO:0015717	5.7604e-06	3.3202e-05	8	16	5755	79366	triose phosphate transport
	GO:0009769	6.0017e-06	3.4519e-05	7	12	5755	79366	photosynthesis, light harvesting in photosystem II
	GO:0042219	6.6251e-06	3.8025e-05	76	622	5755	79366	cellular amino acid derivative catabolic process
	GO:0009311	6.7523e-06	3.8673e-05	95	826	5755	79366	oligosaccharide metabolic process
	GO:0032544	6.9525e-06	3.9737e-05	13	43	5755	79366	plastid translation
	GO:0006342	8.2268e-06	4.6922e-05	106	951	5755	79366	chromatin silencing
	GO:0055082	8.4302e-06	4.7982e-05	91	787	5755	79366	cellular chemical homeostasis
	GO:0019566	9.4769e-06	5.3827e-05	12	38	5755	79366	arabinose metabolic process
	GO:0009793	1.0002e-05	5.6691e-05	219	2267	5755	79366	embryonic development ending in seed dormancy
	GO:0009742	1.0583e-05	5.949e-05	30	176	5755	79366	brassinosteroid mediated signaling pathway
	GO:0071383	1.0583e-05	5.949e-05	30	176	5755	79366	cellular response to steroid hormone stimulus
	GO:0043401	1.0583e-05	5.949e-05	30	176	5755	79366	steroid hormone mediated signaling pathway
	GO:0048545	1.0583e-05	5.949e-05	30	176	5755	79366	response to steroid hormone stimulus
	GO:0009699	1.0703e-05	6.0044e-05	107	968	5755	79366	phenylpropanoid biosynthetic process
	GO:0045488	1.0728e-05	6.0061e-05	40	267	5755	79366	pectin metabolic process
	GO:0030036	1.0934e-05	6.1087e-05	86	738	5755	79366	actin cytoskeleton organization
	GO:0010605	1.1505e-05	6.4145e-05	218	2260	5755	79366	negative regulation of macromolecule metabolic process
	GO:0007015	1.2999e-05	7.233e-05	76	634	5755	79366	actin filament organization
	GO:0071367	1.3289e-05	7.3794e-05	30	178	5755	79366	cellular response to brassinosteroid stimulus
	GO:0045814	1.3407e-05	7.4298e-05	106	962	5755	79366	negative regulation of gene expression, epigenetic
	GO:0046034	1.4091e-05	7.7926e-05	60	468	5755	79366	ATP metabolic process
	GO:0048878	1.5741e-05	8.6772e-05	130	1237	5755	79366	chemical homeostasis
	GO:0015980	1.5754e-05	8.6772e-05	72	595	5755	79366	energy derivation by oxidation of organic compounds
	GO:0006631	1.6037e-05	8.8156e-05	222	2320	5755	79366	fatty acid metabolic process
	GO:0048653	1.7274e-05	9.4764e-05	48	350	5755	79366	anther development
	GO:0034614	1.7417e-05	9.5358e-05	53	400	5755	79366	cellular response to reactive oxygen species
	GO:0042274	1.7548e-05	9.5881e-05	14	53	5755	79366	ribosomal small subunit biogenesis
	GO:0046373	1.761e-05	9.6032e-05	9	23	5755	79366	L-arabinose metabolic process
	GO:0007020	1.8618e-05	0.00010133	48	351	5755	79366	microtubule nucleation
	GO:0009145	2.1227e-05	0.00011484	46	333	5755	79366	purine nucleoside triphosphate biosynthetic process
	GO:0009201	2.1227e-05	0.00011484	46	333	5755	79366	ribonucleoside triphosphate biosynthetic process
	GO:0009206	2.1227e-05	0.00011484	46	333	5755	79366	purine ribonucleoside triphosphate biosynthetic process
	GO:0006109	2.1504e-05	0.00011611	22	114	5755	79366	regulation of carbohydrate metabolic process
	GO:0042550	2.3578e-05	0.00012705	6	10	5755	79366	photosystem I stabilization
	GO:0009790	2.3863e-05	0.00012833	243	2589	5755	79366	embryonic development
	GO:0042744	2.6012e-05	0.00013961	44	316	5755	79366	hydrogen peroxide catabolic process
	GO:0046166	2.762e-05	0.00014681	4	4	5755	79366	glyceraldehyde-3-phosphate biosynthetic process
	GO:0046184	2.762e-05	0.00014681	4	4	5755	79366	aldehyde biosynthetic process
	GO:0001881	2.762e-05	0.00014681	4	4	5755	79366	receptor recycling
	GO:0043112	2.762e-05	0.00014681	4	4	5755	79366	receptor metabolic process
	GO:0006642	2.762e-05	0.00014681	4	4	5755	79366	triglyceride mobilization
	GO:0009833	2.7754e-05	0.00014723	8	19	5755	79366	primary cell wall biogenesis
	GO:0009624	2.886e-05	0.0001528	47	347	5755	79366	response to nematode
	GO:0007167	3.1358e-05	0.00016539	58	460	5755	79366	enzyme linked receptor protein signaling pathway
	GO:0007169	3.1358e-05	0.00016539	58	460	5755	79366	transmembrane receptor protein tyrosine kinase signaling pathway
	GO:0050801	3.5556e-05	0.00018717	112	1053	5755	79366	ion homeostasis
	GO:0048589	3.6421e-05	0.00019134	223	2363	5755	79366	developmental growth
	GO:0019321	3.6489e-05	0.00019134	41	291	5755	79366	pentose metabolic process
	GO:0048608	3.6746e-05	0.00019232	535	6270	5755	79366	reproductive structure development
	GO:0010629	4.0877e-05	0.00021353	205	2150	5755	79366	negative regulation of gene expression
	GO:0045010	4.1073e-05	0.00021414	54	423	5755	79366	actin nucleation
	GO:0015713	4.3308e-05	0.00022537	8	20	5755	79366	phosphoglycerate transport
	GO:0010564	4.4053e-05	0.00022881	72	614	5755	79366	regulation of cell cycle process
	GO:0032958	4.5804e-05	0.00023656	32	208	5755	79366	inositol phosphate biosynthetic process
	GO:0033517	4.5804e-05	0.00023656	32	208	5755	79366	myo-inositol hexakisphosphate metabolic process
	GO:0010264	4.5804e-05	0.00023656	32	208	5755	79366	myo-inositol hexakisphosphate biosynthetic process
	GO:0018196	4.8669e-05	0.0002504	6	11	5755	79366	peptidyl-asparagine modification
	GO:0018279	4.8669e-05	0.0002504	6	11	5755	79366	protein amino acid N-linked glycosylation via asparagine
	GO:0045333	5.2672e-05	0.00027049	61	500	5755	79366	cellular respiration
	GO:0006021	5.5333e-05	0.00028362	32	210	5755	79366	inositol biosynthetic process
	GO:0031324	5.6508e-05	0.0002891	176	1814	5755	79366	negative regulation of cellular metabolic process
	GO:0009890	5.711e-05	0.00029163	169	1731	5755	79366	negative regulation of biosynthetic process
	GO:0009060	6.1147e-05	0.00031167	39	278	5755	79366	aerobic respiration
	GO:0051606	6.5059e-05	0.00032957	79	698	5755	79366	detection of stimulus
	GO:0015711	6.5136e-05	0.00032957	13	52	5755	79366	organic anion transport
	GO:0000447	6.5504e-05	0.00032957	8	21	5755	79366	endonucleolytic cleavage in ITS1 to separate SSU-rRNA from 5.8S rRNA and LSU-rRNA from tricistronic rRNA transcript (SSU-rRNA, 5.8S rRNA, LSU-rRNA)
	GO:0000460	6.5504e-05	0.00032957	8	21	5755	79366	maturation of 5.8S rRNA
	GO:0000461	6.5504e-05	0.00032957	8	21	5755	79366	endonucleolytic cleavage to generate mature 3'-end of SSU-rRNA from (SSU-rRNA, 5.8S rRNA, LSU-rRNA)
	GO:0000466	6.5504e-05	0.00032957	8	21	5755	79366	maturation of 5.8S rRNA from tricistronic rRNA transcript (SSU-rRNA, 5.8S rRNA, LSU-rRNA)
	GO:0000479	6.5504e-05	0.00032957	8	21	5755	79366	endonucleolytic cleavage of tricistronic rRNA transcript (SSU-rRNA, 5.8S rRNA, LSU-rRNA)
	GO:0000273	6.5834e-05	0.00033002	28	175	5755	79366	lipoic acid metabolic process
	GO:0009106	6.5834e-05	0.00033002	28	175	5755	79366	lipoate metabolic process
	GO:0009152	6.9217e-05	0.00034634	50	390	5755	79366	purine ribonucleotide biosynthetic process
	GO:0071478	7.3209e-05	0.00036498	41	300	5755	79366	cellular response to radiation
	GO:0071482	7.3209e-05	0.00036498	41	300	5755	79366	cellular response to light stimulus
	GO:0034599	8.4315e-05	0.00041958	55	445	5755	79366	cellular response to oxidative stress
	GO:0006754	8.5193e-05	0.00042318	42	312	5755	79366	ATP biosynthetic process
	GO:0009063	8.6181e-05	0.00042731	79	704	5755	79366	cellular amino acid catabolic process
	GO:0009086	9.124e-05	0.00044961	49	384	5755	79366	methionine biosynthetic process
	GO:0010110	9.1337e-05	0.00044961	6	12	5755	79366	regulation of photosynthesis, dark reaction
	GO:0080153	9.1337e-05	0.00044961	6	12	5755	79366	negative regulation of reductive pentose-phosphate cycle
	GO:0080152	9.1337e-05	0.00044961	6	12	5755	79366	regulation of reductive pentose-phosphate cycle
	GO:0018160	9.3015e-05	0.00045705	5	8	5755	79366	peptidyl-pyrromethane cofactor linkage
	GO:0034219	9.6387e-05	0.00047277	8	22	5755	79366	carbohydrate transmembrane transport
	GO:0042775	0.00011035	0.00053943	16	77	5755	79366	mitochondrial ATP synthesis coupled electron transport
	GO:0015988	0.00011057	0.00053943	24	144	5755	79366	energy coupled proton transport, against electrochemical gradient
	GO:0015991	0.00011057	0.00053943	24	144	5755	79366	ATP hydrolysis coupled proton transport
	GO:0070301	0.00011189	0.00054488	44	336	5755	79366	cellular response to hydrogen peroxide
	GO:0009886	0.0001272	0.00061834	176	1843	5755	79366	post-embryonic morphogenesis
	GO:0045036	0.00012764	0.00061938	36	258	5755	79366	protein targeting to chloroplast
	GO:0022610	0.00013114	0.00063414	52	421	5755	79366	biological adhesion
	GO:0007155	0.00013114	0.00063414	52	421	5755	79366	cell adhesion
	GO:0009165	0.00013513	0.00065227	145	1475	5755	79366	nucleotide biosynthetic process
	GO:0050821	0.0001384	0.00066569	8	23	5755	79366	protein stabilization
	GO:0031647	0.0001384	0.00066569	8	23	5755	79366	regulation of protein stability
	GO:0009741	0.00014565	0.00069932	56	465	5755	79366	response to brassinosteroid stimulus
	GO:0010224	0.00015199	0.00072847	51	413	5755	79366	response to UV-B
	GO:0009826	0.00017712	0.00084595	169	1771	5755	79366	unidimensional cell growth
	GO:0060560	0.00017712	0.00084595	169	1771	5755	79366	developmental growth involved in morphogenesis
	GO:0007346	0.0002214	0.0010556	52	430	5755	79366	regulation of mitotic cell cycle
	GO:0034404	0.00023849	0.0011331	147	1518	5755	79366	nucleobase, nucleoside and nucleotide biosynthetic process
	GO:0034654	0.00023849	0.0011331	147	1518	5755	79366	nucleobase, nucleoside, nucleotide and nucleic acid biosynthetic process
	GO:0030154	0.00024606	0.0011671	381	4423	5755	79366	cell differentiation
	GO:0032989	0.00024778	0.0011732	254	2826	5755	79366	cellular component morphogenesis
	GO:0019216	0.00026211	0.0012389	27	180	5755	79366	regulation of lipid metabolic process
	GO:0046173	0.00027137	0.0012804	35	258	5755	79366	polyol biosynthetic process
	GO:0043255	0.00027579	0.0012968	16	83	5755	79366	regulation of carbohydrate biosynthetic process
	GO:0043622	0.00027579	0.0012968	16	83	5755	79366	cortical microtubule organization
	GO:0010558	0.00029061	0.0013642	160	1681	5755	79366	negative regulation of macromolecule biosynthetic process
	GO:0048869	0.0003038	0.0014236	466	5523	5755	79366	cellular developmental process
	GO:0031327	0.00030514	0.0014275	163	1719	5755	79366	negative regulation of cellular biosynthetic process
	GO:0009768	0.00034971	0.0016332	7	20	5755	79366	photosynthesis, light harvesting in photosystem I
	GO:0090357	0.00036771	0.0017027	4	6	5755	79366	regulation of tryptophan metabolic process
	GO:0090358	0.00036771	0.0017027	4	6	5755	79366	positive regulation of tryptophan metabolic process
	GO:0033240	0.00036771	0.0017027	4	6	5755	79366	positive regulation of cellular amine metabolic process
	GO:0045764	0.00036771	0.0017027	4	6	5755	79366	positive regulation of cellular amino acid metabolic process
	GO:0016048	0.00036771	0.0017027	4	6	5755	79366	detection of temperature stimulus
	GO:0008356	0.00037564	0.0017364	15	77	5755	79366	asymmetric cell division
	GO:0080144	0.00040899	0.0018874	6	15	5755	79366	amino acid homeostasis
	GO:0007389	0.00041397	0.0019072	134	1382	5755	79366	pattern specification process
	GO:0009958	0.00042082	0.0019355	18	103	5755	79366	positive gravitropism
	GO:0044030	0.00042784	0.0019644	9	33	5755	79366	regulation of DNA methylation
	GO:0046271	0.0004309	0.0019719	13	62	5755	79366	phenylpropanoid catabolic process
	GO:0046274	0.0004309	0.0019719	13	62	5755	79366	lignin catabolic process
	GO:0031125	0.00048225	0.0021995	8	27	5755	79366	rRNA 3'-end processing
	GO:0006835	0.00048225	0.0021995	8	27	5755	79366	dicarboxylic acid transport
	GO:0009226	0.00048367	0.0022023	12	55	5755	79366	nucleotide-sugar biosynthetic process
	GO:0000912	0.00049181	0.0022282	7	21	5755	79366	assembly of actomyosin apparatus involved in cell cycle cytokinesis
	GO:0000914	0.00049181	0.0022282	7	21	5755	79366	phragmoplast assembly
	GO:0031032	0.00049181	0.0022282	7	21	5755	79366	actomyosin structure organization
	GO:0009735	0.00049544	0.002241	59	521	5755	79366	response to cytokinin stimulus
	GO:0000302	0.00050718	0.0022903	136	1413	5755	79366	response to reactive oxygen species
	GO:0032506	0.00053473	0.0024107	18	105	5755	79366	cytokinetic process
	GO:0006417	0.00058489	0.0026325	36	279	5755	79366	regulation of translation
	GO:0016481	0.00060423	0.0027062	151	1600	5755	79366	negative regulation of transcription
	GO:0045892	0.00060423	0.0027062	151	1600	5755	79366	negative regulation of transcription, DNA-dependent
	GO:0051253	0.00060423	0.0027062	151	1600	5755	79366	negative regulation of RNA metabolic process
	GO:0045912	0.00061428	0.0027467	6	16	5755	79366	negative regulation of carbohydrate metabolic process
	GO:0010304	0.00062278	0.0027801	16	89	5755	79366	PSII associated light-harvesting complex II catabolic process
	GO:0042549	0.00063247	0.0028188	8	28	5755	79366	photosystem II stabilization
	GO:0009200	0.00063752	0.002832	5	11	5755	79366	deoxyribonucleoside triphosphate metabolic process
	GO:0015712	0.00063752	0.002832	5	11	5755	79366	hexose phosphate transport
	GO:0006801	0.00069461	0.0030807	13	65	5755	79366	superoxide metabolic process
	GO:0009617	0.00069865	0.0030936	228	2553	5755	79366	response to bacterium
	GO:0019725	0.00070551	0.0031189	126	1305	5755	79366	cellular homeostasis
	GO:0042023	0.000713	0.0031469	51	441	5755	79366	DNA endoreduplication
	GO:0042402	0.0007239	0.0031898	58	518	5755	79366	cellular biogenic amine catabolic process
	GO:0009909	0.00073631	0.0032393	145	1535	5755	79366	regulation of flower development
	GO:0009808	0.00075369	0.0033104	39	314	5755	79366	lignin metabolic process
	GO:0031122	0.00080097	0.0035124	16	91	5755	79366	cytoplasmic microtubule organization
	GO:0051172	0.00080651	0.0035311	156	1672	5755	79366	negative regulation of nitrogen compound metabolic process
	GO:0010480	0.00080851	0.0035342	4	7	5755	79366	microsporocyte differentiation
	GO:0050790	0.00080982	0.0035342	112	1143	5755	79366	regulation of catalytic activity
	GO:0006259	0.00082084	0.0035766	228	2561	5755	79366	DNA metabolic process
	GO:0061024	0.00082444	0.0035809	202	2238	5755	79366	membrane organization
	GO:0016044	0.00082444	0.0035809	202	2238	5755	79366	cellular membrane organization
	GO:0006766	0.00093496	0.0040545	61	557	5755	79366	vitamin metabolic process
	GO:0006213	0.00093705	0.0040571	13	67	5755	79366	pyrimidine nucleoside metabolic process
	GO:0009108	0.0010775	0.0046579	64	594	5755	79366	coenzyme biosynthetic process
	GO:0006164	0.0010912	0.0047095	58	527	5755	79366	purine nucleotide biosynthetic process
	GO:0051726	0.0010988	0.0047213	115	1189	5755	79366	regulation of cell cycle
	GO:0071451	0.0011008	0.0047213	12	60	5755	79366	cellular response to superoxide
	GO:0071450	0.0011008	0.0047213	12	60	5755	79366	cellular response to oxygen radical
	GO:0019430	0.0011008	0.0047213	12	60	5755	79366	removal of superoxide radicals
	GO:0071214	0.0011041	0.0047279	48	417	5755	79366	cellular response to abiotic stimulus
	GO:0015672	0.0011837	0.0050578	69	653	5755	79366	monovalent inorganic cation transport
	GO:0071483	0.0011848	0.0050578	14	77	5755	79366	cellular response to blue light
	GO:0010215	0.001207	0.0051445	7	24	5755	79366	cellulose microfibril organization
	GO:0009595	0.0012642	0.0053795	56	508	5755	79366	detection of biotic stimulus
	GO:0045934	0.0012712	0.005401	153	1654	5755	79366	negative regulation of nucleobase, nucleoside, nucleotide and nucleic acid metabolic process
	GO:0048588	0.0012905	0.0054746	166	1814	5755	79366	developmental cell growth
	GO:0009262	0.0013202	0.005592	8	31	5755	79366	deoxyribonucleotide metabolic process
	GO:0070453	0.0014415	0.0060587	3	4	5755	79366	regulation of heme biosynthetic process
	GO:0070455	0.0014415	0.0060587	3	4	5755	79366	positive regulation of heme biosynthetic process
	GO:0010202	0.0014415	0.0060587	3	4	5755	79366	response to low fluence red light stimulus
	GO:0051194	0.0014415	0.0060587	3	4	5755	79366	positive regulation of cofactor metabolic process
	GO:0015774	0.0014415	0.0060587	3	4	5755	79366	polysaccharide transport
	GO:0009631	0.0014504	0.0060868	17	105	5755	79366	cold acclimation
	GO:0043900	0.0014955	0.0062663	61	568	5755	79366	regulation of multi-organism process
	GO:0018065	0.0015704	0.0065681	5	13	5755	79366	protein-cofactor linkage
	GO:0010036	0.0015723	0.0065681	7	25	5755	79366	response to boron
	GO:0007166	0.001715	0.0071226	60	560	5755	79366	cell surface receptor linked signaling pathway
	GO:0030833	0.0017155	0.0071226	10	47	5755	79366	regulation of actin filament polymerization
	GO:0006613	0.0017155	0.0071226	10	47	5755	79366	cotranslational protein targeting to membrane
	GO:0006614	0.0017155	0.0071226	10	47	5755	79366	SRP-dependent cotranslational protein targeting to membrane
	GO:0015740	0.0017226	0.0071305	6	19	5755	79366	C4-dicarboxylate transport
	GO:0048729	0.0017226	0.0071305	6	19	5755	79366	tissue morphogenesis
	GO:0010090	0.0017402	0.0071923	71	686	5755	79366	trichome morphogenesis
	GO:0048193	0.0018089	0.0074652	136	1461	5755	79366	Golgi vesicle transport
	GO:0009260	0.0019408	0.0079973	96	982	5755	79366	ribonucleotide biosynthetic process
	GO:0071704	0.0019595	0.0080501	14	81	5755	79366	organic substance metabolic process
	GO:0015977	0.0019595	0.0080501	14	81	5755	79366	carbon fixation
	GO:0010268	0.0020181	0.008266	7	26	5755	79366	brassinosteroid homeostasis
	GO:0043242	0.0020181	0.008266	7	26	5755	79366	negative regulation of protein complex disassembly
	GO:0000087	0.0021591	0.0088302	34	279	5755	79366	M phase of mitotic cell cycle
	GO:0050789	0.0022316	0.0091134	1523	19751	5755	79366	regulation of biological process
	GO:0009809	0.0022578	0.0092066	27	207	5755	79366	lignin biosynthetic process
	GO:0006556	0.0022977	0.009355	5	14	5755	79366	S-adenosylmethionine biosynthetic process
	GO:0051707	0.0023799	0.0096754	489	5975	5755	79366	response to other organism
	GO:0045017	0.0025541	0.010328	70	685	5755	79366	glycerolipid biosynthetic process
	GO:0070726	0.0025556	0.010328	7	27	5755	79366	cell wall assembly
	GO:0006120	0.0025556	0.010328	7	27	5755	79366	mitochondrial electron transport, NADH to ubiquinone
	GO:0071668	0.0025556	0.010328	7	27	5755	79366	plant-type cell wall assembly
	GO:0034389	0.0025859	0.01042	4	9	5755	79366	lipid particle organization
	GO:0015760	0.0025859	0.01042	4	9	5755	79366	glucose-6-phosphate transport
	GO:0009269	0.0026505	0.010664	22	159	5755	79366	response to desiccation
	GO:0022904	0.0026914	0.010813	19	130	5755	79366	respiratory electron transport chain
	GO:0019759	0.0027219	0.010887	13	75	5755	79366	glycosinolate catabolic process
	GO:0019762	0.0027219	0.010887	13	75	5755	79366	glucosinolate catabolic process
	GO:0016145	0.0027219	0.010887	13	75	5755	79366	S-glycoside catabolic process
	GO:0042773	0.0027446	0.010962	16	102	5755	79366	ATP synthesis coupled electron transport
	GO:0031163	0.0027876	0.011102	42	370	5755	79366	metallo-sulfur cluster assembly
	GO:0016226	0.0027876	0.011102	42	370	5755	79366	iron-sulfur cluster assembly
	GO:0048580	0.0029084	0.011566	175	1963	5755	79366	regulation of post-embryonic development
	GO:0010608	0.0029376	0.011665	104	1092	5755	79366	posttranscriptional regulation of gene expression
	GO:0052325	0.0030386	0.012049	6	21	5755	79366	cell wall pectin biosynthetic process
	GO:0019439	0.0031757	0.012574	46	417	5755	79366	aromatic compound catabolic process
	GO:0051211	0.003242	0.012818	5	15	5755	79366	anisotropic cell growth
	GO:0014070	0.0032994	0.013007	61	588	5755	79366	response to organic cyclic substance
	GO:0010583	0.0032994	0.013007	61	588	5755	79366	response to cyclopentenone
	GO:0042542	0.0033722	0.013275	103	1085	5755	79366	response to hydrogen peroxide
	GO:0010395	0.0034086	0.01338	3	5	5755	79366	rhamnogalacturonan I metabolic process
	GO:0010400	0.0034086	0.01338	3	5	5755	79366	rhamnogalacturonan I side chain metabolic process
	GO:0009804	0.0034543	0.01352	35	298	5755	79366	coumarin metabolic process
	GO:0009805	0.0034543	0.01352	35	298	5755	79366	coumarin biosynthetic process
	GO:0009908	0.0035801	0.013993	242	2818	5755	79366	flower development
	GO:0019685	0.0036615	0.01429	8	36	5755	79366	photosynthesis, dark reaction
	GO:0010043	0.0036859	0.014365	32	267	5755	79366	response to zinc ion
	GO:0043254	0.0037885	0.014723	12	69	5755	79366	regulation of protein complex assembly
	GO:0032271	0.0037885	0.014723	12	69	5755	79366	regulation of protein polymerization
	GO:0044087	0.0038728	0.015029	13	78	5755	79366	regulation of cellular component biogenesis
	GO:0090355	0.0040632	0.015701	4	10	5755	79366	positive regulation of auxin metabolic process
	GO:0010248	0.0040632	0.015701	4	10	5755	79366	establishment or maintenance of transmembrane electrochemical gradient
	GO:0032352	0.0040632	0.015701	4	10	5755	79366	positive regulation of hormone metabolic process
	GO:0009064	0.0042344	0.016339	28	227	5755	79366	glutamine family amino acid metabolic process
	GO:0006800	0.0042471	0.016365	73	735	5755	79366	oxygen and reactive oxygen species metabolic process
	GO:0000478	0.0042763	0.016409	12	70	5755	79366	endonucleolytic cleavage involved in rRNA processing
	GO:0005986	0.0042763	0.016409	12	70	5755	79366	sucrose biosynthetic process
	GO:0043244	0.0042763	0.016409	12	70	5755	79366	regulation of protein complex disassembly
	GO:0043628	0.0043791	0.01678	8	37	5755	79366	ncRNA 3'-end processing
	GO:0000245	0.0044364	0.016904	5	16	5755	79366	spliceosome assembly
	GO:0046500	0.0044364	0.016904	5	16	5755	79366	S-adenosylmethionine metabolic process
	GO:0010424	0.0044364	0.016904	5	16	5755	79366	DNA methylation on cytosine within a CG sequence
	GO:0080060	0.0044364	0.016904	5	16	5755	79366	integument development
	GO:0065009	0.00453	0.017237	123	1340	5755	79366	regulation of molecular function
	GO:0048522	0.0046172	0.017544	266	3140	5755	79366	positive regulation of cellular process
	GO:0006641	0.0048132	0.018263	12	71	5755	79366	triglyceride metabolic process
	GO:0009147	0.0049878	0.018858	6	23	5755	79366	pyrimidine nucleoside triphosphate metabolic process
	GO:0030832	0.0049916	0.018858	10	54	5755	79366	regulation of actin filament length
	GO:0008064	0.0049916	0.018858	10	54	5755	79366	regulation of actin polymerization or depolymerization
	GO:0006623	0.0049974	0.018858	57	553	5755	79366	protein targeting to vacuole
	GO:0010051	0.0051777	0.019511	41	372	5755	79366	xylem and phloem pattern formation
	GO:0010205	0.0052002	0.019541	8	38	5755	79366	photoinhibition
	GO:0043155	0.0052002	0.019541	8	38	5755	79366	negative regulation of photosynthesis, light reaction
	GO:0016560	0.0052572	0.019541	2	2	5755	79366	protein import into peroxisome matrix, docking
	GO:0009120	0.0052572	0.019541	2	2	5755	79366	deoxyribonucleoside metabolic process
	GO:0009211	0.0052572	0.019541	2	2	5755	79366	pyrimidine deoxyribonucleoside triphosphate metabolic process
	GO:0046080	0.0052572	0.019541	2	2	5755	79366	dUTP metabolic process
	GO:0046125	0.0052572	0.019541	2	2	5755	79366	pyrimidine deoxyribonucleoside metabolic process
	GO:0009661	0.0052572	0.019541	2	2	5755	79366	chromoplast organization
	GO:0051016	0.0052572	0.019541	2	2	5755	79366	barbed-end actin filament capping
	GO:0015742	0.0052572	0.019541	2	2	5755	79366	alpha-ketoglutarate transport
	GO:0071370	0.0054268	0.020117	32	274	5755	79366	cellular response to gibberellin stimulus
	GO:0007067	0.0054268	0.020117	32	274	5755	79366	mitosis
	GO:0006949	0.0056148	0.020785	15	100	5755	79366	syncytium formation
	GO:0045047	0.0057121	0.021117	10	55	5755	79366	protein targeting to ER
	GO:0043647	0.0057922	0.021384	34	297	5755	79366	inositol phosphate metabolic process
	GO:0007034	0.0058143	0.021437	60	592	5755	79366	vacuolar transport
	GO:0006536	0.0058334	0.021478	14	91	5755	79366	glutamate metabolic process
	GO:0010162	0.0058636	0.021478	64	639	5755	79366	seed dormancy
	GO:0022611	0.0058636	0.021478	64	639	5755	79366	dormancy process
	GO:0030834	0.0058648	0.021478	7	31	5755	79366	regulation of actin filament depolymerization
	GO:0080001	0.0058648	0.021478	7	31	5755	79366	mucilage extrusion from seed coat
	GO:0001944	0.0059135	0.02157	5	17	5755	79366	vasculature development
	GO:0006617	0.0059135	0.02157	5	17	5755	79366	SRP-dependent cotranslational protein targeting to membrane, signal sequence recognition
	GO:0015743	0.0059135	0.02157	5	17	5755	79366	malate transport
	GO:0046368	0.0060207	0.021844	4	11	5755	79366	GDP-L-fucose metabolic process
	GO:0042350	0.0060207	0.021844	4	11	5755	79366	GDP-L-fucose biosynthetic process
	GO:0001932	0.0060207	0.021844	4	11	5755	79366	regulation of protein amino acid phosphorylation
	GO:0047484	0.0060207	0.021844	4	11	5755	79366	regulation of response to osmotic stress
	GO:0010026	0.006232	0.022551	74	759	5755	79366	trichome differentiation
	GO:0035315	0.006232	0.022551	74	759	5755	79366	hair cell differentiation
	GO:0006888	0.0062912	0.022735	53	513	5755	79366	ER to Golgi vesicle-mediated transport
	GO:0009684	0.0063395	0.022879	46	433	5755	79366	indoleacetic acid biosynthetic process
	GO:0010138	0.0064494	0.023153	3	6	5755	79366	pyrimidine ribonucleotide salvage
	GO:0035019	0.0064494	0.023153	3	6	5755	79366	somatic stem cell maintenance
	GO:0044206	0.0064494	0.023153	3	6	5755	79366	UMP salvage
	GO:0032262	0.0064494	0.023153	3	6	5755	79366	pyrimidine nucleotide salvage
	GO:0046351	0.0065769	0.02358	20	151	5755	79366	disaccharide biosynthetic process
	GO:0009734	0.0065962	0.023618	30	256	5755	79366	auxin mediated signaling pathway
	GO:0046131	0.0067284	0.024029	11	65	5755	79366	pyrimidine ribonucleoside metabolic process
	GO:0022618	0.0067284	0.024029	11	65	5755	79366	ribonucleoprotein complex assembly
	GO:0006575	0.0069544	0.024803	215	2515	5755	79366	cellular amino acid derivative metabolic process
	GO:0048519	0.0070513	0.025116	410	5036	5755	79366	negative regulation of biological process
	GO:0009683	0.0071618	0.025477	46	436	5755	79366	indoleacetic acid metabolic process
	GO:0009704	0.0071889	0.02554	8	40	5755	79366	de-etiolation
	GO:0042592	0.0072655	0.025778	169	1935	5755	79366	homeostatic process
	GO:0080022	0.0073451	0.026027	13	84	5755	79366	primary root development
	GO:0007000	0.0073846	0.026133	15	103	5755	79366	nucleolus organization
	GO:0010089	0.0074132	0.0262	35	313	5755	79366	xylem development
	GO:0000469	0.0075199	0.026475	12	75	5755	79366	cleavage involved in rRNA processing
	GO:0022415	0.0075199	0.026475	12	75	5755	79366	viral reproductive process
	GO:0016032	0.0075199	0.026475	12	75	5755	79366	viral reproduction
	GO:0046739	0.0077052	0.026885	5	18	5755	79366	spread of virus in host
	GO:0030837	0.0077052	0.026885	5	18	5755	79366	negative regulation of actin filament polymerization
	GO:0051693	0.0077052	0.026885	5	18	5755	79366	actin filament capping
	GO:0051814	0.0077052	0.026885	5	18	5755	79366	movement in other organism involved in symbiotic interaction
	GO:0052126	0.0077052	0.026885	5	18	5755	79366	movement in host environment
	GO:0044000	0.0077052	0.026885	5	18	5755	79366	movement in host
	GO:0052192	0.0077052	0.026885	5	18	5755	79366	movement in environment of other organism involved in symbiotic interaction
	GO:0051329	0.0077246	0.026918	6	25	5755	79366	interphase of mitotic cell cycle
	GO:0046474	0.0077823	0.027084	62	624	5755	79366	glycerophospholipid biosynthetic process
	GO:0051493	0.0080646	0.028031	15	104	5755	79366	regulation of cytoskeleton organization
	GO:0009932	0.0081333	0.028234	126	1403	5755	79366	cell tip growth
	GO:0009957	0.0083669	0.029008	10	58	5755	79366	epidermal cell fate specification
	GO:0043617	0.0085172	0.029447	4	12	5755	79366	cellular response to sucrose starvation
	GO:0048443	0.0085258	0.029447	67	686	5755	79366	stamen development
	GO:0048466	0.0085258	0.029447	67	686	5755	79366	androecium development
	GO:0048468	0.0087927	0.03033	250	2978	5755	79366	cell development
	GO:0022403	0.0088856	0.030612	99	1074	5755	79366	cell cycle phase
	GO:0048518	0.0092527	0.031837	297	3588	5755	79366	positive regulation of biological process
	GO:0006525	0.0094348	0.032422	10	59	5755	79366	arginine metabolic process
	GO:0006598	0.0096144	0.032998	25	209	5755	79366	polyamine catabolic process
	GO:0009851	0.0097016	0.033217	50	490	5755	79366	auxin biosynthetic process
	GO:0007349	0.0097024	0.033217	8	42	5755	79366	cellularization
	GO:0008645	0.0098419	0.033652	5	19	5755	79366	hexose transport
	GO:0030198	0.0099199	0.03375	7	34	5755	79366	extracellular matrix organization
	GO:0046713	0.0099199	0.03375	7	34	5755	79366	boron transport
	GO:0043062	0.0099199	0.03375	7	34	5755	79366	extracellular structure organization
	GO:0019253	0.0099199	0.03375	7	34	5755	79366	reductive pentose-phosphate cycle
	GO:0051649	0.010271	0.034901	512	6411	5755	79366	establishment of localization in cell
	GO:0009934	0.010604	0.035987	10	60	5755	79366	regulation of meristem structural organization
	GO:0010064	0.01068	0.036156	3	7	5755	79366	embryonic shoot morphogenesis
	GO:0015729	0.01068	0.036156	3	7	5755	79366	oxaloacetate transport
	GO:0000279	0.010913	0.036898	97	1058	5755	79366	M phase
	GO:0051325	0.011403	0.038459	6	27	5755	79366	interphase
	GO:0010497	0.011403	0.038459	6	27	5755	79366	plasmodesmata-mediated intercellular transport
	GO:0000913	0.011605	0.038711	4	13	5755	79366	preprophase band assembly
	GO:0042354	0.011605	0.038711	4	13	5755	79366	L-fucose metabolic process
	GO:0001736	0.011605	0.038711	4	13	5755	79366	establishment of planar polarity
	GO:0001738	0.011605	0.038711	4	13	5755	79366	morphogenesis of a polarized epithelium
	GO:0006005	0.011605	0.038711	4	13	5755	79366	L-fucose biosynthetic process
	GO:0002009	0.011605	0.038711	4	13	5755	79366	morphogenesis of an epithelium
	GO:0007105	0.011605	0.038711	4	13	5755	79366	cytokinesis, site selection
	GO:0060429	0.011605	0.038711	4	13	5755	79366	epithelium development
	GO:0015714	0.011605	0.038711	4	13	5755	79366	phosphoenolpyruvate transport
	GO:0043572	0.011688	0.03894	11	70	5755	79366	plastid fission
	GO:0007033	0.011876	0.03952	34	312	5755	79366	vacuole organization
	GO:0046395	0.012094	0.040146	141	1610	5755	79366	carboxylic acid catabolic process
	GO:0016054	0.012094	0.040146	141	1610	5755	79366	organic acid catabolic process
	GO:0052541	0.012143	0.040261	17	129	5755	79366	plant-type cell wall cellulose metabolic process
	GO:0010148	0.012352	0.040904	5	20	5755	79366	transpiration
	GO:0009640	0.012474	0.041257	82	880	5755	79366	photomorphogenesis
	GO:0009813	0.013104	0.043289	43	417	5755	79366	flavonoid biosynthetic process
	GO:0009132	0.013566	0.044654	7	36	5755	79366	nucleoside diphosphate metabolic process
	GO:0042761	0.013566	0.044654	7	36	5755	79366	very long-chain fatty acid biosynthetic process
	GO:0019654	0.013566	0.044654	7	36	5755	79366	acetate fermentation
	GO:0009312	0.013902	0.045704	23	194	5755	79366	oligosaccharide biosynthetic process
	GO:0009850	0.014203	0.046639	54	548	5755	79366	auxin metabolic process
	GO:0051248	0.014309	0.046928	11	72	5755	79366	negative regulation of protein metabolic process
	GO:0032956	0.014773	0.048335	10	63	5755	79366	regulation of actin cytoskeleton organization
	GO:0032970	0.014773	0.048335	10	63	5755	79366	regulation of actin filament-based process
	GO:0051641	0.014845	0.04847	527	6648	5755	79366	cellular localization
	GO:0000918	0.015009	0.04847	2	3	5755	79366	selection of site for barrier septum formation
	GO:0071588	0.015009	0.04847	2	3	5755	79366	hydrogen peroxide mediated signaling pathway
	GO:0006110	0.015009	0.04847	2	3	5755	79366	regulation of glycolysis
	GO:0010376	0.015009	0.04847	2	3	5755	79366	stomatal complex formation
	GO:0010585	0.015009	0.04847	2	3	5755	79366	glutamine secretion
	GO:0043470	0.015009	0.04847	2	3	5755	79366	regulation of carbohydrate catabolic process
	GO:0043471	0.015009	0.04847	2	3	5755	79366	regulation of cellular carbohydrate catabolic process
	GO:0006649	0.015009	0.04847	2	3	5755	79366	phospholipid transfer to membrane
	GO:0010906	0.015009	0.04847	2	3	5755	79366	regulation of glucose metabolic process
	GO:0006868	0.015009	0.04847	2	3	5755	79366	glutamine transport
	GO:0000028	0.015263	0.048919	5	21	5755	79366	ribosomal small subunit assembly
	GO:0042257	0.015263	0.048919	5	21	5755	79366	ribosomal subunit assembly
	GO:0030835	0.015263	0.048919	5	21	5755	79366	negative regulation of actin filament depolymerization
	GO:0008333	0.015328	0.048919	4	14	5755	79366	endosome to lysosome transport
	GO:0046399	0.015328	0.048919	4	14	5755	79366	glucuronate biosynthetic process
	GO:0009729	0.015328	0.048919	4	14	5755	79366	detection of brassinosteroid stimulus
	GO:0009904	0.015328	0.048919	4	14	5755	79366	chloroplast accumulation movement
	GO:0006065	0.015328	0.048919	4	14	5755	79366	UDP-glucuronate biosynthetic process
	GO:0006101	0.015328	0.048919	4	14	5755	79366	citrate metabolic process
	GO:0007041	0.015328	0.048919	4	14	5755	79366	lysosomal transport
	GO:0016139	0.015466	0.049304	15	112	5755	79366	glycoside catabolic process
	GO:0046685	0.015668	0.04989	20	164	5755	79366	response to arsenic
	GO:0031408	0.015705	0.049907	55	563	5755	79366	oxylipin biosynthetic process
	GO:0051494	0.01571	0.049907	7	37	5755	79366	negative regulation of cytoskeleton organization
	GO:0016192	0.015736	0.04993	209	2491	5755	79366	vesicle-mediated transport
MEgreen	GO:0006412	1.2184e-269	0	421	2230	1731	79366	translation
	GO:0010467	1.1449e-257	0	625	6042	1731	79366	gene expression
	GO:0001510	1.0592e-148	0	203	837	1731	79366	RNA methylation
	GO:0016070	5.946e-133	0	451	5697	1731	79366	RNA metabolic process
	GO:0034645	7.7577e-125	0	563	9017	1731	79366	cellular macromolecule biosynthetic process
	GO:0009451	8.0135e-122	0	215	1292	1731	79366	RNA modification
	GO:0009059	9.3981e-118	0	563	9368	1731	79366	macromolecule biosynthetic process
	GO:0044260	1.6524e-116	0	916	21514	1731	79366	cellular macromolecule metabolic process
	GO:0006139	5.6599e-113	0	579	10097	1731	79366	nucleobase, nucleoside, nucleotide and nucleic acid metabolic process
	GO:0090304	4.9728e-110	0	496	7825	1731	79366	nucleic acid metabolic process
	GO:0043414	2.5443e-107	0	250	2116	1731	79366	macromolecule methylation
	GO:0032259	8.892e-107	0	251	2146	1731	79366	methylation
	GO:0006730	1.981e-102	3e-100	251	2244	1731	79366	one-carbon metabolic process
	GO:0043170	2.1998e-98	2.9226e-96	933	23703	1731	79366	macromolecule metabolic process
	GO:0022613	6.5294e-94	8.0964e-92	197	1468	1731	79366	ribonucleoprotein complex biogenesis
	GO:0042254	6.3825e-93	7.4196e-91	194	1437	1731	79366	ribosome biogenesis
	GO:0044249	1.2771e-89	1.3973e-87	800	19283	1731	79366	cellular biosynthetic process
	GO:0034641	1.4487e-87	1.4969e-85	629	13306	1731	79366	cellular nitrogen compound metabolic process
	GO:0006807	1.3427e-84	1.3144e-82	633	13662	1731	79366	nitrogen compound metabolic process
	GO:0009058	3.0266e-81	2.8148e-79	804	20182	1731	79366	biosynthetic process
	GO:0044267	1.6687e-78	1.478e-76	663	15192	1731	79366	cellular protein metabolic process
	GO:0044237	4.22e-76	3.5678e-74	1113	33724	1731	79366	cellular metabolic process
	GO:0019538	1.4588e-68	1.1797e-66	684	16828	1731	79366	protein metabolic process
	GO:0009987	1.0789e-66	8.3613e-65	1315	44664	1731	79366	cellular process
	GO:0044238	3.2566e-59	2.4229e-57	1078	34202	1731	79366	primary metabolic process
	GO:0009165	2.0723e-49	1.4825e-47	142	1475	1731	79366	nucleotide biosynthetic process
	GO:0034404	1.2513e-48	8.3123e-47	143	1518	1731	79366	nucleobase, nucleoside and nucleotide biosynthetic process
	GO:0034654	1.2513e-48	8.3123e-47	143	1518	1731	79366	nucleobase, nucleoside, nucleotide and nucleic acid biosynthetic process
	GO:0009220	1.0374e-47	6.6539e-46	92	619	1731	79366	pyrimidine ribonucleotide biosynthetic process
	GO:0009218	3.1532e-46	1.955e-44	92	644	1731	79366	pyrimidine ribonucleotide metabolic process
	GO:0006221	1.0353e-45	6.2116e-44	92	653	1731	79366	pyrimidine nucleotide biosynthetic process
	GO:0006220	6.3202e-45	3.6736e-43	92	667	1731	79366	pyrimidine nucleotide metabolic process
	GO:0006396	3.2648e-41	1.8402e-39	202	3216	1731	79366	RNA processing
	GO:0008152	8.0393e-41	4.398e-39	1145	40018	1731	79366	metabolic process
	GO:0044085	1.7152e-40	9.1151e-39	277	5400	1731	79366	cellular component biogenesis
	GO:0009260	2.5614e-36	1.3234e-34	99	982	1731	79366	ribonucleotide biosynthetic process
	GO:0017038	2.8185e-31	1.4168e-29	112	1419	1731	79366	protein import
	GO:0051169	3.473e-30	1.6564e-28	84	855	1731	79366	nuclear transport
	GO:0006913	3.473e-30	1.6564e-28	84	855	1731	79366	nucleocytoplasmic transport
	GO:0009259	3.7239e-28	1.7316e-26	103	1331	1731	79366	ribonucleotide metabolic process
	GO:0033365	1.711e-27	7.762e-26	91	1085	1731	79366	protein localization in organelle
	GO:0006414	3.8805e-27	1.7185e-25	37	159	1731	79366	translational elongation
	GO:0009630	2.9202e-26	1.2631e-24	70	688	1731	79366	gravitropism
	GO:0009629	7.0891e-26	2.9967e-24	71	718	1731	79366	response to gravity
	GO:0009117	7.4489e-25	3.0789e-23	153	2804	1731	79366	nucleotide metabolic process
	GO:0009606	8.1074e-25	3.2782e-23	70	728	1731	79366	tropism
	GO:0034504	9.7096e-25	3.8425e-23	65	632	1731	79366	protein localization in nucleus
	GO:0006753	1.0244e-24	3.9694e-23	153	2813	1731	79366	nucleoside phosphate metabolic process
	GO:0006996	2.1354e-24	8.1059e-23	315	8101	1731	79366	organelle organization
	GO:0043412	3.8896e-24	1.4469e-22	409	11560	1731	79366	macromolecule modification
	GO:0006606	1.3676e-23	4.9876e-22	63	624	1731	79366	protein import into nucleus
	GO:0055086	1.7203e-23	6.1535e-22	154	2924	1731	79366	nucleobase, nucleoside and nucleotide metabolic process
	GO:0051170	3.1823e-23	1.1168e-21	63	634	1731	79366	nuclear import
	GO:0044281	4.8044e-23	1.6548e-21	507	15500	1731	79366	small molecule metabolic process
	GO:0044271	3.5742e-22	1.2087e-20	197	4346	1731	79366	cellular nitrogen compound biosynthetic process
	GO:0006364	1.1653e-21	3.8704e-20	77	983	1731	79366	rRNA processing
	GO:0016072	1.3151e-21	4.2915e-20	77	985	1731	79366	rRNA metabolic process
	GO:0051168	6.9849e-21	2.24e-19	42	311	1731	79366	nuclear export
	GO:0050657	1.0047e-20	2.9663e-19	41	298	1731	79366	nucleic acid transport
	GO:0050658	1.0047e-20	2.9663e-19	41	298	1731	79366	RNA transport
	GO:0051236	1.0047e-20	2.9663e-19	41	298	1731	79366	establishment of RNA localization
	GO:0006403	1.0047e-20	2.9663e-19	41	298	1731	79366	RNA localization
	GO:0006405	1.0047e-20	2.9663e-19	41	298	1731	79366	RNA export from nucleus
	GO:0034660	1.1887e-19	3.4545e-18	96	1542	1731	79366	ncRNA metabolic process
	GO:0016071	1.7836e-19	5.104e-18	84	1243	1731	79366	mRNA metabolic process
	GO:0034470	2.0129e-19	5.6727e-18	81	1171	1731	79366	ncRNA processing
	GO:0009793	4.4077e-19	1.2236e-17	121	2267	1731	79366	embryonic development ending in seed dormancy
	GO:0009790	1.1251e-18	3.0774e-17	131	2589	1731	79366	embryonic development
	GO:0006397	8.8023e-18	2.3728e-16	52	571	1731	79366	mRNA processing
	GO:0040029	1.2572e-16	3.3406e-15	94	1661	1731	79366	regulation of gene expression, epigenetic
	GO:0010608	8.2384e-16	2.1582e-14	71	1092	1731	79366	posttranscriptional regulation of gene expression
	GO:0048316	4.3825e-15	1.1321e-13	129	2818	1731	79366	seed development
	GO:0010154	1.4717e-14	3.7497e-13	131	2929	1731	79366	fruit development
	GO:0051028	5.1507e-14	1.2774e-12	31	266	1731	79366	mRNA transport
	GO:0006406	5.1507e-14	1.2774e-12	31	266	1731	79366	mRNA export from nucleus
	GO:0016458	1.0821e-13	2.6484e-12	81	1483	1731	79366	gene silencing
	GO:0035194	1.3632e-13	3.2929e-12	52	724	1731	79366	posttranscriptional gene silencing by RNA
	GO:0016043	2.7122e-13	6.4675e-12	384	12403	1731	79366	cellular component organization
	GO:0042274	3.2541e-13	7.6615e-12	15	53	1731	79366	ribosomal small subunit biogenesis
	GO:0016441	1.0655e-12	2.4688e-11	52	764	1731	79366	posttranscriptional gene silencing
	GO:0007049	1.0751e-12	2.4688e-11	116	2624	1731	79366	cell cycle
	GO:0051029	3.5954e-12	8.0571e-11	10	20	1731	79366	rRNA transport
	GO:0006407	3.5954e-12	8.0571e-11	10	20	1731	79366	rRNA export from nucleus
	GO:0035195	4.2133e-12	9.3295e-11	41	527	1731	79366	gene silencing by miRNA
	GO:0044265	2.3175e-11	5.0712e-10	114	2691	1731	79366	cellular macromolecule catabolic process
	GO:0048608	3.2109e-11	6.9444e-10	215	6270	1731	79366	reproductive structure development
	GO:0016246	3.6532e-11	7.8103e-10	46	687	1731	79366	RNA interference
	GO:0031047	5.2341e-11	1.094e-09	63	1150	1731	79366	gene silencing by RNA
	GO:0051276	5.2348e-11	1.094e-09	114	2728	1731	79366	chromosome organization
	GO:0042787	5.728e-11	1.1838e-09	14	62	1731	79366	protein ubiquitination involved in ubiquitin-dependent protein catabolic process
	GO:0006164	6.1611e-11	1.2593e-09	39	527	1731	79366	purine nucleotide biosynthetic process
	GO:0009909	6.5053e-11	1.3152e-09	76	1535	1731	79366	regulation of flower development
	GO:0009845	7.1073e-11	1.4215e-09	46	701	1731	79366	seed germination
	GO:0000398	7.4768e-11	1.4682e-09	33	394	1731	79366	nuclear mRNA splicing, via spliceosome
	GO:0051301	7.499e-11	1.4682e-09	70	1362	1731	79366	cell division
	GO:0042255	9.2921e-11	1.8003e-09	11	34	1731	79366	ribosome assembly
	GO:0022618	1.1304e-10	2.1676e-09	14	65	1731	79366	ribonucleoprotein complex assembly
	GO:0010228	1.2705e-10	2.4113e-09	81	1710	1731	79366	vegetative to reproductive phase transition of meristem
	GO:0009553	1.5611e-10	2.933e-09	54	930	1731	79366	embryo sac development
	GO:0070918	1.7336e-10	3.1305e-09	39	546	1731	79366	production of small RNA involved in gene silencing by RNA
	GO:0071359	1.7336e-10	3.1305e-09	39	546	1731	79366	cellular response to dsRNA
	GO:0043331	1.7336e-10	3.1305e-09	39	546	1731	79366	response to dsRNA
	GO:0031050	1.7336e-10	3.1305e-09	39	546	1731	79366	dsRNA fragmentation
	GO:0090351	2.653e-10	4.7054e-09	46	730	1731	79366	seedling development
	GO:0030422	2.6563e-10	4.7054e-09	38	530	1731	79366	production of siRNA involved in RNA interference
	GO:0008380	2.8506e-10	5.002e-09	57	1029	1731	79366	RNA splicing
	GO:0000375	3.0565e-10	5.264e-09	33	416	1731	79366	RNA splicing, via transesterification reactions
	GO:0000377	3.0565e-10	5.264e-09	33	416	1731	79366	RNA splicing, via transesterification reactions with bulged adenosine as nucleophile
	GO:0048580	3.1357e-10	5.3509e-09	88	1963	1731	79366	regulation of post-embryonic development
	GO:0009057	3.3436e-10	5.6537e-09	119	2985	1731	79366	macromolecule catabolic process
	GO:0009791	3.48e-10	5.8313e-09	257	8046	1731	79366	post-embryonic development
	GO:0006605	4.3897e-10	7.2901e-09	143	3830	1731	79366	protein targeting
	GO:0030490	4.9256e-10	8.1076e-09	11	39	1731	79366	maturation of SSU-rRNA
	GO:0009892	5.3319e-10	8.6437e-09	100	2373	1731	79366	negative regulation of metabolic process
	GO:0010431	5.3442e-10	8.6437e-09	45	720	1731	79366	seed maturation
	GO:0010605	7.9546e-10	1.2755e-08	96	2260	1731	79366	negative regulation of macromolecule metabolic process
	GO:0016567	1.3625e-09	2.1661e-08	55	1017	1731	79366	protein ubiquitination
	GO:0006325	1.7281e-09	2.7239e-08	92	2164	1731	79366	chromatin organization
	GO:0046907	1.9954e-09	3.1189e-08	198	5938	1731	79366	intracellular transport
	GO:0035196	2.1144e-09	3.2773e-08	35	497	1731	79366	production of miRNAs involved in gene silencing by miRNA
	GO:0006413	5.6123e-09	8.6271e-08	24	264	1731	79366	translational initiation
	GO:0022402	6.2669e-09	9.5544e-08	89	2124	1731	79366	cell cycle process
	GO:0016568	9.7923e-09	1.4808e-07	77	1754	1731	79366	chromatin modification
	GO:0009640	1.1451e-08	1.7057e-07	48	880	1731	79366	photomorphogenesis
	GO:0046483	1.1463e-08	1.7057e-07	141	3960	1731	79366	heterocycle metabolic process
	GO:0032501	1.2759e-08	1.8835e-07	425	15201	1731	79366	multicellular organismal process
	GO:0032446	1.3197e-08	1.9327e-07	56	1116	1731	79366	protein modification by small protein conjugation
	GO:0045036	1.6704e-08	2.4272e-07	23	258	1731	79366	protein targeting to chloroplast
	GO:0010629	2.2021e-08	3.175e-07	88	2150	1731	79366	negative regulation of gene expression
	GO:0033036	2.4417e-08	3.4935e-07	197	6100	1731	79366	macromolecule localization
	GO:0000956	3.3811e-08	4.7642e-07	30	429	1731	79366	nuclear-transcribed mRNA catabolic process
	GO:0006402	3.3811e-08	4.7642e-07	30	429	1731	79366	mRNA catabolic process
	GO:0071322	3.4544e-08	4.8309e-07	33	504	1731	79366	cellular response to carbohydrate stimulus
	GO:0042256	3.7249e-08	5.1631e-07	7	17	1731	79366	mature ribosome assembly
	GO:0070585	3.7752e-08	5.1631e-07	28	383	1731	79366	protein localization in mitochondrion
	GO:0006626	3.7752e-08	5.1631e-07	28	383	1731	79366	protein targeting to mitochondrion
	GO:0010162	4.1952e-08	5.6544e-07	38	639	1731	79366	seed dormancy
	GO:0022611	4.1952e-08	5.6544e-07	38	639	1731	79366	dormancy process
	GO:0045037	4.3573e-08	5.8306e-07	12	71	1731	79366	protein import into chloroplast stroma
	GO:0043044	4.4887e-08	5.9636e-07	6	11	1731	79366	ATP-dependent chromatin remodeling
	GO:0006342	4.712e-08	6.2158e-07	49	951	1731	79366	chromatin silencing
	GO:0048827	6.0629e-08	7.9416e-07	82	1999	1731	79366	phyllome development
	GO:0006401	6.2236e-08	8.0766e-07	31	466	1731	79366	RNA catabolic process
	GO:0051649	6.2529e-08	8.0766e-07	203	6411	1731	79366	establishment of localization in cell
	GO:0045814	6.6692e-08	8.555e-07	49	962	1731	79366	negative regulation of gene expression, epigenetic
	GO:0000462	7.8479e-08	9.998e-07	9	37	1731	79366	maturation of SSU-rRNA from tricistronic rRNA transcript (SSU-rRNA, 5.8S rRNA, LSU-rRNA)
	GO:0000278	8.4577e-08	1.0702e-06	47	911	1731	79366	mitotic cell cycle
	GO:0006886	8.6524e-08	1.0874e-06	148	4356	1731	79366	intracellular protein transport
	GO:0070647	9.8942e-08	1.232e-06	71	1660	1731	79366	protein modification by small protein conjugation or removal
	GO:0061062	9.9356e-08	1.232e-06	5	7	1731	79366	regulation of nematode larval development
	GO:0034613	1.0855e-07	1.3371e-06	150	4447	1731	79366	cellular protein localization
	GO:0007005	1.1111e-07	1.3597e-06	30	453	1731	79366	mitochondrion organization
	GO:0015931	1.2064e-07	1.4666e-06	44	835	1731	79366	nucleobase, nucleoside, nucleotide and nucleic acid transport
	GO:0006163	1.292e-07	1.5605e-06	45	866	1731	79366	purine nucleotide metabolic process
	GO:0030163	1.4799e-07	1.7759e-06	87	2212	1731	79366	protein catabolic process
	GO:0009756	1.6185e-07	1.9175e-06	30	461	1731	79366	carbohydrate mediated signaling
	GO:0010182	1.6185e-07	1.9175e-06	30	461	1731	79366	sugar mediated signaling pathway
	GO:0007010	1.8873e-07	2.2217e-06	88	2259	1731	79366	cytoskeleton organization
	GO:0033233	2.2552e-07	2.6216e-06	4	4	1731	79366	regulation of protein sumoylation
	GO:0033234	2.2552e-07	2.6216e-06	4	4	1731	79366	negative regulation of protein sumoylation
	GO:0051641	2.3447e-07	2.7088e-06	206	6648	1731	79366	cellular localization
	GO:0009085	2.844e-07	3.2255e-06	10	55	1731	79366	lysine biosynthetic process
	GO:0009089	2.844e-07	3.2255e-06	10	55	1731	79366	lysine biosynthetic process via diaminopimelate
	GO:0046451	2.844e-07	3.2255e-06	10	55	1731	79366	diaminopimelate metabolic process
	GO:0006094	3.817e-07	4.3013e-06	44	871	1731	79366	gluconeogenesis
	GO:0070727	3.8388e-07	4.3013e-06	151	4582	1731	79366	cellular macromolecule localization
	GO:0008104	3.9369e-07	4.3848e-06	159	4886	1731	79366	protein localization
	GO:0032504	4.0442e-07	4.4775e-06	66	1560	1731	79366	multicellular organism reproduction
	GO:0044283	4.3392e-07	4.7757e-06	249	8410	1731	79366	small molecule biosynthetic process
	GO:0048366	5.1181e-07	5.5998e-06	74	1836	1731	79366	leaf development
	GO:0050826	5.7841e-07	6.2915e-06	26	387	1731	79366	response to freezing
	GO:0006997	6.9887e-07	7.5248e-06	25	366	1731	79366	nucleus organization
	GO:0019319	6.9989e-07	7.5248e-06	45	921	1731	79366	hexose biosynthetic process
	GO:0033044	7.6847e-07	8.2009e-06	28	444	1731	79366	regulation of chromosome organization
	GO:0051603	7.7159e-07	8.2009e-06	81	2095	1731	79366	proteolysis involved in cellular protein catabolic process
	GO:0006553	7.7883e-07	8.2119e-06	10	61	1731	79366	lysine metabolic process
	GO:0009561	7.8145e-07	8.2119e-06	37	690	1731	79366	megagametogenesis
	GO:0019915	8.1001e-07	8.4642e-06	26	394	1731	79366	lipid storage
	GO:0009292	9.0288e-07	9.3298e-06	13	110	1731	79366	genetic transfer
	GO:0009294	9.0288e-07	9.3298e-06	13	110	1731	79366	DNA mediated transformation
	GO:0044257	1.107e-06	1.1376e-05	83	2184	1731	79366	cellular protein catabolic process
	GO:0006487	1.1383e-06	1.1633e-05	28	453	1731	79366	protein amino acid N-linked glycosylation
	GO:0003006	1.3307e-06	1.3525e-05	229	7732	1731	79366	reproductive developmental process
	GO:0048609	1.3803e-06	1.3953e-05	62	1485	1731	79366	reproductive process in a multicellular organism
	GO:0046364	1.6366e-06	1.6455e-05	45	951	1731	79366	monosaccharide biosynthetic process
	GO:0009088	2.269e-06	2.2514e-05	6	19	1731	79366	threonine biosynthetic process
	GO:0045184	2.2756e-06	2.2514e-05	153	4807	1731	79366	establishment of protein localization
	GO:0015031	2.2756e-06	2.2514e-05	153	4807	1731	79366	protein transport
	GO:0031324	2.4086e-06	2.3704e-05	71	1814	1731	79366	negative regulation of cellular metabolic process
	GO:0000478	2.8689e-06	2.8085e-05	10	70	1731	79366	endonucleolytic cleavage involved in rRNA processing
	GO:0009082	3.2741e-06	3.1884e-05	10	71	1731	79366	branched chain family amino acid biosynthetic process
	GO:0033043	3.6381e-06	3.5244e-05	33	621	1731	79366	regulation of organelle organization
	GO:0000911	4.0399e-06	3.8933e-05	42	892	1731	79366	cytokinesis by cell plate formation
	GO:0000469	5.4324e-06	5.2084e-05	10	75	1731	79366	cleavage involved in rRNA processing
	GO:0051130	5.5482e-06	5.2921e-05	20	284	1731	79366	positive regulation of cellular component organization
	GO:0033205	5.5844e-06	5.2995e-05	42	904	1731	79366	cell cycle cytokinesis
	GO:0009853	5.7616e-06	5.4399e-05	36	723	1731	79366	photorespiration
	GO:0000741	6.7908e-06	6.3792e-05	18	240	1731	79366	karyogamy
	GO:0010026	6.9013e-06	6.4182e-05	37	759	1731	79366	trichome differentiation
	GO:0035315	6.9013e-06	6.4182e-05	37	759	1731	79366	hair cell differentiation
	GO:0000003	7.3547e-06	6.8058e-05	240	8372	1731	79366	reproduction
	GO:0016569	8.9472e-06	8.2385e-05	64	1645	1731	79366	covalent chromatin modification
	GO:0009910	9.2172e-06	8.4453e-05	17	222	1731	79366	negative regulation of flower development
	GO:0048284	9.5268e-06	8.6862e-05	18	246	1731	79366	organelle fusion
	GO:0006566	9.7792e-06	8.8728e-05	10	80	1731	79366	threonine metabolic process
	GO:0000910	1.0399e-05	9.3898e-05	44	991	1731	79366	cytokinesis
	GO:0010090	1.1357e-05	0.00010205	34	686	1731	79366	trichome morphogenesis
	GO:0001522	1.1663e-05	0.0001043	9	65	1731	79366	pseudouridine synthesis
	GO:0042773	1.4947e-05	0.00013302	11	102	1731	79366	ATP synthesis coupled electron transport
	GO:0006417	1.5083e-05	0.00013359	19	279	1731	79366	regulation of translation
	GO:0010072	1.5471e-05	0.00013638	17	231	1731	79366	primary shoot apical meristem specification
	GO:0009933	1.5647e-05	0.00013728	43	976	1731	79366	meristem structural organization
	GO:0032269	1.6959e-05	0.0001481	9	68	1731	79366	negative regulation of cellular protein metabolic process
	GO:0022414	2.1322e-05	0.00018532	233	8220	1731	79366	reproductive process
	GO:0009126	2.4683e-05	0.0002106	8	55	1731	79366	purine nucleoside monophosphate metabolic process
	GO:0009127	2.4683e-05	0.0002106	8	55	1731	79366	purine nucleoside monophosphate biosynthetic process
	GO:0009167	2.4683e-05	0.0002106	8	55	1731	79366	purine ribonucleoside monophosphate metabolic process
	GO:0009168	2.4683e-05	0.0002106	8	55	1731	79366	purine ribonucleoside monophosphate biosynthetic process
	GO:0009081	2.5859e-05	0.00021907	12	128	1731	79366	branched chain family amino acid metabolic process
	GO:0046037	2.603e-05	0.00021907	4	9	1731	79366	GMP metabolic process
	GO:0006177	2.603e-05	0.00021907	4	9	1731	79366	GMP biosynthetic process
	GO:0031086	2.6631e-05	0.00022113	6	28	1731	79366	nuclear-transcribed mRNA catabolic process, deadenylation-independent decay
	GO:0031087	2.6631e-05	0.00022113	6	28	1731	79366	deadenylation-independent decapping of nuclear-transcribed mRNA
	GO:0006564	2.6631e-05	0.00022113	6	28	1731	79366	L-serine biosynthetic process
	GO:0051248	2.7096e-05	0.000224	9	72	1731	79366	negative regulation of protein metabolic process
	GO:0048532	2.757e-05	0.0002269	43	1000	1731	79366	anatomical structure arrangement
	GO:0022904	3.0186e-05	0.00024734	12	130	1731	79366	respiratory electron transport chain
	GO:0031060	3.3174e-05	0.00027063	5	18	1731	79366	regulation of histone methylation
	GO:0007275	3.3333e-05	0.00027074	382	14517	1731	79366	multicellular organismal development
	GO:0006839	3.4762e-05	0.00028112	28	545	1731	79366	mitochondrial transport
	GO:0006338	3.5128e-05	0.00028285	12	132	1731	79366	chromatin remodeling
	GO:0045595	3.8059e-05	0.00030513	31	637	1731	79366	regulation of cell differentiation
	GO:0043094	3.9458e-05	0.00031499	36	792	1731	79366	cellular metabolic compound salvage
	GO:0010199	4.0438e-05	0.00031849	6	30	1731	79366	organ boundary specification between lateral organs and the meristem
	GO:0045974	4.0753e-05	0.00031849	3	4	1731	79366	regulation of translation, ncRNA-mediated
	GO:0035278	4.0753e-05	0.00031849	3	4	1731	79366	negative regulation of translation involved in gene silencing by miRNA
	GO:0040033	4.0753e-05	0.00031849	3	4	1731	79366	negative regulation of translation, ncRNA-mediated
	GO:0048283	4.0753e-05	0.00031849	3	4	1731	79366	indeterminate inflorescence morphogenesis
	GO:0016973	4.4212e-05	0.00034264	5	19	1731	79366	poly(A)+ mRNA export from nucleus
	GO:0071493	4.4212e-05	0.00034264	5	19	1731	79366	cellular response to UV-B
	GO:0043632	4.6072e-05	0.00035411	62	1668	1731	79366	modification-dependent macromolecule catabolic process
	GO:0019941	4.6072e-05	0.00035411	62	1668	1731	79366	modification-dependent protein catabolic process
	GO:0051239	5.0762e-05	0.00038855	96	2910	1731	79366	regulation of multicellular organismal process
	GO:0010197	5.1663e-05	0.00039382	9	78	1731	79366	polar nucleus fusion
	GO:0022621	5.2884e-05	0.00039986	92	2764	1731	79366	shoot system development
	GO:0048367	5.2884e-05	0.00039986	92	2764	1731	79366	shoot development
	GO:0006511	5.3654e-05	0.00040404	61	1642	1731	79366	ubiquitin-dependent protein catabolic process
	GO:0010558	5.728e-05	0.0004296	62	1681	1731	79366	negative regulation of macromolecule biosynthetic process
	GO:0009639	5.8333e-05	0.00043574	59	1577	1731	79366	response to red or far red light
	GO:0031327	5.9961e-05	0.00044611	63	1719	1731	79366	negative regulation of cellular biosynthetic process
	GO:0009880	6.039e-05	0.00044751	15	208	1731	79366	embryonic pattern specification
	GO:0009067	6.2786e-05	0.00046342	25	476	1731	79366	aspartate family amino acid biosynthetic process
	GO:0051128	6.6987e-05	0.00049231	43	1040	1731	79366	regulation of cellular component organization
	GO:0070085	6.8023e-05	0.00049231	41	975	1731	79366	glycosylation
	GO:0009101	6.8023e-05	0.00049231	41	975	1731	79366	glycoprotein biosynthetic process
	GO:0006486	6.8023e-05	0.00049231	41	975	1731	79366	protein amino acid glycosylation
	GO:0043413	6.8023e-05	0.00049231	41	975	1731	79366	macromolecule glycosylation
	GO:0009890	7.285e-05	0.0005252	63	1731	1731	79366	negative regulation of biosynthetic process
	GO:0000028	7.4613e-05	0.00053377	5	21	1731	79366	ribosomal small subunit assembly
	GO:0042257	7.4613e-05	0.00053377	5	21	1731	79366	ribosomal subunit assembly
	GO:0000226	7.841e-05	0.00055879	45	1114	1731	79366	microtubule cytoskeleton organization
	GO:0009100	8.8407e-05	0.00062762	41	987	1731	79366	glycoprotein metabolic process
	GO:0032502	9.2224e-05	0.00065223	397	15338	1731	79366	developmental process
	GO:0009559	0.00010182	0.00071735	9	85	1731	79366	embryo sac central cell differentiation
	GO:0008284	0.00010882	0.00076378	17	270	1731	79366	positive regulation of cell proliferation
	GO:0009965	0.00011679	0.00081662	54	1443	1731	79366	leaf morphogenesis
	GO:0048825	0.00011755	0.00081887	19	325	1731	79366	cotyledon development
	GO:0010267	0.00012405	0.00086095	22	410	1731	79366	production of ta-siRNAs involved in RNA interference
	GO:0050793	0.00012631	0.00087334	111	3559	1731	79366	regulation of developmental process
	GO:0007389	0.00013563	0.00093435	52	1382	1731	79366	pattern specification process
	GO:0006526	0.000139	0.0009482	6	37	1731	79366	arginine biosynthetic process
	GO:0051093	0.00013951	0.0009482	32	716	1731	79366	negative regulation of developmental process
	GO:0000338	0.00013968	0.0009482	21	385	1731	79366	protein deneddylation
	GO:0010388	0.00013968	0.0009482	21	385	1731	79366	cullin deneddylation
	GO:0048229	0.00014138	0.00095625	71	2063	1731	79366	gametophyte development
	GO:0006357	0.00014346	0.00096447	8	70	1731	79366	regulation of transcription from RNA polymerase II promoter
	GO:0009628	0.00014363	0.00096447	289	10818	1731	79366	response to abiotic stimulus
	GO:0032784	0.00018119	0.0012123	5	25	1731	79366	regulation of RNA elongation
	GO:0048508	0.00018285	0.001219	17	282	1731	79366	embryonic meristem development
	GO:0046033	0.00019718	0.0013051	3	6	1731	79366	AMP metabolic process
	GO:0006167	0.00019718	0.0013051	3	6	1731	79366	AMP biosynthetic process
	GO:0010638	0.00025209	0.0016627	16	263	1731	79366	positive regulation of organelle organization
	GO:0006350	0.00026543	0.001733	46	1212	1731	79366	transcription
	GO:0006351	0.00026543	0.001733	46	1212	1731	79366	transcription, DNA-dependent
	GO:0031125	0.00026553	0.001733	5	27	1731	79366	rRNA 3'-end processing
	GO:0046686	0.00031726	0.0020633	73	2197	1731	79366	response to cadmium ion
	GO:0006086	0.00033273	0.0021564	4	16	1731	79366	acetyl-CoA biosynthetic process from pyruvate
	GO:0045934	0.00035067	0.0022632	58	1654	1731	79366	negative regulation of nucleobase, nucleoside, nucleotide and nucleic acid metabolic process
	GO:0032774	0.00035165	0.0022632	46	1228	1731	79366	RNA biosynthetic process
	GO:0048518	0.00037567	0.0024094	109	3588	1731	79366	positive regulation of biological process
	GO:0046165	0.00039	0.0024928	47	1269	1731	79366	alcohol biosynthetic process
	GO:0048522	0.000453	0.0028847	97	3140	1731	79366	positive regulation of cellular process
	GO:0051172	0.00045588	0.0028847	58	1672	1731	79366	negative regulation of nitrogen compound metabolic process
	GO:0016481	0.00045907	0.0028847	56	1600	1731	79366	negative regulation of transcription
	GO:0045892	0.00045907	0.0028847	56	1600	1731	79366	negative regulation of transcription, DNA-dependent
	GO:0051253	0.00045907	0.0028847	56	1600	1731	79366	negative regulation of RNA metabolic process
	GO:0010160	0.00047398	0.0029378	6	46	1731	79366	formation of organ boundary
	GO:0048859	0.00047398	0.0029378	6	46	1731	79366	formation of anatomical boundary
	GO:0000470	0.00047542	0.0029378	2	2	1731	79366	maturation of LSU-rRNA
	GO:0000488	0.00047542	0.0029378	2	2	1731	79366	maturation of LSU-rRNA from tetracistronic rRNA transcript (SSU-rRNA, LSU-rRNA, 4.5S-rRNA, 5S-rRNA)
	GO:0000489	0.00047542	0.0029378	2	2	1731	79366	maturation of SSU-rRNA from tetracistronic rRNA transcript (SSU-rRNA, LSU-rRNA, 4.5S-rRNA, 5S-rRNA)
	GO:0009560	0.00050163	0.0030895	24	515	1731	79366	embryo sac egg cell differentiation
	GO:0070919	0.00053428	0.0032797	3	8	1731	79366	production of siRNA involved in chromatin silencing by small RNA
	GO:0009887	0.00058344	0.0035697	77	2397	1731	79366	organ morphogenesis
	GO:0048581	0.00059246	0.003613	19	370	1731	79366	negative regulation of post-embryonic development
	GO:0031056	0.00060519	0.0036786	5	32	1731	79366	regulation of histone modification
	GO:0007292	0.00063854	0.0038687	24	524	1731	79366	female gamete generation
	GO:0010016	0.00067302	0.0040643	70	2145	1731	79366	shoot morphogenesis
	GO:0007062	0.0007518	0.0045254	23	499	1731	79366	sister chromatid cohesion
	GO:0007059	0.00077679	0.0046607	26	595	1731	79366	chromosome segregation
	GO:0071457	0.0007884	0.0046851	3	9	1731	79366	cellular response to ozone
	GO:0006344	0.0007884	0.0046851	3	9	1731	79366	maintenance of chromatin silencing
	GO:0010452	0.0007884	0.0046851	3	9	1731	79366	histone H3-K36 methylation
	GO:0009156	0.0008037	0.0047608	8	90	1731	79366	ribonucleoside monophosphate biosynthetic process
	GO:0031400	0.00082627	0.0048789	4	20	1731	79366	negative regulation of protein modification process
	GO:0009664	0.00083016	0.0048864	53	1532	1731	79366	plant-type cell wall organization
	GO:0006119	0.00093547	0.0054889	14	241	1731	79366	oxidative phosphorylation
	GO:0010014	0.00096235	0.0056288	29	702	1731	79366	meristem initiation
	GO:0000447	0.0010031	0.0057765	4	21	1731	79366	endonucleolytic cleavage in ITS1 to separate SSU-rRNA from 5.8S rRNA and LSU-rRNA from tricistronic rRNA transcript (SSU-rRNA, 5.8S rRNA, LSU-rRNA)
	GO:0000460	0.0010031	0.0057765	4	21	1731	79366	maturation of 5.8S rRNA
	GO:0000461	0.0010031	0.0057765	4	21	1731	79366	endonucleolytic cleavage to generate mature 3'-end of SSU-rRNA from (SSU-rRNA, 5.8S rRNA, LSU-rRNA)
	GO:0000466	0.0010031	0.0057765	4	21	1731	79366	maturation of 5.8S rRNA from tricistronic rRNA transcript (SSU-rRNA, 5.8S rRNA, LSU-rRNA)
	GO:0000479	0.0010031	0.0057765	4	21	1731	79366	endonucleolytic cleavage of tricistronic rRNA transcript (SSU-rRNA, 5.8S rRNA, LSU-rRNA)
	GO:0043933	0.0010097	0.0057962	79	2522	1731	79366	macromolecular complex subunit organization
	GO:0009409	0.0010802	0.0061819	84	2721	1731	79366	response to cold
	GO:0070646	0.0010877	0.0062062	30	741	1731	79366	protein modification by small protein removal
	GO:0007067	0.0011401	0.0064848	15	274	1731	79366	mitosis
	GO:0043628	0.0011973	0.0067893	5	37	1731	79366	ncRNA 3'-end processing
	GO:0034621	0.0012424	0.0070239	72	2273	1731	79366	cellular macromolecular complex subunit organization
	GO:0009161	0.0013115	0.0073921	8	97	1731	79366	ribonucleoside monophosphate metabolic process
	GO:0034644	0.0013541	0.0076092	5	38	1731	79366	cellular response to UV
	GO:0000087	0.0013631	0.0076365	15	279	1731	79366	M phase of mitotic cell cycle
	GO:0006346	0.0013988	0.0078129	21	460	1731	79366	methylation-dependent chromatin silencing
	GO:0006305	0.0014523	0.0080633	26	622	1731	79366	DNA alkylation
	GO:0006306	0.0014523	0.0080633	26	622	1731	79366	DNA methylation
	GO:0031120	0.0014988	0.0082237	3	11	1731	79366	snRNA pseudouridine synthesis
	GO:0040031	0.0014988	0.0082237	3	11	1731	79366	snRNA modification
	GO:0015712	0.0014988	0.0082237	3	11	1731	79366	hexose phosphate transport
	GO:0016073	0.0014988	0.0082237	3	11	1731	79366	snRNA metabolic process
	GO:0006304	0.0016215	0.0088707	26	627	1731	79366	DNA modification
	GO:0001709	0.0016908	0.0092226	4	24	1731	79366	cell fate determination
	GO:0009616	0.0017431	0.009425	19	406	1731	79366	virus induced gene silencing
	GO:0052018	0.0017431	0.009425	19	406	1731	79366	modulation by symbiont of RNA levels in host
	GO:0052249	0.0017431	0.009425	19	406	1731	79366	modulation of RNA levels in other organism involved in symbiotic interaction
	GO:0006525	0.001794	0.0096719	6	59	1731	79366	arginine metabolic process
	GO:0006563	0.0018097	0.0097286	8	102	1731	79366	L-serine metabolic process
	GO:0042991	0.0018603	0.0099717	10	151	1731	79366	transcription factor import into nucleus
	GO:0006415	0.0019157	0.010239	5	41	1731	79366	translational termination
	GO:0009124	0.0021736	0.011584	8	105	1731	79366	nucleoside monophosphate biosynthetic process
	GO:0022610	0.0026071	0.013815	19	421	1731	79366	biological adhesion
	GO:0007155	0.0026071	0.013815	19	421	1731	79366	cell adhesion
	GO:0080129	0.0026358	0.013928	26	650	1731	79366	proteasome core complex assembly
	GO:0006120	0.0026515	0.013971	4	27	1731	79366	mitochondrial electron transport, NADH to ubiquinone
	GO:0009605	0.0026716	0.014037	96	3288	1731	79366	response to external stimulus
	GO:0045010	0.0027456	0.014385	19	423	1731	79366	actin nucleation
	GO:0033962	0.0027704	0.014393	2	4	1731	79366	cytoplasmic mRNA processing body assembly
	GO:0010603	0.0027704	0.014393	2	4	1731	79366	regulation of cytoplasmic mRNA processing body assembly
	GO:0010606	0.0027704	0.014393	2	4	1731	79366	positive regulation of cytoplasmic mRNA processing body assembly
	GO:0032844	0.0029681	0.015335	10	161	1731	79366	regulation of homeostatic process
	GO:0032204	0.0029681	0.015335	10	161	1731	79366	regulation of telomere maintenance
	GO:0042545	0.0030834	0.015887	51	1556	1731	79366	cell wall modification
	GO:0006399	0.0031268	0.016066	23	558	1731	79366	tRNA metabolic process
	GO:0007032	0.0031487	0.016134	3	14	1731	79366	endosome organization
	GO:0009123	0.0032466	0.01659	8	112	1731	79366	nucleoside monophosphate metabolic process
	GO:0065003	0.0038157	0.019444	74	2458	1731	79366	macromolecular complex assembly
	GO:0017148	0.003862	0.019626	5	48	1731	79366	negative regulation of translation
	GO:0071280	0.0038724	0.019626	3	15	1731	79366	cellular response to copper ion
	GO:0009309	0.0039319	0.019873	64	2072	1731	79366	amine biosynthetic process
	GO:0007017	0.0044012	0.022185	45	1360	1731	79366	microtubule-based process
	GO:0051817	0.0045017	0.022332	19	443	1731	79366	modification of morphology or physiology of other organism involved in symbiotic interaction
	GO:0044003	0.0045017	0.022332	19	443	1731	79366	modification by symbiont of host morphology or physiology
	GO:0045815	0.0045504	0.022332	2	5	1731	79366	positive regulation of gene expression, epigenetic
	GO:0031554	0.0045504	0.022332	2	5	1731	79366	regulation of transcription termination
	GO:0031555	0.0045504	0.022332	2	5	1731	79366	transcriptional attenuation
	GO:0031564	0.0045504	0.022332	2	5	1731	79366	transcription antitermination
	GO:0031936	0.0045504	0.022332	2	5	1731	79366	negative regulation of chromatin silencing
	GO:0060969	0.0045504	0.022332	2	5	1731	79366	negative regulation of gene silencing
	GO:0048865	0.0045504	0.022332	2	5	1731	79366	stem cell fate commitment
	GO:0048867	0.0045504	0.022332	2	5	1731	79366	stem cell fate determination
	GO:0009097	0.0046893	0.022773	3	16	1731	79366	isoleucine biosynthetic process
	GO:0006549	0.0046893	0.022773	3	16	1731	79366	isoleucine metabolic process
	GO:0035436	0.0046893	0.022773	3	16	1731	79366	triose phosphate transmembrane transport
	GO:0015717	0.0046893	0.022773	3	16	1731	79366	triose phosphate transport
	GO:0008213	0.0048375	0.023364	40	1182	1731	79366	protein amino acid alkylation
	GO:0006479	0.0048375	0.023364	40	1182	1731	79366	protein amino acid methylation
	GO:0006096	0.0048487	0.023364	36	1036	1731	79366	glycolysis
	GO:0022403	0.0049661	0.023868	37	1074	1731	79366	cell cycle phase
	GO:0034622	0.0049959	0.023949	67	2212	1731	79366	cellular macromolecular complex assembly
	GO:0010050	0.0052324	0.025009	13	261	1731	79366	vegetative phase change
	GO:0032268	0.0052439	0.025009	32	897	1731	79366	regulation of cellular protein metabolic process
	GO:0048863	0.0053601	0.025498	14	292	1731	79366	stem cell differentiation
	GO:0015711	0.0054583	0.025899	5	52	1731	79366	organic anion transport
	GO:0010604	0.0055108	0.026082	59	1911	1731	79366	positive regulation of macromolecule metabolic process
	GO:0016554	0.0056025	0.026381	3	17	1731	79366	cytidine to uridine editing
	GO:0009660	0.0056025	0.026381	3	17	1731	79366	amyloplast organization
	GO:0090305	0.0056628	0.026598	17	388	1731	79366	nucleic acid phosphodiester bond hydrolysis
	GO:0009908	0.0056865	0.026642	82	2818	1731	79366	flower development
	GO:0016579	0.0057106	0.026688	11	205	1731	79366	protein deubiquitination
	GO:0006473	0.0057455	0.026784	7	98	1731	79366	protein amino acid acetylation
	GO:0048598	0.0059206	0.027531	5	53	1731	79366	embryonic morphogenesis
	GO:0000723	0.0060007	0.027764	10	178	1731	79366	telomere maintenance
	GO:0032200	0.0060007	0.027764	10	178	1731	79366	telomere organization
	GO:0016570	0.0062846	0.029006	46	1426	1731	79366	histone modification
	GO:0010204	0.0063762	0.029356	6	76	1731	79366	defense response signaling pathway, resistance gene-independent
	GO:0048573	0.0064206	0.029487	22	559	1731	79366	photoperiodism, flowering
	GO:0060249	0.0064758	0.029668	10	180	1731	79366	anatomical structure homeostasis
	GO:0070988	0.0066149	0.030156	3	18	1731	79366	demethylation
	GO:0048281	0.0066149	0.030156	3	18	1731	79366	inflorescence morphogenesis
	GO:0000279	0.0066564	0.030271	36	1058	1731	79366	M phase
	GO:0031123	0.0067561	0.03058	7	101	1731	79366	RNA 3'-end processing
	GO:0008356	0.0067902	0.03058	6	77	1731	79366	asymmetric cell division
	GO:0009870	0.0067902	0.03058	6	77	1731	79366	defense response signaling pathway, resistance gene-dependent
	GO:0042775	0.0067902	0.03058	6	77	1731	79366	mitochondrial ATP synthesis coupled electron transport
	GO:0051607	0.0068141	0.030614	22	562	1731	79366	defense response to virus
	GO:0043247	0.0069452	0.031128	9	154	1731	79366	telomere maintenance in response to DNA damage
	GO:0007015	0.0072484	0.032409	24	634	1731	79366	actin filament organization
	GO:0034623	0.0074715	0.033246	5	56	1731	79366	cellular macromolecular complex disassembly
	GO:0043624	0.0074715	0.033246	5	56	1731	79366	cellular protein complex disassembly
	GO:0003002	0.0075772	0.033636	32	921	1731	79366	regionalization
	GO:0008645	0.0077291	0.034229	3	19	1731	79366	hexose transport
	GO:0045596	0.0080377	0.035511	15	338	1731	79366	negative regulation of cell differentiation
	GO:0044248	0.0081692	0.035933	170	6501	1731	79366	cellular catabolic process
	GO:0006090	0.0081718	0.035933	52	1678	1731	79366	pyruvate metabolic process
	GO:0016571	0.0089472	0.039158	38	1154	1731	79366	histone methylation
	GO:0015713	0.0089473	0.039158	3	20	1731	79366	phosphoglycerate transport
	GO:0034214	0.0092821	0.040069	2	7	1731	79366	protein hexamerization
	GO:0034757	0.0092821	0.040069	2	7	1731	79366	negative regulation of iron ion transport
	GO:0043271	0.0092821	0.040069	2	7	1731	79366	negative regulation of ion transport
	GO:0031538	0.0092821	0.040069	2	7	1731	79366	negative regulation of anthocyanin metabolic process
	GO:0032984	0.0092848	0.040069	5	59	1731	79366	macromolecular complex disassembly
	GO:0043241	0.0092848	0.040069	5	59	1731	79366	protein complex disassembly
	GO:0008652	0.0095088	0.040941	59	1965	1731	79366	cellular amino acid biosynthetic process
	GO:0048574	0.0096919	0.041633	6	83	1731	79366	long-day photoperiodism, flowering
	GO:0009648	0.010533	0.04514	22	585	1731	79366	photoperiodism
	GO:0051701	0.010574	0.045214	19	482	1731	79366	interaction with host
	GO:0009937	0.010649	0.04543	5	61	1731	79366	regulation of gibberellic acid mediated signaling pathway
	GO:0010229	0.01083	0.046094	6	85	1731	79366	inflorescence development
	GO:0010038	0.011004	0.046677	77	2697	1731	79366	response to metal ion
	GO:0034968	0.011017	0.046677	32	947	1731	79366	histone lysine methylation
	GO:0048523	0.0117	0.049359	94	3395	1731	79366	negative regulation of cellular process
	GO:0034219	0.011703	0.049359	3	22	1731	79366	carbohydrate transmembrane transport
MEred	GO:0009987	1.4769e-27	2.3172e-24	430	44664	549	79366	cellular process
	GO:0048366	9.3198e-24	7.3114e-21	61	1836	549	79366	leaf development
	GO:0010090	1.6544e-23	8.6527e-21	39	686	549	79366	trichome morphogenesis
	GO:0009887	1.2895e-22	5.058e-20	68	2397	549	79366	organ morphogenesis
	GO:0022610	3.4344e-22	8.9811e-20	31	421	549	79366	biological adhesion
	GO:0007155	3.4344e-22	8.9811e-20	31	421	549	79366	cell adhesion
	GO:0010026	5.9951e-22	1.1529e-19	39	759	549	79366	trichome differentiation
	GO:0035315	5.9951e-22	1.1529e-19	39	759	549	79366	hair cell differentiation
	GO:0048827	6.6133e-22	1.1529e-19	61	1999	549	79366	phyllome development
	GO:0010016	4.4671e-21	6.7361e-19	62	2145	549	79366	shoot morphogenesis
	GO:0045010	4.7226e-21	6.7361e-19	30	423	549	79366	actin nucleation
	GO:0009965	2.2023e-20	2.8795e-18	50	1443	549	79366	leaf morphogenesis
	GO:0006996	5.0565e-20	6.0351e-18	130	8101	549	79366	organelle organization
	GO:0022621	6.043e-20	6.0351e-18	69	2764	549	79366	shoot system development
	GO:0048367	6.043e-20	6.0351e-18	69	2764	549	79366	shoot development
	GO:0016043	6.1543e-20	6.0351e-18	171	12403	549	79366	cellular component organization
	GO:0033043	3.4034e-19	3.1411e-17	33	621	549	79366	regulation of organelle organization
	GO:0044260	8.2863e-19	7.2229e-17	245	21514	549	79366	cellular macromolecule metabolic process
	GO:0043170	9.3266e-19	7.7018e-17	262	23703	549	79366	macromolecule metabolic process
	GO:0032501	3.8154e-18	2.9932e-16	191	15201	549	79366	multicellular organismal process
	GO:0007049	4.6984e-18	3.4011e-16	64	2624	549	79366	cell cycle
	GO:0007010	4.7689e-18	3.4011e-16	59	2259	549	79366	cytoskeleton organization
	GO:0048856	6.8987e-18	4.7061e-16	168	12662	549	79366	anatomical structure development
	GO:0007015	4.2393e-17	2.7714e-15	31	634	549	79366	actin filament organization
	GO:0009888	6.2447e-17	3.9192e-15	80	4075	549	79366	tissue development
	GO:0048513	1.7936e-16	1.0423e-14	121	8034	549	79366	organ development
	GO:0048731	1.7936e-16	1.0423e-14	121	8034	549	79366	system development
	GO:0030036	3.9303e-16	2.2024e-14	32	738	549	79366	actin cytoskeleton organization
	GO:0007275	5.2711e-16	2.8518e-14	179	14517	549	79366	multicellular organismal development
	GO:0032502	1.1543e-15	6.0368e-14	185	15338	549	79366	developmental process
	GO:0016192	1.4632e-15	7.4057e-14	58	2491	549	79366	vesicle-mediated transport
	GO:0051130	1.6832e-15	8.0186e-14	21	284	549	79366	positive regulation of cellular component organization
	GO:0022402	1.6865e-15	8.0186e-14	53	2124	549	79366	cell cycle process
	GO:0033044	1.9695e-15	9.0885e-14	25	444	549	79366	regulation of chromosome organization
	GO:0030029	2.526e-15	1.1324e-13	36	1013	549	79366	actin filament-based process
	GO:0044262	3.8534e-15	1.6794e-13	108	7053	549	79366	cellular carbohydrate metabolic process
	GO:0010638	4.6441e-15	1.9694e-13	20	263	549	79366	positive regulation of organelle organization
	GO:0051128	5.5766e-15	2.3025e-13	36	1040	549	79366	regulation of cellular component organization
	GO:0005975	1.2605e-14	5.071e-13	122	8623	549	79366	carbohydrate metabolic process
	GO:0009653	4.3119e-14	1.6913e-12	102	6712	549	79366	anatomical structure morphogenesis
	GO:0032989	9.5582e-13	3.6577e-11	57	2826	549	79366	cellular component morphogenesis
	GO:0009913	1.0882e-12	4.0653e-11	47	2034	549	79366	epidermal cell differentiation
	GO:0008544	1.2052e-12	4.2975e-11	47	2040	549	79366	epidermis development
	GO:0007398	1.2052e-12	4.2975e-11	47	2040	549	79366	ectoderm development
	GO:0010228	2.7093e-12	9.4465e-11	42	1710	549	79366	vegetative to reproductive phase transition of meristem
	GO:0000003	3.2893e-12	1.1219e-10	113	8372	549	79366	reproduction
	GO:0000278	3.6928e-12	1.2328e-10	30	911	549	79366	mitotic cell cycle
	GO:0044237	4.781e-12	1.5628e-10	313	33724	549	79366	cellular metabolic process
	GO:0000904	5.9536e-12	1.8968e-10	41	1679	549	79366	cell morphogenesis involved in differentiation
	GO:0006139	6.0446e-12	1.8968e-10	128	10097	549	79366	nucleobase, nucleoside, nucleotide and nucleic acid metabolic process
	GO:0000902	6.5631e-12	2.0191e-10	53	2630	549	79366	cell morphogenesis
	GO:0048608	6.725e-12	2.0291e-10	92	6270	549	79366	reproductive structure development
	GO:0007062	1.1974e-11	3.5446e-10	22	499	549	79366	sister chromatid cohesion
	GO:0048507	1.3018e-11	3.7826e-10	43	1874	549	79366	meristem development
	GO:0009059	1.7743e-11	4.9777e-10	120	9368	549	79366	macromolecule biosynthetic process
	GO:0009606	1.7766e-11	4.9777e-10	26	728	549	79366	tropism
	GO:0009058	2.2584e-11	6.2165e-10	210	20182	549	79366	biosynthetic process
	GO:0009630	3.0288e-11	8.1936e-10	25	688	549	79366	gravitropism
	GO:0009791	3.4703e-11	9.2287e-10	107	8046	549	79366	post-embryonic development
	GO:0044267	3.9895e-11	1.0433e-09	169	15192	549	79366	cellular protein metabolic process
	GO:0022414	5.5851e-11	1.4366e-09	108	8220	549	79366	reproductive process
	GO:0009629	7.4085e-11	1.8748e-09	25	718	549	79366	response to gravity
	GO:0009933	9.5399e-11	2.3759e-09	29	976	549	79366	meristem structural organization
	GO:0016051	1.1649e-10	2.8558e-09	68	4217	549	79366	carbohydrate biosynthetic process
	GO:0034645	1.4585e-10	3.5205e-09	114	9017	549	79366	cellular macromolecule biosynthetic process
	GO:0048518	1.5317e-10	3.6412e-09	61	3588	549	79366	positive regulation of biological process
	GO:0048532	1.6729e-10	3.9175e-09	29	1000	549	79366	anatomical structure arrangement
	GO:0034641	1.7643e-10	4.0708e-09	151	13306	549	79366	cellular nitrogen compound metabolic process
	GO:0051301	2.2698e-10	5.1612e-09	34	1362	549	79366	cell division
	GO:0044238	3.1858e-10	7.1408e-09	309	34202	549	79366	primary metabolic process
	GO:0007059	3.3671e-10	7.3515e-09	22	595	549	79366	chromosome segregation
	GO:0090304	3.3735e-10	7.3515e-09	102	7825	549	79366	nucleic acid metabolic process
	GO:0003006	3.7549e-10	8.0705e-09	101	7732	549	79366	reproductive developmental process
	GO:0010605	4.0467e-10	8.5514e-09	45	2260	549	79366	negative regulation of macromolecule metabolic process
	GO:0044249	4.2989e-10	8.5514e-09	198	19283	549	79366	cellular biosynthetic process
	GO:0070085	4.3057e-10	8.5514e-09	28	975	549	79366	glycosylation
	GO:0009101	4.3057e-10	8.5514e-09	28	975	549	79366	glycoprotein biosynthetic process
	GO:0006486	4.3057e-10	8.5514e-09	28	975	549	79366	protein amino acid glycosylation
	GO:0043413	4.3057e-10	8.5514e-09	28	975	549	79366	macromolecule glycosylation
	GO:0009100	5.6448e-10	1.1071e-08	28	987	549	79366	glycoprotein metabolic process
	GO:0019538	5.7955e-10	1.1226e-08	178	16828	549	79366	protein metabolic process
	GO:0009892	5.9739e-10	1.1355e-08	46	2373	549	79366	negative regulation of metabolic process
	GO:0051649	6.0067e-10	1.1355e-08	88	6411	549	79366	establishment of localization in cell
	GO:0000910	6.1721e-10	1.1529e-08	28	991	549	79366	cytokinesis
	GO:0051641	7.3321e-10	1.3534e-08	90	6648	549	79366	cellular localization
	GO:0048869	8.453e-10	1.5422e-08	79	5523	549	79366	cellular developmental process
	GO:0006807	1.1647e-09	2.1005e-08	151	13662	549	79366	nitrogen compound metabolic process
	GO:0000911	1.3366e-09	2.3831e-08	26	892	549	79366	cytokinesis by cell plate formation
	GO:0010014	1.3581e-09	2.3942e-08	23	702	549	79366	meristem initiation
	GO:0033205	1.7613e-09	3.0705e-08	26	904	549	79366	cell cycle cytokinesis
	GO:0051327	1.9705e-09	3.3606e-08	23	716	549	79366	M phase of meiotic cell cycle
	GO:0007126	1.9705e-09	3.3606e-08	23	716	549	79366	meiosis
	GO:0030154	2.0511e-09	3.4604e-08	67	4423	549	79366	cell differentiation
	GO:0009637	2.1866e-09	3.6498e-08	19	486	549	79366	response to blue light
	GO:0021700	2.955e-09	4.8804e-08	33	1431	549	79366	developmental maturation
	GO:0048522	3.4201e-09	5.5898e-08	53	3140	549	79366	positive regulation of cellular process
	GO:0006090	3.6654e-09	5.9288e-08	36	1678	549	79366	pyruvate metabolic process
	GO:0032012	4.0569e-09	6.4952e-08	9	78	549	79366	regulation of ARF protein signal transduction
	GO:0010218	4.1524e-09	6.5809e-08	17	398	549	79366	response to far red light
	GO:0000271	6.4503e-09	1.012e-07	42	2215	549	79366	polysaccharide biosynthetic process
	GO:0016070	7.4382e-09	1.1555e-07	78	5697	549	79366	RNA metabolic process
	GO:0040029	9.4912e-09	1.46e-07	35	1661	549	79366	regulation of gene expression, epigenetic
	GO:0005976	1.0302e-08	1.5693e-07	47	2694	549	79366	polysaccharide metabolic process
	GO:0048468	1.1548e-08	1.7421e-07	50	2978	549	79366	cell development
	GO:0010015	1.3343e-08	1.9938e-07	37	1848	549	79366	root morphogenesis
	GO:0022403	1.4362e-08	2.1258e-07	27	1074	549	79366	cell cycle phase
	GO:0031047	1.5237e-08	2.2343e-07	28	1150	549	79366	gene silencing by RNA
	GO:0007389	1.6771e-08	2.4315e-07	31	1382	549	79366	pattern specification process
	GO:0048764	1.7047e-08	2.4315e-07	31	1383	549	79366	trichoblast maturation
	GO:0048765	1.7047e-08	2.4315e-07	31	1383	549	79366	root hair cell differentiation
	GO:0048469	1.8192e-08	2.5714e-07	31	1387	549	79366	cell maturation
	GO:0016458	2.4056e-08	3.3699e-07	32	1483	549	79366	gene silencing
	GO:0005996	2.4852e-08	3.4286e-07	53	3335	549	79366	monosaccharide metabolic process
	GO:0010629	2.4911e-08	3.4286e-07	40	2150	549	79366	negative regulation of gene expression
	GO:0031324	2.6208e-08	3.5757e-07	36	1814	549	79366	negative regulation of cellular metabolic process
	GO:0009057	3.2558e-08	4.4038e-07	49	2985	549	79366	macromolecule catabolic process
	GO:0034637	3.5482e-08	4.7582e-07	56	3662	549	79366	cellular carbohydrate biosynthetic process
	GO:0000279	4.1583e-08	5.5292e-07	26	1058	549	79366	M phase
	GO:0051321	5.1152e-08	6.7444e-07	24	925	549	79366	meiotic cell cycle
	GO:0048519	5.9527e-08	7.7832e-07	69	5036	549	79366	negative regulation of biological process
	GO:0010054	6.3284e-08	8.206e-07	31	1467	549	79366	trichoblast differentiation
	GO:0071554	6.999e-08	9.0012e-07	57	3837	549	79366	cell wall organization or biogenesis
	GO:0033692	7.6498e-08	9.7581e-07	36	1895	549	79366	cellular polysaccharide biosynthetic process
	GO:0010467	8.6498e-08	1.0945e-06	78	6042	549	79366	gene expression
	GO:0045934	8.9205e-08	1.1197e-06	33	1654	549	79366	negative regulation of nucleobase, nucleoside, nucleotide and nucleic acid metabolic process
	GO:0044264	1.0135e-07	1.2621e-06	39	2179	549	79366	cellular polysaccharide metabolic process
	GO:0009908	1.0275e-07	1.2694e-06	46	2818	549	79366	flower development
	GO:0010053	1.0441e-07	1.2798e-06	31	1501	549	79366	root epidermal cell differentiation
	GO:0051276	1.0619e-07	1.2915e-06	45	2728	549	79366	chromosome organization
	GO:0009314	1.1059e-07	1.3347e-06	66	4807	549	79366	response to radiation
	GO:0051172	1.1407e-07	1.3662e-06	33	1672	549	79366	negative regulation of nitrogen compound metabolic process
	GO:0007017	1.4013e-07	1.6656e-06	29	1360	549	79366	microtubule-based process
	GO:0009628	1.6229e-07	1.9145e-06	119	10818	549	79366	response to abiotic stimulus
	GO:0035194	2.495e-07	2.9214e-06	20	724	549	79366	posttranscriptional gene silencing by RNA
	GO:0009639	3.0183e-07	3.508e-06	31	1577	549	79366	response to red or far red light
	GO:0046907	3.6839e-07	4.2501e-06	75	5938	549	79366	intracellular transport
	GO:0010558	3.9058e-07	4.4731e-06	32	1681	549	79366	negative regulation of macromolecule biosynthetic process
	GO:0050793	4.4874e-07	5.102e-06	52	3559	549	79366	regulation of developmental process
	GO:0044265	4.7788e-07	5.3942e-06	43	2691	549	79366	cellular macromolecule catabolic process
	GO:0045132	5.0572e-07	5.6677e-06	14	376	549	79366	meiotic chromosome segregation
	GO:0016441	5.7556e-07	6.4046e-06	20	764	549	79366	posttranscriptional gene silencing
	GO:0048364	6.0045e-07	6.6346e-06	41	2526	549	79366	root development
	GO:0022622	6.1256e-07	6.721e-06	41	2528	549	79366	root system development
	GO:0031327	6.3091e-07	6.8743e-06	32	1719	549	79366	negative regulation of cellular biosynthetic process
	GO:0045595	7.1606e-07	7.7483e-06	18	637	549	79366	regulation of cell differentiation
	GO:0003002	7.2799e-07	7.7845e-06	22	921	549	79366	regionalization
	GO:0009890	7.3161e-07	7.7845e-06	32	1731	549	79366	negative regulation of biosynthetic process
	GO:0006310	7.3429e-07	7.7845e-06	21	848	549	79366	DNA recombination
	GO:0016481	1.2249e-06	1.2674e-05	30	1600	549	79366	negative regulation of transcription
	GO:0045892	1.2249e-06	1.2674e-05	30	1600	549	79366	negative regulation of transcription, DNA-dependent
	GO:0051253	1.2249e-06	1.2674e-05	30	1600	549	79366	negative regulation of RNA metabolic process
	GO:0006342	1.2278e-06	1.2674e-05	22	951	549	79366	chromatin silencing
	GO:0008152	1.2917e-06	1.3246e-05	332	40018	549	79366	metabolic process
	GO:0045814	1.4787e-06	1.5066e-05	22	962	549	79366	negative regulation of gene expression, epigenetic
	GO:0006396	1.6374e-06	1.6575e-05	47	3216	549	79366	RNA processing
	GO:0019288	1.7853e-06	1.7956e-05	20	823	549	79366	isopentenyl diphosphate biosynthetic process, mevalonate-independent pathway
	GO:0048193	1.8339e-06	1.8327e-05	28	1461	549	79366	Golgi vesicle transport
	GO:0009416	1.8509e-06	1.838e-05	60	4570	549	79366	response to light stimulus
	GO:0071555	2.0068e-06	1.9803e-05	40	2556	549	79366	cell wall organization
	GO:0019682	2.1014e-06	2.0607e-05	20	832	549	79366	glyceraldehyde-3-phosphate metabolic process
	GO:0051603	2.1688e-06	2.1136e-05	35	2095	549	79366	proteolysis involved in cellular protein catabolic process
	GO:0010114	2.4351e-06	2.3585e-05	14	430	549	79366	response to red light
	GO:0010051	2.5784e-06	2.4819e-05	13	372	549	79366	xylem and phloem pattern formation
	GO:0009886	2.71e-06	2.5927e-05	32	1843	549	79366	post-embryonic morphogenesis
	GO:0030163	2.7841e-06	2.6474e-05	36	2212	549	79366	protein catabolic process
	GO:0006006	3.1167e-06	2.9459e-05	38	2412	549	79366	glucose metabolic process
	GO:0046578	3.3426e-06	3.1156e-05	9	170	549	79366	regulation of Ras protein signal transduction
	GO:0051056	3.3426e-06	3.1156e-05	9	170	549	79366	regulation of small GTPase mediated signal transduction
	GO:0010608	3.3558e-06	3.1156e-05	23	1092	549	79366	posttranscriptional regulation of gene expression
	GO:0006487	4.4221e-06	4.0814e-05	14	453	549	79366	protein amino acid N-linked glycosylation
	GO:0000226	4.6383e-06	4.2559e-05	23	1114	549	79366	microtubule cytoskeleton organization
	GO:0007131	4.8866e-06	4.4576e-05	14	457	549	79366	reciprocal meiotic recombination
	GO:0009240	4.9844e-06	4.4946e-05	20	882	549	79366	isopentenyl diphosphate biosynthetic process
	GO:0046490	4.9844e-06	4.4946e-05	20	882	549	79366	isopentenyl diphosphate metabolic process
	GO:0045836	5.0181e-06	4.4991e-05	4	17	549	79366	positive regulation of meiosis
	GO:0044257	5.3345e-06	4.7556e-05	35	2184	549	79366	cellular protein catabolic process
	GO:0048646	6.468e-06	5.7335e-05	25	1304	549	79366	anatomical structure formation involved in morphogenesis
	GO:0048523	6.7924e-06	5.9873e-05	47	3395	549	79366	negative regulation of cellular process
	GO:0050789	7.9806e-06	6.9953e-05	182	19751	549	79366	regulation of biological process
	GO:0010564	8.09e-06	7.0518e-05	16	614	549	79366	regulation of cell cycle process
	GO:0016246	8.3193e-06	7.2116e-05	17	687	549	79366	RNA interference
	GO:0006655	8.6995e-06	7.4998e-05	10	242	549	79366	phosphatidylglycerol biosynthetic process
	GO:0009668	9.4771e-06	8.0813e-05	17	694	549	79366	plastid membrane organization
	GO:0010027	9.4771e-06	8.0813e-05	17	694	549	79366	thylakoid membrane organization
	GO:0046471	1.0392e-05	8.8133e-05	10	247	549	79366	phosphatidylglycerol metabolic process
	GO:0006464	1.0979e-05	9.2616e-05	107	10304	549	79366	protein modification process
	GO:0044085	1.1234e-05	9.4257e-05	65	5400	549	79366	cellular component biogenesis
	GO:0007127	1.1449e-05	9.5554e-05	14	493	549	79366	meiosis I
	GO:0009056	1.4952e-05	0.00012413	91	8452	549	79366	catabolic process
	GO:0009615	1.5413e-05	0.00012728	17	721	549	79366	response to virus
	GO:0019318	1.6207e-05	0.00013313	38	2597	549	79366	hexose metabolic process
	GO:0032504	1.7165e-05	0.00014027	27	1560	549	79366	multicellular organism reproduction
	GO:0051179	1.7677e-05	0.00014371	139	14415	549	79366	localization
	GO:0051239	1.7914e-05	0.00014489	41	2910	549	79366	regulation of multicellular organismal process
	GO:0006418	1.967e-05	0.00015751	10	266	549	79366	tRNA aminoacylation for protein translation
	GO:0006066	1.9677e-05	0.00015751	57	4613	549	79366	alcohol metabolic process
	GO:0043412	2.0096e-05	0.00016005	116	11560	549	79366	macromolecule modification
	GO:0006644	2.0708e-05	0.00016409	28	1668	549	79366	phospholipid metabolic process
	GO:0061024	2.1564e-05	0.00016886	34	2238	549	79366	membrane organization
	GO:0016044	2.1564e-05	0.00016886	34	2238	549	79366	cellular membrane organization
	GO:0050790	2.1633e-05	0.00016886	22	1143	549	79366	regulation of catalytic activity
	GO:0044042	2.3566e-05	0.00018305	27	1589	549	79366	glucan metabolic process
	GO:0006259	2.7367e-05	0.00021152	37	2561	549	79366	DNA metabolic process
	GO:0043038	2.7768e-05	0.00021216	10	277	549	79366	amino acid activation
	GO:0043039	2.7768e-05	0.00021216	10	277	549	79366	tRNA aminoacylation
	GO:0009793	2.7855e-05	0.00021216	34	2267	549	79366	embryonic development ending in seed dormancy
	GO:0022607	2.8576e-05	0.00021659	43	3177	549	79366	cellular component assembly
	GO:0019637	2.9478e-05	0.00022236	28	1702	549	79366	organophosphate metabolic process
	GO:0006650	3.2113e-05	0.00024108	18	843	549	79366	glycerophospholipid metabolic process
	GO:0009790	3.4324e-05	0.00025645	37	2589	549	79366	embryonic development
	GO:0051640	3.7112e-05	0.00027597	14	549	549	79366	organelle localization
	GO:0034660	3.774e-05	0.00027931	26	1542	549	79366	ncRNA metabolic process
	GO:0010072	3.8601e-05	0.00028434	9	231	549	79366	primary shoot apical meristem specification
	GO:0010378	4.7763e-05	0.00035019	2	2	549	79366	temperature compensation of the circadian clock
	GO:0070647	4.9301e-05	0.00035979	27	1660	549	79366	protein modification by small protein conjugation or removal
	GO:0006081	5.1329e-05	0.00037285	22	1212	549	79366	cellular aldehyde metabolic process
	GO:0000919	5.722e-05	0.00041347	5	59	549	79366	cell plate assembly
	GO:0050896	5.7449e-05	0.00041347	212	24452	549	79366	response to stimulus
	GO:0065007	5.995e-05	0.0004295	207	23787	549	79366	biological regulation
	GO:0009605	6.2203e-05	0.00044362	43	3288	549	79366	response to external stimulus
	GO:0006508	6.5766e-05	0.00046691	47	3723	549	79366	proteolysis
	GO:0006888	7.4221e-05	0.00052456	13	513	549	79366	ER to Golgi vesicle-mediated transport
	GO:0033036	7.5158e-05	0.0005288	68	6100	549	79366	macromolecule localization
	GO:0048015	7.9031e-05	0.00055357	4	33	549	79366	phosphoinositide-mediated signaling
	GO:0048439	8.4965e-05	0.00059249	9	256	549	79366	flower morphogenesis
	GO:0048645	9.1885e-05	0.00063791	16	753	549	79366	organ formation
	GO:0032506	9.6162e-05	0.00066466	6	105	549	79366	cytokinetic process
	GO:0048449	0.00010216	0.00070305	15	681	549	79366	floral organ formation
	GO:0006537	0.00011321	0.00077206	3	14	549	79366	glutamate biosynthetic process
	GO:0040007	0.00011337	0.00077206	39	2955	549	79366	growth
	GO:0046486	0.00011367	0.00077206	18	932	549	79366	glycerolipid metabolic process
	GO:0042546	0.00012231	0.00082721	22	1288	549	79366	cell wall biogenesis
	GO:0009250	0.00012699	0.00085514	20	1113	549	79366	glucan biosynthetic process
	GO:0006073	0.00013013	0.00087256	23	1385	549	79366	cellular glucan metabolic process
	GO:0048609	0.00014025	0.00093598	24	1485	549	79366	reproductive process in a multicellular organism
	GO:0006438	0.00014078	0.00093598	3	15	549	79366	valyl-tRNA aminoacylation
	GO:0007067	0.00014179	0.00093867	9	274	549	79366	mitosis
	GO:0016926	0.00014427	0.00095112	10	338	549	79366	protein desumoylation
	GO:0000087	0.00016227	0.0010653	9	279	549	79366	M phase of mitotic cell cycle
	GO:0048573	0.00017261	0.0011284	13	559	549	79366	photoperiodism, flowering
	GO:0048508	0.0001757	0.0011439	9	282	549	79366	embryonic meristem development
	GO:0015994	0.00018176	0.0011737	14	639	549	79366	chlorophyll metabolic process
	GO:0051607	0.00018178	0.0011737	13	562	549	79366	defense response to virus
	GO:0048316	0.00018711	0.0012032	37	2818	549	79366	seed development
	GO:0010154	0.00019426	0.0012441	38	2929	549	79366	fruit development
	GO:0006636	0.00020014	0.0012765	9	287	549	79366	unsaturated fatty acid biosynthetic process
	GO:0040008	0.00020479	0.0013009	21	1245	549	79366	regulation of growth
	GO:0065009	0.00021178	0.0013398	22	1340	549	79366	regulation of molecular function
	GO:0043623	0.00021709	0.001368	28	1918	549	79366	cellular protein complex assembly
	GO:0033559	0.00022167	0.0013912	9	291	549	79366	unsaturated fatty acid metabolic process
	GO:0016109	0.00022677	0.0014119	11	427	549	79366	tetraterpenoid biosynthetic process
	GO:0016117	0.00022677	0.0014119	11	427	549	79366	carotenoid biosynthetic process
	GO:0050665	0.00022869	0.0014182	10	358	549	79366	hydrogen peroxide biosynthetic process
	GO:0031048	0.00023597	0.0014576	11	429	549	79366	chromatin silencing by small RNA
	GO:0009657	0.00024021	0.001478	23	1446	549	79366	plastid organization
	GO:0044281	0.0002476	0.0015119	141	15500	549	79366	small molecule metabolic process
	GO:0046209	0.00024861	0.0015119	3	18	549	79366	nitric oxide metabolic process
	GO:0006809	0.00024861	0.0015119	3	18	549	79366	nitric oxide biosynthetic process
	GO:0006511	0.00025218	0.0015277	25	1642	549	79366	ubiquitin-dependent protein catabolic process
	GO:0015995	0.00025531	0.0015407	11	433	549	79366	chlorophyll biosynthetic process
	GO:0051234	0.00025913	0.0015578	128	13828	549	79366	establishment of localization
	GO:0009648	0.00026704	0.0015992	13	585	549	79366	photoperiodism
	GO:0006778	0.00027104	0.0016131	15	746	549	79366	porphyrin metabolic process
	GO:0009902	0.00027245	0.0016131	10	366	549	79366	chloroplast relocation
	GO:0051667	0.00027245	0.0016131	10	366	549	79366	establishment of plastid localization
	GO:0016108	0.00028136	0.0016534	11	438	549	79366	tetraterpenoid metabolic process
	GO:0016116	0.00028136	0.0016534	11	438	549	79366	carotenoid metabolic process
	GO:0042440	0.0002886	0.0016896	20	1186	549	79366	pigment metabolic process
	GO:0051644	0.00029058	0.0016949	10	369	549	79366	plastid localization
	GO:0040020	0.00029355	0.0017059	4	46	549	79366	regulation of meiosis
	GO:0009825	0.0002981	0.0017259	12	515	549	79366	multidimensional cell growth
	GO:0033013	0.00030306	0.0017395	15	754	549	79366	tetrapyrrole metabolic process
	GO:0044419	0.00030332	0.0017395	12	516	549	79366	interspecies interaction between organisms
	GO:0043085	0.00030378	0.0017395	11	442	549	79366	positive regulation of catalytic activity
	GO:0045893	0.00030726	0.0017467	26	1762	549	79366	positive regulation of transcription, DNA-dependent
	GO:0045941	0.00030726	0.0017467	26	1762	549	79366	positive regulation of transcription
	GO:0042743	0.00031087	0.0017495	14	674	549	79366	hydrogen peroxide metabolic process
	GO:0070271	0.0003111	0.0017495	30	2164	549	79366	protein complex biogenesis
	GO:0006461	0.0003111	0.0017495	30	2164	549	79366	protein complex assembly
	GO:0044093	0.00031554	0.0017674	11	444	549	79366	positive regulation of molecular function
	GO:0043632	0.00031765	0.0017674	25	1668	549	79366	modification-dependent macromolecule catabolic process
	GO:0019941	0.00031765	0.0017674	25	1668	549	79366	modification-dependent protein catabolic process
	GO:0051254	0.00033444	0.0018542	26	1772	549	79366	positive regulation of RNA metabolic process
	GO:0006779	0.00034798	0.0019221	12	524	549	79366	porphyrin biosynthetic process
	GO:0044271	0.00034913	0.0019221	50	4346	549	79366	cellular nitrogen compound biosynthetic process
	GO:0010628	0.00035769	0.0019517	26	1780	549	79366	positive regulation of gene expression
	GO:0045184	0.00035824	0.0019517	54	4807	549	79366	establishment of protein localization
	GO:0015031	0.00035824	0.0019517	54	4807	549	79366	protein transport
	GO:0010324	0.00036248	0.0019611	6	134	549	79366	membrane invagination
	GO:0006897	0.00036248	0.0019611	6	134	549	79366	endocytosis
	GO:0070727	0.00036507	0.001966	52	4582	549	79366	cellular macromolecule localization
	GO:0051656	0.00036589	0.001966	10	380	549	79366	establishment of organelle localization
	GO:0006886	0.00036766	0.0019688	50	4356	549	79366	intracellular protein transport
	GO:0045935	0.0004187	0.0022345	26	1799	549	79366	positive regulation of nucleobase, nucleoside, nucleotide and nucleic acid metabolic process
	GO:0050826	0.00042179	0.0022433	10	387	549	79366	response to freezing
	GO:0009638	0.00043745	0.0023188	4	51	549	79366	phototropism
	GO:0033014	0.00044681	0.0023604	12	539	549	79366	tetrapyrrole biosynthetic process
	GO:0070882	0.00044932	0.0023657	22	1417	549	79366	cellular cell wall organization or biogenesis
	GO:0051173	0.00045435	0.0023842	26	1809	549	79366	positive regulation of nitrogen compound metabolic process
	GO:0009845	0.00045806	0.0023957	14	701	549	79366	seed germination
	GO:0006094	0.00046127	0.0024044	16	871	549	79366	gluconeogenesis
	GO:0043967	0.00047108	0.0024474	2	5	549	79366	histone H4 acetylation
	GO:0019915	0.00048461	0.0025094	10	394	549	79366	lipid storage
	GO:0008654	0.00049298	0.0025444	22	1427	549	79366	phospholipid biosynthetic process
	GO:0006412	0.00050657	0.0026059	30	2230	549	79366	translation
	GO:0008104	0.00052416	0.0026876	54	4886	549	79366	protein localization
	GO:0005982	0.0005301	0.0027092	15	796	549	79366	starch metabolic process
	GO:0043436	0.00056311	0.0028593	82	8256	549	79366	oxoacid metabolic process
	GO:0019752	0.00056311	0.0028593	82	8256	549	79366	carboxylic acid metabolic process
	GO:0006082	0.0005672	0.0028708	82	8258	549	79366	organic acid metabolic process
	GO:0048444	0.00057942	0.0029138	15	803	549	79366	floral organ morphogenesis
	GO:0048563	0.00057942	0.0029138	15	803	549	79366	post-embryonic organ morphogenesis
	GO:0034613	0.00058144	0.0029146	50	4447	549	79366	cellular protein localization
	GO:0010431	0.00059413	0.0029636	14	720	549	79366	seed maturation
	GO:0006007	0.00059499	0.0029636	28	2046	549	79366	glucose catabolic process
	GO:0006399	0.00060505	0.0030042	12	558	549	79366	tRNA metabolic process
	GO:0019320	0.00061745	0.0030515	28	2051	549	79366	hexose catabolic process
	GO:0009853	0.00061847	0.0030515	14	723	549	79366	photorespiration
	GO:0051701	0.00062338	0.0030581	11	482	549	79366	interaction with host
	GO:0050794	0.00062394	0.0030581	151	17154	549	79366	regulation of cellular process
	GO:0090068	0.00062566	0.0030581	4	56	549	79366	positive regulation of cell cycle process
	GO:0016049	0.00063574	0.0030978	34	2685	549	79366	cell growth
	GO:0009944	0.00066767	0.0032433	9	339	549	79366	polarity specification of adaxial/abaxial axis
	GO:0010557	0.00067564	0.0032719	26	1859	549	79366	positive regulation of macromolecule biosynthetic process
	GO:0090351	0.00067858	0.003276	14	730	549	79366	seedling development
	GO:0010383	0.00070024	0.0033702	16	906	549	79366	cell wall polysaccharide metabolic process
	GO:0000059	0.0007149	0.0034302	4	58	549	79366	protein import into nucleus, docking
	GO:0046365	0.00072012	0.003438	28	2072	549	79366	monosaccharide catabolic process
	GO:0006800	0.00072448	0.003438	14	735	549	79366	oxygen and reactive oxygen species metabolic process
	GO:0009966	0.00072528	0.003438	9	343	549	79366	regulation of signal transduction
	GO:0023051	0.00072528	0.003438	9	343	549	79366	regulation of signaling process
	GO:0044248	0.00073835	0.0034894	67	6501	549	79366	cellular catabolic process
	GO:0042180	0.00075444	0.0035388	82	8338	549	79366	cellular ketone metabolic process
	GO:0043247	0.00075514	0.0035388	6	154	549	79366	telomere maintenance in response to DNA damage
	GO:0065001	0.00075557	0.0035388	9	345	549	79366	specification of axis polarity
	GO:0008361	0.00077736	0.00363	35	2825	549	79366	regulation of cell size
	GO:0070646	0.000783	0.0036455	14	741	549	79366	protein modification by small protein removal
	GO:0051094	0.0008024	0.0037248	8	279	549	79366	positive regulation of developmental process
	GO:0000023	0.00081273	0.0037507	11	498	549	79366	maltose metabolic process
	GO:0051445	0.00081278	0.0037507	4	60	549	79366	regulation of meiotic cell cycle
	GO:0019319	0.00083119	0.0038244	16	921	549	79366	hexose biosynthetic process
	GO:0046686	0.00083638	0.0038371	29	2197	549	79366	response to cadmium ion
	GO:0009943	0.00088722	0.0040585	9	353	549	79366	adaxial/abaxial axis specification
	GO:0070192	0.00089942	0.0040904	8	284	549	79366	chromosome organization involved in meiosis
	GO:0007129	0.00089942	0.0040904	8	284	549	79366	synapsis
	GO:0046164	0.0009117	0.0041343	28	2105	549	79366	alcohol catabolic process
	GO:0044403	0.00092396	0.0041778	11	506	549	79366	symbiosis, encompassing mutualism through parasitism
	GO:0034622	0.00092743	0.0041814	29	2212	549	79366	cellular macromolecular complex assembly
	GO:0032535	0.00094261	0.0042256	35	2857	549	79366	regulation of cellular component size
	GO:0090066	0.00094261	0.0042256	35	2857	549	79366	regulation of anatomical structure size
	GO:0032844	0.00095103	0.0042391	6	161	549	79366	regulation of homeostatic process
	GO:0032204	0.00095103	0.0042391	6	161	549	79366	regulation of telomere maintenance
	GO:0010413	0.00096309	0.0042678	13	672	549	79366	glucuronoxylan metabolic process
	GO:0046834	0.00096563	0.0042678	5	108	549	79366	lipid phosphorylation
	GO:0046854	0.00096563	0.0042678	5	108	549	79366	phosphoinositide phosphorylation
	GO:0010604	0.0010006	0.0044098	26	1911	549	79366	positive regulation of macromolecule metabolic process
	GO:0045492	0.0010429	0.0045835	13	678	549	79366	xylan biosynthetic process
	GO:0006892	0.0010521	0.0045982	3	29	549	79366	post-Golgi vesicle-mediated transport
	GO:0006896	0.0010521	0.0045982	3	29	549	79366	Golgi to vacuole transport
	GO:0046364	0.0011564	0.0050269	16	951	549	79366	monosaccharide biosynthetic process
	GO:0065003	0.0011583	0.0050269	31	2458	549	79366	macromolecular complex assembly
	GO:0032312	0.0011627	0.0050269	4	66	549	79366	regulation of ARF GTPase activity
	GO:0048586	0.001163	0.0050269	3	30	549	79366	regulation of long-day photoperiodism, flowering
	GO:0045491	0.0012192	0.0052553	13	690	549	79366	xylan metabolic process
	GO:0044036	0.0012819	0.0055105	19	1243	549	79366	cell wall macromolecule metabolic process
	GO:0048582	0.0012894	0.0055274	7	233	549	79366	positive regulation of post-embryonic development
	GO:0009658	0.0012989	0.0055468	15	871	549	79366	chloroplast organization
	GO:0015074	0.001301	0.0055468	2	8	549	79366	DNA integration
	GO:0048569	0.0013135	0.0055851	34	2804	549	79366	post-embryonic organ development
	GO:0070589	0.0013672	0.0057664	13	699	549	79366	cellular component macromolecule biosynthetic process
	GO:0070592	0.0013672	0.0057664	13	699	549	79366	cell wall polysaccharide biosynthetic process
	GO:0044038	0.0013672	0.0057664	13	699	549	79366	cell wall macromolecule biosynthetic process
	GO:0034621	0.0013928	0.0058588	29	2273	549	79366	cellular macromolecular complex subunit organization
	GO:0009955	0.0013977	0.0058635	9	377	549	79366	adaxial/abaxial pattern formation
	GO:0010075	0.001402	0.005866	13	701	549	79366	regulation of meristem growth
	GO:0043094	0.001462	0.0061006	14	792	549	79366	cellular metabolic compound salvage
	GO:0008652	0.0014739	0.0061341	26	1965	549	79366	cellular amino acid biosynthetic process
	GO:0046474	0.0015636	0.00649	12	624	549	79366	glycerophospholipid biosynthetic process
	GO:0009756	0.0015792	0.0065204	10	461	549	79366	carbohydrate mediated signaling
	GO:0010182	0.0015792	0.0065204	10	461	549	79366	sugar mediated signaling pathway
	GO:0000723	0.0015891	0.0065271	6	178	549	79366	telomere maintenance
	GO:0032200	0.0015891	0.0065271	6	178	549	79366	telomere organization
	GO:0008608	0.001665	0.006733	2	9	549	79366	attachment of spindle microtubules to kinetochore
	GO:0034453	0.001665	0.006733	2	9	549	79366	microtubule anchoring
[truncated: 2,573 more rows]
