# Supplementary material for: Comparative transcriptome and co-expression network analysis revealed the genes associated with senescence and polygalacturonase activity involved in pod shattering of rapeseed
Source: Biotechnol Biofuels Bioprod. 2023 Feb 7;16:20. doi: 10.1186/s13068-023-02275-6 (PMC9906875; doi:10.1186/s13068-023-02275-6)
Supplement: Supplementary file 15 — Additional file 15: Table S7. GO enrichment analysis of P22 and P124 clusters. [file 13068_2023_2275_MOESM15_ESM.xlsx]

## Sheet: Sheet1
Additional Table S7. GO enrichment analysis of P22 and P124 clusters.
Accessions	Transcriptome comparison	GO-ID	P-value	Corrected P-value	Number of genes wit GO terms	Number of genes with GO terms	Number of all genes	Number of genes with GO annotation	Description of GO annotation
P22	Cluster 1	16138	2.9799e-18	7.0297e-15	102	830	3762	79366	glycoside biosynthetic process
		16137	3.5827e-16	3.6827e-13	115	1065	3762	79366	glycoside metabolic process
		19758	7.8057e-16	3.6827e-13	86	694	3762	79366	glycosinolate biosynthetic process
		19761	7.8057e-16	3.6827e-13	86	694	3762	79366	glucosinolate biosynthetic process
		16144	7.8057e-16	3.6827e-13	86	694	3762	79366	S-glycoside biosynthetic process
		19757	2.5674e-15	7.5705e-13	97	851	3762	79366	glycosinolate metabolic process
		19760	2.5674e-15	7.5705e-13	97	851	3762	79366	glucosinolate metabolic process
		16143	2.5674e-15	7.5705e-13	97	851	3762	79366	S-glycoside metabolic process
		34754	4.2038e-11	1.0469e-08	73	666	3762	79366	cellular hormone metabolic process
		9684	4.438e-11	1.0469e-08	55	433	3762	79366	indoleacetic acid biosynthetic process
		9683	5.7852e-11	1.2407e-08	55	436	3762	79366	indoleacetic acid metabolic process
		9851	7.8128e-11	1.5359e-08	59	490	3762	79366	auxin biosynthetic process
		42430	1.0324e-10	1.7397e-08	69	625	3762	79366	indole and derivative metabolic process
		42434	1.0324e-10	1.7397e-08	69	625	3762	79366	indole derivative metabolic process
		42435	1.5271e-10	2.4017e-08	65	577	3762	79366	indole derivative biosynthetic process
		9850	8.7778e-10	1.2942e-07	61	548	3762	79366	auxin metabolic process
		42445	3.1016e-08	4.3039e-06	104	1251	3762	79366	hormone metabolic process
		42446	3.7919e-08	4.9695e-06	92	1068	3762	79366	hormone biosynthetic process
		9625	2.4274e-06	0.00030138	40	379	3762	79366	response to insect
		45454	7.3737e-06	0.00086973	47	498	3762	79366	cell redox homeostasis
		65008	1.062e-05	0.001193	373	6357	3762	79366	regulation of biological quality
		9831	1.1728e-05	0.0012576	17	107	3762	79366	plant-type cell wall modification involved in multidimensional cell growth
		19725	1.8204e-05	0.0018671	96	1305	3762	79366	cellular homeostasis
		9828	2.2014e-05	0.0021637	19	135	3762	79366	plant-type cell wall loosening
		103	2.6622e-05	0.002512	11	52	3762	79366	sulfate assimilation
		42547	3.0789e-05	0.0027093	17	115	3762	79366	cell wall modification involved in multidimensional cell growth
		10817	3.1009e-05	0.0027093	125	1825	3762	79366	regulation of hormone levels
		10439	3.3465e-05	0.0027362	8	28	3762	79366	regulation of glucosinolate biosynthetic process
		43255	3.4093e-05	0.0027362	14	83	3762	79366	regulation of carbohydrate biosynthetic process
		6790	3.4797e-05	0.0027362	177	2761	3762	79366	sulfur metabolic process
		44272	3.9171e-05	0.0029808	130	1923	3762	79366	sulfur compound biosynthetic process
		19748	4.2195e-05	0.0030446	243	3991	3762	79366	secondary metabolic process
		1666	4.259e-05	0.0030446	34	341	3762	79366	response to hypoxia
		70482	7.5555e-05	0.0051588	34	351	3762	79366	response to oxygen levels
		42592	7.654e-05	0.0051588	129	1935	3762	79366	homeostatic process
		9719	0.00010668	0.0069906	388	6831	3762	79366	response to endogenous stimulus
		9751	0.0001166	0.0074339	139	2134	3762	79366	response to salicylic acid stimulus
		9092	0.00017948	0.011142	6	19	3762	79366	homoserine metabolic process
		6109	0.00032899	0.0199	15	114	3762	79366	regulation of carbohydrate metabolic process
		6814	0.00034907	0.020586	16	127	3762	79366	sodium ion transport
		42762	0.00043589	0.025079	11	70	3762	79366	regulation of sulfur metabolic process
		15766	0.00048514	0.02601	10	60	3762	79366	disaccharide transport
		15770	0.00048514	0.02601	10	60	3762	79366	sucrose transport
		15772	0.00048514	0.02601	10	60	3762	79366	oligosaccharide transport
		9074	0.00055957	0.029334	31	345	3762	79366	aromatic amino acid family catabolic process
		10675	0.00063489	0.032559	10	62	3762	79366	regulation of cellular carbohydrate metabolic process
		48653	0.00071026	0.035649	31	350	3762	79366	anther development
		42436	0.00075852	0.037278	29	321	3762	79366	indole derivative catabolic process
		46218	0.00088316	0.041668	28	309	3762	79366	indolalkylamine catabolic process
		6569	0.00088316	0.041668	28	309	3762	79366	tryptophan catabolic process
		9299	0.00091415	0.042284	5	17	3762	79366	mRNA transcription
	Cluster 2	9404	4.1152e-19	5.6769e-16	173	857	7967	79366	toxin metabolic process
		9407	4.1152e-19	5.6769e-16	173	857	7967	79366	toxin catabolic process
		44242	1.9966e-17	1.8362e-14	191	1018	7967	79366	cellular lipid catabolic process
		16042	4.9464e-17	3.4118e-14	192	1034	7967	79366	lipid catabolic process
		9062	1.1837e-16	6.5315e-14	170	885	7967	79366	fatty acid catabolic process
		46482	4.6137e-16	1.8185e-13	53	156	7967	79366	para-aminobenzoic acid metabolic process
		46655	4.6137e-16	1.8185e-13	53	156	7967	79366	folic acid metabolic process
		14070	1.0537e-13	3.2302e-11	119	588	7967	79366	response to organic cyclic substance
		10583	1.0537e-13	3.2302e-11	119	588	7967	79366	response to cyclopentenone
		9415	4.9671e-12	1.3704e-09	273	1805	7967	79366	response to water
		6635	8.5128e-12	2.004e-09	124	662	7967	79366	fatty acid beta-oxidation
		15706	8.7163e-12	2.004e-09	147	830	7967	79366	nitrate transport
		19395	1.7085e-11	3.626e-09	125	676	7967	79366	fatty acid oxidation
		9414	3.2648e-11	6.4339e-09	267	1788	7967	79366	response to water deprivation
		42221	4.0945e-11	7.5312e-09	1847	16157	7967	79366	response to chemical stimulus
		10167	6.6493e-11	1.1466e-08	141	808	7967	79366	response to nitrate
		34440	1.0272e-10	1.6671e-08	127	709	7967	79366	lipid oxidation
		42558	1.1745e-10	1.8002e-08	58	237	7967	79366	pteridine and derivative metabolic process
		6760	1.7497e-10	2.5407e-08	56	227	7967	79366	folic acid and derivative metabolic process
		46395	2.3307e-10	3.0621e-08	241	1610	7967	79366	carboxylic acid catabolic process
		16054	2.3307e-10	3.0621e-08	241	1610	7967	79366	organic acid catabolic process
		10149	6.3453e-10	7.6116e-08	83	412	7967	79366	senescence
		10260	6.3453e-10	7.6116e-08	83	412	7967	79366	organ senescence
		9723	1.1891e-09	1.367e-07	227	1524	7967	79366	response to ethylene stimulus
		7568	4.3398e-09	4.5056e-07	105	587	7967	79366	aging
		10162	4.4092e-09	4.5056e-07	112	639	7967	79366	seed dormancy
		22611	4.4092e-09	4.5056e-07	112	639	7967	79366	dormancy process
		16110	5.6358e-09	5.0159e-07	10	12	7967	79366	tetraterpenoid catabolic process
		16118	5.6358e-09	5.0159e-07	10	12	7967	79366	carotenoid catabolic process
		16121	5.6358e-09	5.0159e-07	10	12	7967	79366	carotene catabolic process
		16124	5.6358e-09	5.0159e-07	10	12	7967	79366	xanthophyll catabolic process
		7031	6.2489e-09	5.3877e-07	86	453	7967	79366	peroxisome organization
		55114	9.0596e-09	7.5744e-07	535	4224	7967	79366	oxidation reduction
		30258	1.0094e-08	8.1911e-07	138	847	7967	79366	lipid modification
		15698	1.0785e-08	8.5018e-07	170	1100	7967	79366	inorganic anion transport
		9861	1.4223e-08	1.0901e-06	25	72	7967	79366	jasmonic acid and ethylene-dependent systemic resistance
		10286	2.0307e-08	1.5142e-06	71	358	7967	79366	heat acclimation
		9830	3.3211e-08	2.2908e-06	22	60	7967	79366	cell wall modification involved in abscission
		44277	3.3211e-08	2.2908e-06	22	60	7967	79366	cell wall disassembly
		60871	3.3211e-08	2.2908e-06	22	60	7967	79366	cellular cell wall disassembly
		10344	7.2012e-08	4.8459e-06	11	17	7967	79366	seed oilbody biogenesis
		9408	7.4917e-08	4.9213e-06	182	1229	7967	79366	response to heat
		10431	8.1695e-08	5.2418e-06	118	720	7967	79366	seed maturation
		7047	9.2791e-08	5.8184e-06	23	68	7967	79366	cellular cell wall organization
		9610	1.2358e-07	7.5769e-06	41	172	7967	79366	response to symbiotic fungus
		55085	1.5508e-07	9.3012e-06	314	2360	7967	79366	transmembrane transport
		6820	1.8174e-07	1.0669e-05	194	1344	7967	79366	anion transport
		9608	2.8262e-07	1.6245e-05	41	177	7967	79366	response to symbiont
		6752	3.5901e-07	2.0214e-05	62	320	7967	79366	group transfer coenzyme metabolic process
		6767	4.848e-07	2.671e-05	65	344	7967	79366	water-soluble vitamin metabolic process
		50832	4.9373e-07	2.671e-05	220	1582	7967	79366	defense response to fungus
		9725	7.0074e-07	3.718e-05	683	5722	7967	79366	response to hormone stimulus
		9719	7.2393e-07	3.7685e-05	803	6831	7967	79366	response to endogenous stimulus
		42538	1.0173e-06	5.1979e-05	112	708	7967	79366	hyperosmotic salinity response
		9737	1.3946e-06	6.9958e-05	343	2674	7967	79366	response to abscisic acid stimulus
		9620	1.528e-06	7.5281e-05	291	2220	7967	79366	response to fungus
		10033	2.2939e-06	0.00011103	1291	11478	7967	79366	response to organic substance
		16036	3.1555e-06	0.0001501	89	544	7967	79366	cellular response to phosphate starvation
		19748	4.9948e-06	0.00023357	485	3991	7967	79366	secondary metabolic process
		15837	6.0657e-06	0.00027892	158	1113	7967	79366	amine transport
		6865	6.2835e-06	0.0002842	156	1097	7967	79366	amino acid transport
		9740	8.7969e-06	0.00039146	50	264	7967	79366	gibberellic acid mediated signaling pathway
		46487	9.3386e-06	0.00040897	7	10	7967	79366	glyoxylate metabolic process
		17038	9.6007e-06	0.00041388	193	1419	7967	79366	protein import
		22411	1.0113e-05	0.00042926	29	123	7967	79366	cellular component disassembly
		10476	1.0698e-05	0.00044722	51	273	7967	79366	gibberellin mediated signaling pathway
		6631	1.086e-05	0.00044722	296	2320	7967	79366	fatty acid metabolic process
		46942	1.3958e-05	0.00056634	160	1147	7967	79366	carboxylic acid transport
		31669	1.5916e-05	0.0006364	173	1260	7967	79366	cellular response to nutrient levels
		46113	2.1472e-05	0.0008463	9	18	7967	79366	nucleobase catabolic process
		71370	2.4812e-05	0.00096418	50	274	7967	79366	cellular response to gibberellin stimulus
		22904	3.0827e-05	0.001172	29	130	7967	79366	respiratory electron transport chain
		9686	3.1011e-05	0.001172	35	170	7967	79366	gibberellin biosynthetic process
		46247	3.4369e-05	0.0012797	10	23	7967	79366	terpene catabolic process
		15849	3.4786e-05	0.0012797	160	1167	7967	79366	organic acid transport
		31667	5.3011e-05	0.0019245	176	1314	7967	79366	response to nutrient levels
		16102	5.8092e-05	0.0020815	35	175	7967	79366	diterpenoid biosynthetic process
		16122	5.9109e-05	0.0020908	15	49	7967	79366	xanthophyll metabolic process
		31668	6.4723e-05	0.0022604	194	1475	7967	79366	cellular response to extracellular stimulus
		48609	6.7955e-05	0.0023436	195	1485	7967	79366	reproductive process in a multicellular organism
		71496	7.5219e-05	0.0025621	194	1479	7967	79366	cellular response to external stimulus
		19915	8.5958e-05	0.0028922	64	394	7967	79366	lipid storage
		9648	8.7616e-05	0.0029124	88	585	7967	79366	photoperiodism
		9267	9.0799e-05	0.0029823	161	1198	7967	79366	cellular response to starvation
		50896	0.00010071	0.0032582	2601	24452	7967	79366	response to stimulus
		48838	0.00010156	0.0032582	7	13	7967	79366	release of seed from dormancy
		19374	0.00010801	0.0033751	60	366	7967	79366	galactolipid metabolic process
		15800	0.0001083	0.0033751	8	17	7967	79366	acidic amino acid transport
		9838	0.00010887	0.0033751	40	216	7967	79366	abscission
		15804	0.00011383	0.0034658	53	313	7967	79366	neutral amino acid transport
		42594	0.00011482	0.0034658	163	1221	7967	79366	response to starvation
		46149	0.00011682	0.0034658	36	188	7967	79366	pigment catabolic process
		15996	0.00011682	0.0034658	36	188	7967	79366	chlorophyll catabolic process
		71369	0.00012214	0.0035849	83	550	7967	79366	cellular response to ethylene stimulus
		19375	0.00014386	0.004178	59	362	7967	79366	galactolipid biosynthetic process
		9991	0.00014968	0.0042631	198	1533	7967	79366	response to extracellular stimulus
		9395	0.00014988	0.0042631	6	10	7967	79366	phospholipid catabolic process
		6979	0.00016178	0.0045547	287	2328	7967	79366	response to oxidative stress
		6625	0.00019121	0.0053288	58	358	7967	79366	protein targeting to peroxisome
		33015	0.00019641	0.0053652	37	200	7967	79366	tetrapyrrole catabolic process
		6787	0.00019641	0.0053652	37	200	7967	79366	porphyrin catabolic process
		48573	0.00020922	0.0056593	83	559	7967	79366	photoperiodism, flowering
		9247	0.00022493	0.0060252	59	368	7967	79366	glycolipid biosynthetic process
		9685	0.00023413	0.0062113	38	209	7967	79366	gibberellin metabolic process
		43574	0.00027636	0.0072618	58	363	7967	79366	peroxisomal transport
		9939	0.00028004	0.0072889	8	19	7967	79366	positive regulation of gibberellic acid mediated signaling pathway
		42343	0.00029103	0.0075043	19	80	7967	79366	indole glucosinolate metabolic process
		10035	0.00029937	0.0076478	530	4587	7967	79366	response to inorganic substance
		6664	0.0003279	0.0082998	62	397	7967	79366	glycolipid metabolic process
		6914	0.00033627	0.0084344	48	288	7967	79366	autophagy
		44248	0.00034603	0.0086008	733	6501	7967	79366	cellular catabolic process
		16101	0.00038056	0.0093748	38	214	7967	79366	diterpenoid metabolic process
		10876	0.0004086	0.0099763	140	1054	7967	79366	lipid localization
		15824	0.00043687	0.010573	49	299	7967	79366	proline transport
		46110	0.00046663	0.011004	4	5	7967	79366	xanthine metabolic process
		42554	0.00046663	0.011004	4	5	7967	79366	superoxide anion generation
		6145	0.00046663	0.011004	4	5	7967	79366	purine base catabolic process
		32504	0.00049666	0.011613	197	1560	7967	79366	multicellular organism reproduction
		80024	0.00051564	0.011955	7	16	7967	79366	indolebutyric acid metabolic process
		9739	0.00060185	0.013823	89	628	7967	79366	response to gibberellin stimulus
		6839	0.00060621	0.013823	79	545	7967	79366	mitochondrial transport
		15980	0.00061364	0.013877	85	595	7967	79366	energy derivation by oxidation of organic compounds
		70585	0.00063595	0.01415	59	383	7967	79366	protein localization in mitochondrion
		6626	0.00063595	0.01415	59	383	7967	79366	protein targeting to mitochondrion
		9682	0.00068081	0.015027	23	112	7967	79366	induced systemic resistance
		9970	0.00069543	0.015228	14	54	7967	79366	cellular response to sulfate starvation
		31117	0.00080077	0.017396	7	17	7967	79366	positive regulation of microtubule depolymerization
		9625	0.00082607	0.017787	58	379	7967	79366	response to insect
		42938	0.00083166	0.017787	10	32	7967	79366	dipeptide transport
		42214	0.00088839	0.018854	39	231	7967	79366	terpene metabolic process
		10111	0.00090602	0.018937	5	9	7967	79366	glyoxysome organization
		15680	0.00090602	0.018937	5	9	7967	79366	intracellular copper ion transport
		32870	0.00098958	0.020528	299	2507	7967	79366	cellular response to hormone stimulus
		6829	0.0010246	0.021097	19	88	7967	79366	zinc ion transport
		16558	0.001077	0.022011	54	351	7967	79366	protein import into peroxisome matrix
		42773	0.0010999	0.022313	21	102	7967	79366	ATP synthesis coupled electron transport
		35468	0.0011267	0.02269	23	116	7967	79366	positive regulation of signaling pathway
		6721	0.0012217	0.024426	132	1013	7967	79366	terpenoid metabolic process
		6811	0.0012384	0.024506	430	3729	7967	79366	ion transport
		9871	0.0012586	0.024506	8	23	7967	79366	jasmonic acid and ethylene-dependent systemic resistance, ethylene mediated signaling pathway
		9873	0.001259	0.024506	66	451	7967	79366	ethylene mediated signaling pathway
		45697	0.0012879	0.024506	4	6	7967	79366	regulation of synergid differentiation
		45732	0.0012879	0.024506	4	6	7967	79366	positive regulation of protein catabolic process
		6097	0.0012879	0.024506	4	6	7967	79366	glyoxylate cycle
		51938	0.0012879	0.024506	4	6	7967	79366	L-glutamate import
		9753	0.0013168	0.024736	265	2208	7967	79366	response to jasmonic acid stimulus
		302	0.0013186	0.024736	177	1413	7967	79366	response to reactive oxygen species
		71495	0.0013269	0.024736	389	3351	7967	79366	cellular response to endogenous stimulus
		50826	0.0013653	0.025281	58	387	7967	79366	response to freezing
		6855	0.001395	0.025659	48	307	7967	79366	drug transmembrane transport
		7005	0.0014089	0.025742	66	453	7967	79366	mitochondrion organization
		6690	0.0015022	0.027088	6	14	7967	79366	icosanoid metabolic process
		7585	0.0015022	0.027088	6	14	7967	79366	respiratory gaseous exchange
		9061	0.0015443	0.027668	16	71	7967	79366	anaerobic respiration
		46459	0.0016622	0.029586	5	10	7967	79366	short-chain fatty acid metabolic process
		33365	0.0017796	0.031274	139	1085	7967	79366	protein localization in organelle
		42542	0.0017796	0.031274	139	1085	7967	79366	response to hydrogen peroxide
		70887	0.0019437	0.033941	650	5827	7967	79366	cellular response to chemical stimulus
		10647	0.0019809	0.034373	24	128	7967	79366	positive regulation of cell communication
		42939	0.0022563	0.038906	10	36	7967	79366	tripeptide transport
		15807	0.0022919	0.039096	6	15	7967	79366	L-amino acid transport
		16119	0.0022956	0.039096	12	48	7967	79366	carotene metabolic process
		15893	0.0025381	0.042961	48	316	7967	79366	drug transport
		16998	0.0025678	0.043133	22	116	7967	79366	cell wall macromolecule catabolic process
		42430	0.0025952	0.043133	85	625	7967	79366	indole and derivative metabolic process
		42434	0.0025952	0.043133	85	625	7967	79366	indole derivative metabolic process
		8300	0.0026356	0.043283	13	55	7967	79366	isoprenoid catabolic process
		16115	0.0026356	0.043283	13	55	7967	79366	terpenoid catabolic process
		48700	0.0027657	0.045152	4	7	7967	79366	acquisition of desiccation tolerance
		45333	0.0028883	0.046875	70	500	7967	79366	cellular respiration
		9755	0.002911	0.046967	272	2306	7967	79366	hormone-mediated signaling pathway
		9817	0.0029569	0.047431	27	154	7967	79366	defense response to fungus, incompatible interaction
	Cluster 3	10345	3.1052e-16	6.7414e-13	20	48	3069	79366	suberin biosynthetic process
		19759	5.539e-14	3.0063e-11	22	75	3069	79366	glycosinolate catabolic process
		19762	5.539e-14	3.0063e-11	22	75	3069	79366	glucosinolate catabolic process
		16145	5.539e-14	3.0063e-11	22	75	3069	79366	S-glycoside catabolic process
		16139	1.3483e-13	5.8543e-11	26	112	3069	79366	glycoside catabolic process
		55114	3.3024e-13	1.1949e-10	258	4224	3069	79366	oxidation reduction
		2213	9.3499e-13	2.8998e-10	31	172	3069	79366	defense response to insect
		41	2.9372e-12	7.9709e-10	80	881	3069	79366	transition metal ion transport
		9698	1.6892e-11	4.0748e-09	99	1241	3069	79366	phenylpropanoid metabolic process
		44273	7.2359e-11	1.5709e-08	23	114	3069	79366	sulfur compound catabolic process
		9699	2.8283e-10	5.5821e-08	80	968	3069	79366	phenylpropanoid biosynthetic process
		19748	3.27e-10	5.916e-08	233	3991	3069	79366	secondary metabolic process
		6869	1.0383e-08	1.7339e-06	58	663	3069	79366	lipid transport
		42761	6.9659e-08	1.0802e-05	11	36	3069	79366	very long-chain fatty acid biosynthetic process
		9808	2.5957e-07	3.7569e-05	33	314	3069	79366	lignin metabolic process
		6826	7.0729e-07	9.597e-05	40	440	3069	79366	iron ion transport
		42398	1.3715e-06	0.00017514	114	1863	3069	79366	cellular amino acid derivative biosynthetic process
		6575	3.7102e-06	0.00042427	143	2515	3069	79366	cellular amino acid derivative metabolic process
		46271	3.9085e-06	0.00042427	12	62	3069	79366	phenylpropanoid catabolic process
		46274	3.9085e-06	0.00042427	12	62	3069	79366	lignin catabolic process
		10119	4.2148e-06	0.00043573	30	308	3069	79366	regulation of stomatal movement
		10876	6.0266e-06	0.00059471	71	1054	3069	79366	lipid localization
		10106	1.0695e-05	0.00097819	37	440	3069	79366	cellular response to iron ion starvation
		9623	1.0814e-05	0.00097819	4	5	3069	79366	response to parasitic fungus
		6812	1.6387e-05	0.0014231	158	2918	3069	79366	cation transport
		9809	2.0105e-05	0.0016788	22	207	3069	79366	lignin biosynthetic process
		30001	3.4309e-05	0.0027587	126	2262	3069	79366	metal ion transport
		9625	3.7516e-05	0.0029088	32	379	3069	79366	response to insect
		6558	8.1735e-05	0.0061189	10	59	3069	79366	L-phenylalanine metabolic process
		45229	0.00013987	0.010122	26	302	3069	79366	external encapsulating structure organization
		6559	0.00018428	0.012906	7	32	3069	79366	L-phenylalanine catabolic process
		6811	0.0001959	0.013291	187	3729	3069	79366	ion transport
		7047	0.00027597	0.018156	10	68	3069	79366	cellular cell wall organization
		9068	0.00028471	0.01818	11	81	3069	79366	aspartate family amino acid catabolic process
		9686	0.00034678	0.02151	17	170	3069	79366	gibberellin biosynthetic process
		9061	0.00039465	0.023703	10	71	3069	79366	anaerobic respiration
		1666	0.00040396	0.023703	27	341	3069	79366	response to hypoxia
		9830	0.00047478	0.025708	9	60	3069	79366	cell wall modification involved in abscission
		44277	0.00047478	0.025708	9	60	3069	79366	cell wall disassembly
		60871	0.00047478	0.025708	9	60	3069	79366	cellular cell wall disassembly
		16102	0.0004855	0.025708	17	175	3069	79366	diterpenoid biosynthetic process
		15706	0.00054641	0.028244	52	830	3069	79366	nitrate transport
		51238	0.00060153	0.03037	6	28	3069	79366	sequestering of metal ion
		70482	0.00062899	0.031035	27	351	3069	79366	response to oxygen levels
		46520	0.0007655	0.036905	12	105	3069	79366	sphingoid biosynthetic process
		6536	0.00078195	0.036905	11	91	3069	79366	glutamate metabolic process
		9812	0.00087433	0.040386	32	452	3069	79366	flavonoid metabolic process
		9813	0.00096654	0.043068	30	417	3069	79366	flavonoid biosynthetic process
		31667	0.00097205	0.043068	74	1314	3069	79366	response to nutrient levels
		1561	0.001058	0.045037	3	6	3069	79366	fatty acid alpha-oxidation
		42759	0.001058	0.045037	3	6	3069	79366	long-chain fatty acid biosynthetic process
	Cluster 4	10467	5.545e-56	1.2471e-52	546	6042	3589	79366	gene expression
		6412	4.8506e-49	5.4545e-46	270	2230	3589	79366	translation
		1510	8.637e-43	6.4749e-40	143	837	3589	79366	RNA methylation
		16070	2.8664e-37	1.6116e-34	469	5697	3589	79366	RNA metabolic process
		9451	1.8864e-33	8.4851e-31	166	1292	3589	79366	RNA modification
		33365	1.4409e-27	5.4009e-25	138	1085	3589	79366	protein localization in organelle
		22613	4.8327e-27	1.5527e-24	166	1468	3589	79366	ribonucleoprotein complex biogenesis
		42254	1.0126e-26	2.8468e-24	163	1437	3589	79366	ribosome biogenesis
		90304	7.0412e-26	1.7595e-23	549	7825	3589	79366	nucleic acid metabolic process
		17038	3.1879e-24	7.1696e-22	156	1419	3589	79366	protein import
		43414	4.315e-24	8.8221e-22	204	2116	3589	79366	macromolecule methylation
		32259	1.0068e-23	1.8869e-21	205	2146	3589	79366	methylation
		6730	1.75e-22	3.0276e-20	208	2244	3589	79366	one-carbon metabolic process
		6139	1.5139e-21	2.432e-19	651	10097	3589	79366	nucleobase, nucleoside, nucleotide and nucleic acid metabolic process
		51170	4.3456e-21	6.5155e-19	89	634	3589	79366	nuclear import
		6606	5.3101e-21	7.464e-19	88	624	3589	79366	protein import into nucleus
		34504	1.2407e-20	1.6414e-18	88	632	3589	79366	protein localization in nucleus
		51169	3.2957e-19	3.901e-17	103	855	3589	79366	nuclear transport
		6913	3.2957e-19	3.901e-17	103	855	3589	79366	nucleocytoplasmic transport
		44260	6.4688e-17	7.2741e-15	1193	21514	3589	79366	cellular macromolecule metabolic process
		44267	2.541e-15	2.7213e-13	873	15192	3589	79366	cellular protein metabolic process
		6396	8.4617e-15	8.6501e-13	242	3216	3589	79366	RNA processing
		9220	4.786e-14	4.6799e-12	74	619	3589	79366	pyrimidine ribonucleotide biosynthetic process
		19538	6.7179e-14	6.2952e-12	943	16828	3589	79366	protein metabolic process
		43170	8.1255e-14	7.3097e-12	1273	23703	3589	79366	macromolecule metabolic process
		6221	8.8297e-14	7.6377e-12	76	653	3589	79366	pyrimidine nucleotide biosynthetic process
		6220	2.6135e-13	2.1769e-11	76	667	3589	79366	pyrimidine nucleotide metabolic process
		9218	3.5204e-13	2.8276e-11	74	644	3589	79366	pyrimidine ribonucleotide metabolic process
		6807	4.3759e-13	3.3936e-11	781	13662	3589	79366	nitrogen compound metabolic process
		34641	6.6078e-13	4.9537e-11	762	13306	3589	79366	cellular nitrogen compound metabolic process
		9644	1.0872e-12	7.8877e-11	90	883	3589	79366	response to high light intensity
		9165	2.6044e-12	1.8304e-10	128	1475	3589	79366	nucleotide biosynthetic process
		34404	4.3489e-12	2.8766e-10	130	1518	3589	79366	nucleobase, nucleoside and nucleotide biosynthetic process
		34654	4.3489e-12	2.8766e-10	130	1518	3589	79366	nucleobase, nucleoside, nucleotide and nucleic acid biosynthetic process
		50657	2.9422e-10	1.6966e-08	41	298	3589	79366	nucleic acid transport
		50658	2.9422e-10	1.6966e-08	41	298	3589	79366	RNA transport
		51236	2.9422e-10	1.6966e-08	41	298	3589	79366	establishment of RNA localization
		6403	2.9422e-10	1.6966e-08	41	298	3589	79366	RNA localization
		6405	2.9422e-10	1.6966e-08	41	298	3589	79366	RNA export from nucleus
		7005	3.7986e-10	2.1357e-08	53	453	3589	79366	mitochondrion organization
		469	6.763e-10	3.7098e-08	19	75	3589	79366	cleavage involved in rRNA processing
		70585	7.6667e-10	4.0098e-08	47	383	3589	79366	protein localization in mitochondrion
		6626	7.6667e-10	4.0098e-08	47	383	3589	79366	protein targeting to mitochondrion
		51168	1.0799e-09	5.5195e-08	41	311	3589	79366	nuclear export
		478	1.4552e-09	7.2728e-08	18	70	3589	79366	endonucleolytic cleavage involved in rRNA processing
		9642	1.7529e-09	8.5702e-08	95	1096	3589	79366	response to light intensity
		6397	1.8854e-09	9.0216e-08	60	571	3589	79366	mRNA processing
		42542	2.1822e-09	1.0225e-07	94	1085	3589	79366	response to hydrogen peroxide
		6457	3.4253e-09	1.5721e-07	103	1239	3589	79366	protein folding
		375	3.9124e-09	1.7253e-07	48	416	3589	79366	RNA splicing, via transesterification reactions
		377	3.9124e-09	1.7253e-07	48	416	3589	79366	RNA splicing, via transesterification reactions with bulged adenosine as nucleophile
		398	5.6416e-09	2.44e-07	46	394	3589	79366	nuclear mRNA splicing, via spliceosome
		34645	7.313e-09	3.1032e-07	517	9017	3589	79366	cellular macromolecule biosynthetic process
		9408	8.6765e-09	3.6136e-07	101	1229	3589	79366	response to heat
		50684	1.0591e-08	4.3308e-07	11	27	3589	79366	regulation of mRNA processing
		9260	1.3038e-08	5.2363e-07	85	982	3589	79366	ribonucleotide biosynthetic process
		42991	2.0546e-08	8.1065e-07	25	151	3589	79366	transcription factor import into nucleus
		51028	5.8711e-08	2.238e-06	34	266	3589	79366	mRNA transport
		6406	5.8711e-08	2.238e-06	34	266	3589	79366	mRNA export from nucleus
		6605	1.663e-07	6.2335e-06	241	3830	3589	79366	protein targeting
		42255	1.7326e-07	6.3878e-06	11	34	3589	79366	ribosome assembly
		9553	1.8189e-07	6.5979e-06	78	930	3589	79366	embryo sac development
		9560	1.9143e-07	6.8339e-06	51	515	3589	79366	embryo sac egg cell differentiation
		31440	2.9214e-07	9.9548e-06	8	17	3589	79366	regulation of mRNA 3'-end processing
		60211	2.9214e-07	9.9548e-06	8	17	3589	79366	regulation of nuclear-transcribed mRNA poly(A) tail shortening
		61013	2.9214e-07	9.9548e-06	8	17	3589	79366	regulation of mRNA catabolic process
		7292	3.2504e-07	1.0911e-05	51	524	3589	79366	female gamete generation
		16071	3.5076e-07	1.1601e-05	96	1243	3589	79366	mRNA metabolic process
		9059	5.0983e-07	1.6618e-05	519	9368	3589	79366	macromolecule biosynthetic process
		8380	7.1769e-07	2.3058e-05	82	1029	3589	79366	RNA splicing
		7276	8.7835e-07	2.7823e-05	62	711	3589	79366	gamete generation
		22618	1.0067e-06	3.1444e-05	14	65	3589	79366	ribonucleoprotein complex assembly
		6839	1.0494e-06	3.2331e-05	51	545	3589	79366	mitochondrial transport
		302	1.0877e-06	3.3058e-05	104	1413	3589	79366	response to reactive oxygen species
		9561	1.4279e-06	4.2819e-05	60	690	3589	79366	megagametogenesis
		6364	1.5493e-06	4.5847e-05	78	983	3589	79366	rRNA processing
		16072	1.6714e-06	4.8819e-05	78	985	3589	79366	rRNA metabolic process
		31120	3.2314e-06	9.0842e-05	6	11	3589	79366	snRNA pseudouridine synthesis
		40031	3.2314e-06	9.0842e-05	6	11	3589	79366	snRNA modification
		16073	3.2314e-06	9.0842e-05	6	11	3589	79366	snRNA metabolic process
		48610	4.0296e-06	0.0001106	130	1919	3589	79366	reproductive cellular process
		6413	4.0327e-06	0.0001106	30	264	3589	79366	translational initiation
		6354	4.283e-06	0.00011605	38	377	3589	79366	RNA elongation
		15931	5.6453e-06	0.00015115	67	835	3589	79366	nucleobase, nucleoside, nucleotide and nucleic acid transport
		90305	8.3283e-06	0.00022036	38	388	3589	79366	nucleic acid phosphodiester bond hydrolysis
		32784	9.3885e-06	0.00024552	8	25	3589	79366	regulation of RNA elongation
		32774	1.122e-05	0.00029003	89	1228	3589	79366	RNA biosynthetic process
		6350	1.1707e-05	0.00029584	88	1212	3589	79366	transcription
		6351	1.1707e-05	0.00029584	88	1212	3589	79366	transcription, DNA-dependent
		34470	1.6486e-05	0.00040309	85	1171	3589	79366	ncRNA processing
		338	1.6489e-05	0.00040309	37	385	3589	79366	protein deneddylation
		10388	1.6489e-05	0.00040309	37	385	3589	79366	cullin deneddylation
		51029	1.7692e-05	0.00042329	7	20	3589	79366	rRNA transport
		6407	1.7692e-05	0.00042329	7	20	3589	79366	rRNA export from nucleus
		43412	2.3124e-05	0.00054742	609	11560	3589	79366	macromolecule modification
		1522	3.0927e-05	0.00072453	12	65	3589	79366	pseudouridine synthesis
		741	3.9114e-05	0.00090689	26	240	3589	79366	karyogamy
		70646	4.6031e-05	0.0010564	58	741	3589	79366	protein modification by small protein removal
		9259	4.742e-05	0.0010772	92	1331	3589	79366	ribonucleotide metabolic process
		48284	5.9348e-05	0.0013347	26	246	3589	79366	organelle fusion
		34613	6.29e-05	0.0014006	255	4447	3589	79366	cellular protein localization
		32504	6.5638e-05	0.0014473	104	1560	3589	79366	multicellular organism reproduction
		16554	6.8415e-05	0.0014938	6	17	3589	79366	cytidine to uridine editing
		6886	9.2952e-05	0.0020101	249	4356	3589	79366	intracellular protein transport
		6979	0.00010991	0.0023542	144	2328	3589	79366	response to oxidative stress
		6414	0.0001133	0.002404	19	159	3589	79366	translational elongation
		957	0.00013087	0.0027508	4	7	3589	79366	mitochondrial RNA catabolic process
		31125	0.00015334	0.0031931	7	27	3589	79366	rRNA 3'-end processing
		70727	0.00017693	0.0036506	258	4582	3589	79366	cellular macromolecule localization
		48609	0.00023015	0.0047055	97	1485	3589	79366	reproductive process in a multicellular organism
		8104	0.00024106	0.0048827	272	4886	3589	79366	protein localization
		19953	0.00024316	0.0048827	65	911	3589	79366	sexual reproduction
		44237	0.00030199	0.0060104	1625	33724	3589	79366	cellular metabolic process
		45184	0.00031397	0.0061402	267	4807	3589	79366	establishment of protein localization
		15031	0.00031397	0.0061402	267	4807	3589	79366	protein transport
		43335	0.00035707	0.0069229	3	4	3589	79366	protein unfolding
		34660	0.00036039	0.0069275	99	1542	3589	79366	ncRNA metabolic process
		44238	0.00037728	0.0071907	1645	34202	3589	79366	primary metabolic process
		70647	0.00041119	0.0077711	105	1660	3589	79366	protein modification by small protein conjugation or removal
		9909	0.00046284	0.0086743	98	1535	3589	79366	regulation of flower development
		46907	0.00061207	0.011376	320	5938	3589	79366	intracellular transport
		44085	0.00069286	0.012772	293	5400	3589	79366	cellular component biogenesis
		43153	0.00070364	0.012866	4	10	3589	79366	entrainment of circadian clock by photoperiod
		16553	0.00071685	0.013002	6	25	3589	79366	base conversion or substitution editing
		42256	0.00073866	0.01329	5	17	3589	79366	mature ribosome assembly
		2103	0.0008625	0.015395	3	5	3589	79366	endonucleolytic cleavage of tetracistronic rRNA transcript (SSU-rRNA, LSU-rRNA, 4.5S-rRNA, 5S-rRNA)
		34976	0.00088932	0.015749	101	1623	3589	79366	response to endoplasmic reticulum stress
		10286	0.00099008	0.017396	30	358	3589	79366	heat acclimation
		959	0.0010661	0.018444	4	11	3589	79366	mitochondrial RNA metabolic process
		963	0.0010661	0.018444	4	11	3589	79366	mitochondrial RNA processing
		6446	0.0011198	0.019224	9	58	3589	79366	regulation of translational initiation
		6357	0.0011711	0.019952	10	70	3589	79366	regulation of transcription from RNA polymerase II promoter
		462	0.0011965	0.020082	7	37	3589	79366	maturation of SSU-rRNA from tricistronic rRNA transcript (SSU-rRNA, 5.8S rRNA, LSU-rRNA)
		43628	0.0011965	0.020082	7	37	3589	79366	ncRNA 3'-end processing
		9314	0.0012913	0.021513	261	4807	3589	79366	response to radiation
		51276	0.0013289	0.021976	157	2728	3589	79366	chromosome organization
		31086	0.0013576	0.022125	6	28	3589	79366	nuclear-transcribed mRNA catabolic process, deadenylation-independent decay
		31087	0.0013576	0.022125	6	28	3589	79366	deadenylation-independent decapping of nuclear-transcribed mRNA
		45595	0.0014173	0.022932	46	637	3589	79366	regulation of cell differentiation
		9266	0.0014962	0.024035	225	4092	3589	79366	response to temperature stimulus
		30490	0.0016521	0.026351	7	39	3589	79366	maturation of SSU-rRNA
		9117	0.0016921	0.0268	160	2804	3589	79366	nucleotide metabolic process
		44249	0.0018338	0.028841	946	19283	3589	79366	cellular biosynthetic process
		6753	0.0019187	0.029966	160	2813	3589	79366	nucleoside phosphate metabolic process
		12502	0.0020444	0.031492	2	2	3589	79366	induction of programmed cell death
		80009	0.0020444	0.031492	2	2	3589	79366	mRNA methylation
		6417	0.0021289	0.032571	24	279	3589	79366	regulation of translation
		48580	0.0023035	0.035004	116	1963	3589	79366	regulation of post-embryonic development
		48229	0.0024139	0.036435	121	2063	3589	79366	gametophyte development
		10608	0.0024846	0.037063	70	1092	3589	79366	posttranscriptional regulation of gene expression
		33036	0.0024884	0.037063	321	6100	3589	79366	macromolecule localization
		80028	0.0026031	0.038398	5	22	3589	79366	nitrile biosynthetic process
		6401	0.0026237	0.038398	35	466	3589	79366	RNA catabolic process
		9856	0.0026293	0.038398	90	1471	3589	79366	pollination
		10212	0.0027902	0.040339	25	301	3589	79366	response to ionizing radiation
		9938	0.0027981	0.040339	6	32	3589	79366	negative regulation of gibberellic acid mediated signaling pathway
		31538	0.0028188	0.040379	3	7	3589	79366	negative regulation of anthocyanin metabolic process
		45694	0.0029001	0.04128	4	14	3589	79366	regulation of embryo sac egg cell differentiation
		9085	0.0031659	0.044224	8	55	3589	79366	lysine biosynthetic process
		9089	0.0031659	0.044224	8	55	3589	79366	lysine biosynthetic process via diaminopimelate
		46451	0.0031659	0.044224	8	55	3589	79366	diaminopimelate metabolic process
		44271	0.0033305	0.046236	234	4346	3589	79366	cellular nitrogen compound biosynthetic process
		30048	0.0034584	0.047427	25	306	3589	79366	actin filament-based movement
		30705	0.0034584	0.047427	25	306	3589	79366	cytoskeleton-dependent intracellular transport
		35295	0.00362	0.049045	72	1147	3589	79366	tube development
		48868	0.00362	0.049045	72	1147	3589	79366	pollen tube development
	Cluster 5	6412	2.5472e-123	0	462	2230	4832	79366	translation
		10467	1.5437e-109	0	818	6042	4832	79366	gene expression
		44237	1.2295e-87	1.0574e-84	2718	33724	4832	79366	cellular metabolic process
		44249	1.6087e-86	1.0376e-83	1768	19283	4832	79366	cellular biosynthetic process
		44260	2.1449e-86	1.1068e-83	1921	21514	4832	79366	cellular macromolecule metabolic process
		6139	3.36e-82	1.4448e-79	1081	10097	4832	79366	nucleobase, nucleoside, nucleotide and nucleic acid metabolic process
		90304	1.9101e-80	7.04e-78	895	7825	4832	79366	nucleic acid metabolic process
		44238	1.0291e-79	3.3188e-77	2716	34202	4832	79366	primary metabolic process
		9058	1.5327e-79	4.3936e-77	1804	20182	4832	79366	biosynthetic process
		43170	2.8661e-78	7.3944e-76	2037	23703	4832	79366	macromolecule metabolic process
		9987	1.1273e-67	2.6441e-65	3291	44664	4832	79366	cellular process
		34641	8.8099e-66	1.8941e-63	1266	13306	4832	79366	cellular nitrogen compound metabolic process
		43414	4.9563e-65	9.8363e-63	348	2116	4832	79366	macromolecule methylation
		32259	5.5008e-65	1.0137e-62	351	2146	4832	79366	methylation
		34645	9.2027e-65	1.5829e-62	941	9017	4832	79366	cellular macromolecule biosynthetic process
		16070	2.432e-64	3.9216e-62	673	5697	4832	79366	RNA metabolic process
		6807	1.007e-63	1.5283e-61	1284	13662	4832	79366	nitrogen compound metabolic process
		6730	1.6939e-63	2.428e-61	358	2244	4832	79366	one-carbon metabolic process
		9059	1.1204e-62	1.5214e-60	961	9368	4832	79366	macromolecule biosynthetic process
		8152	1.3222e-60	1.7056e-58	2986	40018	4832	79366	metabolic process
		44267	4.2193e-59	5.1837e-57	1375	15192	4832	79366	cellular protein metabolic process
		1510	2.8361e-54	3.326e-52	186	837	4832	79366	RNA methylation
		19538	4.6356e-50	5.1999e-48	1450	16828	4832	79366	protein metabolic process
		9451	1.1942e-42	1.2837e-40	218	1292	4832	79366	RNA modification
		6996	5.4577e-42	5.6324e-40	789	8101	4832	79366	organelle organization
		32501	6.9815e-42	6.9278e-40	1299	15201	4832	79366	multicellular organismal process
		48608	1.8541e-40	1.7717e-38	643	6270	4832	79366	reproductive structure development
		9791	2.9597e-40	2.7271e-38	778	8046	4832	79366	post-embryonic development
		40029	5.4891e-40	4.8834e-38	250	1661	4832	79366	regulation of gene expression, epigenetic
		44281	2.5111e-39	2.1596e-37	1307	15500	4832	79366	small molecule metabolic process
		51276	4.6093e-39	3.8361e-37	347	2728	4832	79366	chromosome organization
		9887	8.3607e-38	6.7408e-36	314	2397	4832	79366	organ morphogenesis
		16458	1.0635e-35	8.3144e-34	223	1483	4832	79366	gene silencing
		7275	2.102e-34	1.595e-32	1214	14517	4832	79366	multicellular organismal development
		22621	2.5723e-34	1.8435e-32	337	2764	4832	79366	shoot system development
		48367	2.5723e-34	1.8435e-32	337	2764	4832	79366	shoot development
		48827	7.6199e-33	5.3134e-31	265	1999	4832	79366	phyllome development
		9892	2.916e-32	1.9798e-30	297	2373	4832	79366	negative regulation of metabolic process
		32502	3.8449e-32	2.5435e-30	1258	15338	4832	79366	developmental process
		10228	1.5864e-31	1.0232e-29	235	1710	4832	79366	vegetative to reproductive phase transition of meristem
		10016	3.7427e-30	2.3551e-28	271	2145	4832	79366	shoot morphogenesis
		9629	5.1783e-30	3.1809e-28	132	718	4832	79366	response to gravity
		6342	5.9809e-30	3.5886e-28	157	951	4832	79366	chromatin silencing
		48366	1.0613e-29	6.2232e-28	242	1836	4832	79366	leaf development
		45814	2.1977e-29	1.26e-27	157	962	4832	79366	negative regulation of gene expression, epigenetic
		9606	7.3655e-29	4.1311e-27	131	728	4832	79366	tropism
		16568	9.915e-29	5.4427e-27	232	1754	4832	79366	chromatin modification
		9790	1.4964e-28	7.9032e-27	305	2589	4832	79366	embryonic development
		9630	1.501e-28	7.9032e-27	126	688	4832	79366	gravitropism
		10605	2.4809e-28	1.2802e-26	276	2260	4832	79366	negative regulation of macromolecule metabolic process
		7049	3.1416e-28	1.5893e-26	307	2624	4832	79366	cell cycle
		9793	4.0359e-28	2.0024e-26	276	2267	4832	79366	embryonic development ending in seed dormancy
		48316	4.1646e-28	2.0273e-26	323	2818	4832	79366	seed development
		35194	5.0936e-28	2.4336e-26	129	724	4832	79366	posttranscriptional gene silencing by RNA
		3006	5.4954e-28	2.5778e-26	702	7732	4832	79366	reproductive developmental process
		31047	5.6791e-28	2.6164e-26	173	1150	4832	79366	gene silencing by RNA
		6325	9.1072e-28	4.1222e-26	266	2164	4832	79366	chromatin organization
		10154	1.05e-27	4.6708e-26	331	2929	4832	79366	fruit development
		16043	1.4876e-27	6.5051e-26	1031	12403	4832	79366	cellular component organization
		9965	1.8416e-27	7.9187e-26	200	1443	4832	79366	leaf morphogenesis
		48856	2.1439e-27	9.0677e-26	1048	12662	4832	79366	anatomical structure development
		3	2.953e-27	1.2288e-25	745	8372	4832	79366	reproduction
		16569	3.5816e-27	1.4667e-25	218	1645	4832	79366	covalent chromatin modification
		16246	1.9216e-26	7.7465e-25	122	687	4832	79366	RNA interference
		31324	2.5894e-26	1.0278e-24	231	1814	4832	79366	negative regulation of cellular metabolic process
		6259	4.4914e-26	1.7557e-24	295	2561	4832	79366	DNA metabolic process
		48513	6.545e-26	2.4832e-24	714	8034	4832	79366	organ development
		48731	6.545e-26	2.4832e-24	714	8034	4832	79366	system development
		16441	8.9967e-26	3.325e-24	129	764	4832	79366	posttranscriptional gene silencing
		10629	9.0213e-26	3.325e-24	259	2150	4832	79366	negative regulation of gene expression
		22414	1.265e-25	4.5968e-24	726	8220	4832	79366	reproductive process
		7010	2.6177e-25	9.3799e-24	267	2259	4832	79366	cytoskeleton organization
		10608	3.5674e-25	1.2608e-23	161	1092	4832	79366	posttranscriptional regulation of gene expression
		43412	5.8544e-25	2.0411e-23	958	11560	4832	79366	macromolecule modification
		22613	6.1289e-25	2.1084e-23	196	1468	4832	79366	ribonucleoprotein complex biogenesis
		30422	5.7403e-24	1.9487e-22	100	530	4832	79366	production of siRNA involved in RNA interference
		6414	1.5902e-23	5.1735e-22	51	159	4832	79366	translational elongation
		70918	1.6242e-23	5.1735e-22	101	546	4832	79366	production of small RNA involved in gene silencing by RNA
		71359	1.6242e-23	5.1735e-22	101	546	4832	79366	cellular response to dsRNA
		43331	1.6242e-23	5.1735e-22	101	546	4832	79366	response to dsRNA
		31050	1.6242e-23	5.1735e-22	101	546	4832	79366	dsRNA fragmentation
		9890	3.3216e-23	1.0451e-21	215	1731	4832	79366	negative regulation of biosynthetic process
		22402	3.4767e-23	1.0807e-21	249	2124	4832	79366	cell cycle process
		6396	3.5311e-23	1.0846e-21	339	3216	4832	79366	RNA processing
		10026	4.7085e-23	1.4126e-21	123	759	4832	79366	trichome differentiation
		35315	4.7085e-23	1.4126e-21	123	759	4832	79366	hair cell differentiation
		42254	5.8887e-23	1.7463e-21	188	1437	4832	79366	ribosome biogenesis
		31327	7.1418e-23	2.0939e-21	213	1719	4832	79366	negative regulation of cellular biosynthetic process
		50793	2.5867e-22	7.4984e-21	363	3559	4832	79366	regulation of developmental process
		9888	2.9228e-22	8.3788e-21	403	4075	4832	79366	tissue development
		51301	2.2289e-21	6.3192e-20	177	1362	4832	79366	cell division
		48507	2.4032e-21	6.7394e-20	222	1874	4832	79366	meristem development
		10558	3.0084e-21	8.3458e-20	205	1681	4832	79366	negative regulation of macromolecule biosynthetic process
		35195	7.4973e-21	2.0578e-19	94	527	4832	79366	gene silencing by miRNA
		9933	1.5161e-20	4.1173e-19	139	976	4832	79366	meristem structural organization
		10090	6.173e-20	1.659e-18	109	686	4832	79366	trichome morphogenesis
		16570	1.1884e-19	3.1609e-18	178	1426	4832	79366	histone modification
		48532	1.3319e-19	3.5063e-18	139	1000	4832	79366	anatomical structure arrangement
		16481	1.4614e-19	3.7331e-18	193	1600	4832	79366	negative regulation of transcription
		45892	1.4614e-19	3.7331e-18	193	1600	4832	79366	negative regulation of transcription, DNA-dependent
		51253	1.4614e-19	3.7331e-18	193	1600	4832	79366	negative regulation of RNA metabolic process
		35196	2.0945e-19	5.2979e-18	88	497	4832	79366	production of miRNAs involved in gene silencing by miRNA
		45934	5.2557e-19	1.3165e-17	196	1654	4832	79366	negative regulation of nucleobase, nucleoside, nucleotide and nucleic acid metabolic process
		51172	7.9312e-19	1.9675e-17	197	1672	4832	79366	negative regulation of nitrogen compound metabolic process
		44283	1.1414e-18	2.8046e-17	702	8410	4832	79366	small molecule biosynthetic process
		51239	3.4116e-18	8.3037e-17	296	2910	4832	79366	regulation of multicellular organismal process
		6310	3.8773e-18	9.3491e-17	121	848	4832	79366	DNA recombination
		7389	7.3302e-18	1.7511e-16	169	1382	4832	79366	pattern specification process
		10014	8.3274e-18	1.9711e-16	106	702	4832	79366	meristem initiation
		33044	1.0533e-17	2.4706e-16	79	444	4832	79366	regulation of chromosome organization
		33043	2.1062e-17	4.8954e-16	97	621	4832	79366	regulation of organelle organization
		9908	9.9514e-17	2.2924e-15	283	2818	4832	79366	flower development
		48519	1.0655e-16	2.4327e-15	450	5036	4832	79366	negative regulation of biological process
		10267	1.7142e-16	3.8796e-15	73	410	4832	79366	production of ta-siRNAs involved in RNA interference
		48522	1.7448e-16	3.9144e-15	307	3140	4832	79366	positive regulation of cellular process
		51130	3.8275e-16	8.513e-15	58	284	4832	79366	positive regulation of cellular component organization
		6305	1.5419e-15	3.3713e-14	93	622	4832	79366	DNA alkylation
		6306	1.5419e-15	3.3713e-14	93	622	4832	79366	DNA methylation
		60255	2.3775e-15	5.1545e-14	833	10622	4832	79366	regulation of macromolecule metabolic process
		6304	2.5433e-15	5.4682e-14	93	627	4832	79366	DNA modification
		6096	2.9072e-15	6.1988e-14	131	1036	4832	79366	glycolysis
		9165	3.0718e-15	6.4961e-14	169	1475	4832	79366	nucleotide biosynthetic process
		9616	3.8192e-15	7.8828e-14	70	406	4832	79366	virus induced gene silencing
		52018	3.8192e-15	7.8828e-14	70	406	4832	79366	modulation by symbiont of RNA levels in host
		52249	3.8192e-15	7.8828e-14	70	406	4832	79366	modulation of RNA levels in other organism involved in symbiotic interaction
		51607	4.511e-15	9.2368e-14	86	562	4832	79366	defense response to virus
		48518	6.8083e-15	1.3831e-13	334	3588	4832	79366	positive regulation of biological process
		9615	7.2723e-15	1.4658e-13	101	721	4832	79366	response to virus
		7062	8.8545e-15	1.7709e-13	79	499	4832	79366	sister chromatid cohesion
		34404	9.6405e-15	1.8987e-13	171	1518	4832	79366	nucleobase, nucleoside and nucleotide biosynthetic process
		34654	9.6405e-15	1.8987e-13	171	1518	4832	79366	nucleobase, nucleoside, nucleotide and nucleic acid biosynthetic process
		45010	9.9313e-15	1.9411e-13	71	423	4832	79366	actin nucleation
		10468	1.1528e-14	2.2363e-13	791	10075	4832	79366	regulation of gene expression
		9909	1.2914e-14	2.4865e-13	172	1535	4832	79366	regulation of flower development
		22403	1.993e-14	3.8089e-13	132	1074	4832	79366	cell cycle phase
		30036	3.2404e-14	6.1472e-13	101	738	4832	79366	actin cytoskeleton organization
		48645	4.6722e-14	8.7987e-13	102	753	4832	79366	organ formation
		10638	4.8677e-14	9.1004e-13	52	263	4832	79366	positive regulation of organelle organization
		16071	7.0076e-14	1.3007e-12	145	1243	4832	79366	mRNA metabolic process
		30029	7.2985e-14	1.345e-12	125	1013	4832	79366	actin filament-based process
		42274	1.2635e-13	2.312e-12	22	53	4832	79366	ribosomal small subunit biogenesis
		279	1.5403e-13	2.7986e-12	128	1058	4832	79366	M phase
		910	1.7031e-13	3.0728e-12	122	991	4832	79366	cytokinesis
		34968	1.8612e-13	3.3346e-12	118	947	4832	79366	histone lysine methylation
		33205	2.1425e-13	3.8121e-12	114	904	4832	79366	cell cycle cytokinesis
		31326	2.328e-13	4.1139e-12	790	10201	4832	79366	regulation of cellular biosynthetic process
		9889	2.3462e-13	4.1177e-12	792	10231	4832	79366	regulation of biosynthetic process
		48580	2.8618e-13	4.9888e-12	202	1963	4832	79366	regulation of post-embryonic development
		51817	3.1431e-13	5.4062e-12	70	443	4832	79366	modification of morphology or physiology of other organism involved in symbiotic interaction
		44003	3.1431e-13	5.4062e-12	70	443	4832	79366	modification by symbiont of host morphology or physiology
		7059	3.2268e-13	5.5133e-12	85	595	4832	79366	chromosome segregation
		911	4.6001e-13	7.8081e-12	112	892	4832	79366	cytokinesis by cell plate formation
		6094	5.1e-13	8.6e-12	110	871	4832	79366	gluconeogenesis
		19222	5.6816e-13	9.5185e-12	926	12277	4832	79366	regulation of metabolic process
		6346	6.8235e-13	1.1358e-11	71	460	4832	79366	methylation-dependent chromatin silencing
		3002	7.3287e-13	1.2121e-11	114	921	4832	79366	regionalization
		80090	7.6376e-13	1.2551e-11	834	10914	4832	79366	regulation of primary metabolic process
		51321	9.7248e-13	1.588e-11	114	925	4832	79366	meiotic cell cycle
		10431	1.5814e-12	2.566e-11	95	720	4832	79366	seed maturation
		44085	1.7211e-12	2.7753e-11	453	5400	4832	79366	cellular component biogenesis
		9653	1.7582e-12	2.8174e-11	545	6712	4832	79366	anatomical structure morphogenesis
		10073	1.9468e-12	3.1005e-11	136	1191	4832	79366	meristem maintenance
		22610	2.1111e-12	3.3212e-11	66	421	4832	79366	biological adhesion
		7155	2.1111e-12	3.3212e-11	66	421	4832	79366	cell adhesion
		51701	2.3565e-12	3.6847e-11	72	482	4832	79366	interaction with host
		51567	2.7071e-12	4.1875e-11	92	694	4832	79366	histone H3-K9 methylation
		32504	2.7105e-12	4.1875e-11	166	1560	4832	79366	multicellular organism reproduction
		44419	3.2758e-12	5.0306e-11	75	516	4832	79366	interspecies interaction between organisms
		44271	3.3349e-12	5.0912e-11	376	4346	4832	79366	cellular nitrogen compound biosynthetic process
		70646	3.4963e-12	5.3061e-11	96	741	4832	79366	protein modification by small protein removal
		45595	5.1865e-12	7.8253e-11	86	637	4832	79366	regulation of cell differentiation
		44265	5.3418e-12	8.0128e-11	253	2691	4832	79366	cellular macromolecule catabolic process
		9057	5.6258e-12	8.39e-11	275	2985	4832	79366	macromolecule catabolic process
		51093	6.5294e-12	9.6815e-11	93	716	4832	79366	negative regulation of developmental process
		16571	7.3963e-12	1.0904e-10	131	1154	4832	79366	histone methylation
		9117	1.1248e-11	1.6489e-10	260	2804	4832	79366	nucleotide metabolic process
		51327	1.5312e-11	2.2193e-10	92	716	4832	79366	M phase of meiotic cell cycle
		7126	1.5312e-11	2.2193e-10	92	716	4832	79366	meiosis
		6753	1.5579e-11	2.2455e-10	260	2813	4832	79366	nucleoside phosphate metabolic process
		19319	1.6821e-11	2.4109e-10	110	921	4832	79366	hexose biosynthetic process
		9220	1.7139e-11	2.443e-10	83	619	4832	79366	pyrimidine ribonucleotide biosynthetic process
		8213	1.8881e-11	2.6619e-10	132	1182	4832	79366	protein amino acid alkylation
		6479	1.8881e-11	2.6619e-10	132	1182	4832	79366	protein amino acid methylation
		44403	2.3892e-11	3.3501e-10	72	506	4832	79366	symbiosis, encompassing mutualism through parasitism
		7015	2.4116e-11	3.3632e-10	84	634	4832	79366	actin filament organization
		48523	2.6199e-11	3.6341e-10	302	3395	4832	79366	negative regulation of cellular process
		10556	2.6928e-11	3.7152e-10	734	9607	4832	79366	regulation of macromolecule biosynthetic process
		6221	4.5899e-11	6.299e-10	85	653	4832	79366	pyrimidine nucleotide biosynthetic process
		51173	4.9288e-11	6.7282e-10	181	1809	4832	79366	positive regulation of nitrogen compound metabolic process
		46364	5.5095e-11	7.4813e-10	111	951	4832	79366	monosaccharide biosynthetic process
		45449	7.2485e-11	9.7912e-10	698	9123	4832	79366	regulation of transcription
		6401	7.3085e-11	9.8208e-10	67	466	4832	79366	RNA catabolic process
		46165	8.1307e-11	1.0869e-09	137	1269	4832	79366	alcohol biosynthetic process
		51128	8.1836e-11	1.0883e-09	118	1040	4832	79366	regulation of cellular component organization
		48437	8.7876e-11	1.1627e-09	219	2316	4832	79366	floral organ development
		6355	8.8893e-11	1.1701e-09	695	9089	4832	79366	regulation of transcription, DNA-dependent
		45935	9.7786e-11	1.2807e-09	179	1799	4832	79366	positive regulation of nucleobase, nucleoside, nucleotide and nucleic acid metabolic process
		48609	1.0896e-10	1.4111e-09	154	1485	4832	79366	reproductive process in a multicellular organism
		956	1.0939e-10	1.4111e-09	63	429	4832	79366	nuclear-transcribed mRNA catabolic process
		6402	1.0939e-10	1.4111e-09	63	429	4832	79366	mRNA catabolic process
		6974	1.1109e-10	1.4259e-09	123	1105	4832	79366	response to DNA damage stimulus
		51171	1.1516e-10	1.4708e-09	746	9863	4832	79366	regulation of nitrogen compound metabolic process
		6473	1.1951e-10	1.5188e-09	26	98	4832	79366	protein amino acid acetylation
		9218	1.2628e-10	1.5971e-09	83	644	4832	79366	pyrimidine ribonucleotide metabolic process
		31323	1.3195e-10	1.6607e-09	857	11540	4832	79366	regulation of cellular metabolic process
		6220	1.3457e-10	1.6854e-09	85	667	4832	79366	pyrimidine nucleotide metabolic process
		51254	1.6084e-10	2.0047e-09	176	1772	4832	79366	positive regulation of RNA metabolic process
		6743	1.6897e-10	2.0859e-09	28	114	4832	79366	ubiquinone metabolic process
		6744	1.6897e-10	2.0859e-09	28	114	4832	79366	ubiquinone biosynthetic process
		6066	1.7377e-10	2.1348e-09	385	4613	4832	79366	alcohol metabolic process
		19219	1.8101e-10	2.2002e-09	737	9753	4832	79366	regulation of nucleobase, nucleoside, nucleotide and nucleic acid metabolic process
		45893	1.8175e-10	2.2002e-09	175	1762	4832	79366	positive regulation of transcription, DNA-dependent
		45941	1.8175e-10	2.2002e-09	175	1762	4832	79366	positive regulation of transcription
		70647	1.825e-10	2.2002e-09	167	1660	4832	79366	protein modification by small protein conjugation or removal
		51252	2.2627e-10	2.7153e-09	696	9153	4832	79366	regulation of RNA metabolic process
		31325	2.7366e-10	3.2687e-09	222	2386	4832	79366	positive regulation of cellular metabolic process
		55086	2.8197e-10	3.3524e-09	262	2924	4832	79366	nucleobase, nucleoside and nucleotide metabolic process
		16926	2.9132e-10	3.4478e-09	53	338	4832	79366	protein desumoylation
		48449	3.7806e-10	4.4538e-09	85	681	4832	79366	floral organ formation
		46686	3.9026e-10	4.5767e-09	207	2197	4832	79366	response to cadmium ion
		10628	3.9389e-10	4.5983e-09	175	1780	4832	79366	positive regulation of gene expression
		9891	4.3099e-10	4.9864e-09	217	2332	4832	79366	positive regulation of biosynthetic process
		31328	4.3099e-10	4.9864e-09	217	2332	4832	79366	positive regulation of cellular biosynthetic process
		9893	6.51e-10	7.4982e-09	222	2410	4832	79366	positive regulation of metabolic process
		45132	6.7428e-10	7.7318e-09	56	376	4832	79366	meiotic chromosome segregation
		10072	6.8963e-10	7.8728e-09	41	231	4832	79366	primary shoot apical meristem specification
		10050	9.1006e-10	1.0343e-08	44	261	4832	79366	vegetative phase change
		22618	9.2713e-10	1.0491e-08	20	65	4832	79366	ribonucleoprotein complex assembly
		6006	1.1205e-09	1.2623e-08	221	2412	4832	79366	glucose metabolic process
		10604	1.2018e-09	1.3481e-08	183	1911	4832	79366	positive regulation of macromolecule metabolic process
		16126	1.3859e-09	1.5479e-08	81	654	4832	79366	sterol biosynthetic process
		7131	1.4592e-09	1.6227e-08	63	457	4832	79366	reciprocal meiotic recombination
		45426	1.6002e-09	1.7643e-08	33	166	4832	79366	quinone cofactor biosynthetic process
		42375	1.6002e-09	1.7643e-08	33	166	4832	79366	quinone cofactor metabolic process
		8544	1.8288e-09	1.9992e-08	192	2040	4832	79366	epidermis development
		7398	1.8288e-09	1.9992e-08	192	2040	4832	79366	ectoderm development
		10557	2.0357e-09	2.2161e-08	178	1859	4832	79366	positive regulation of macromolecule biosynthetic process
		9260	2.8502e-09	3.0897e-08	108	982	4832	79366	ribonucleotide biosynthetic process
		48508	3.5125e-09	3.7918e-08	45	282	4832	79366	embryonic meristem development
		9913	3.925e-09	4.2194e-08	190	2034	4832	79366	epidermal cell differentiation
		16125	6.3144e-09	6.7598e-08	81	676	4832	79366	sterol metabolic process
		10199	6.9609e-09	7.4212e-08	13	30	4832	79366	organ boundary specification between lateral organs and the meristem
		6260	7.7071e-09	8.1829e-08	117	1111	4832	79366	DNA replication
		28	8.391e-09	8.8363e-08	11	21	4832	79366	ribosomal small subunit assembly
		42257	8.391e-09	8.8363e-08	11	21	4832	79366	ribosomal subunit assembly
		723	9.9675e-09	1.0411e-07	33	178	4832	79366	telomere maintenance
		32200	9.9675e-09	1.0411e-07	33	178	4832	79366	telomere organization
		6085	1.1308e-08	1.1764e-07	17	54	4832	79366	acetyl-CoA biosynthetic process
		48444	1.1808e-08	1.2185e-07	91	803	4832	79366	floral organ morphogenesis
		48563	1.1808e-08	1.2185e-07	91	803	4832	79366	post-embryonic organ morphogenesis
		9108	1.2064e-08	1.24e-07	73	594	4832	79366	coenzyme biosynthetic process
		60249	1.3272e-08	1.3588e-07	33	180	4832	79366	anatomical structure homeostasis
		19318	1.4237e-08	1.4518e-07	229	2597	4832	79366	hexose metabolic process
		9309	1.544e-08	1.5683e-07	190	2072	4832	79366	amine biosynthetic process
		44262	1.7551e-08	1.7758e-07	539	7053	4832	79366	cellular carbohydrate metabolic process
		6302	1.9648e-08	1.9724e-07	52	370	4832	79366	double-strand break repair
		48581	1.9648e-08	1.9724e-07	52	370	4832	79366	negative regulation of post-embryonic development
		9910	2.5764e-08	2.5764e-07	37	222	4832	79366	negative regulation of flower development
		43044	2.6226e-08	2.6125e-07	8	11	4832	79366	ATP-dependent chromatin remodeling
		10212	2.6855e-08	2.6649e-07	45	301	4832	79366	response to ionizing radiation
		7127	2.7452e-08	2.7136e-07	63	493	4832	79366	meiosis I
		9845	3.1465e-08	3.0985e-07	81	701	4832	79366	seed germination
		31048	3.1796e-08	3.1191e-07	57	429	4832	79366	chromatin silencing by small RNA
		50789	3.4888e-08	3.4095e-07	1362	19751	4832	79366	regulation of biological process
		51052	3.9067e-08	3.8035e-07	84	740	4832	79366	regulation of DNA metabolic process
		8652	3.9401e-08	3.8216e-07	180	1965	4832	79366	cellular amino acid biosynthetic process
		278	4.4145e-08	4.2657e-07	98	911	4832	79366	mitotic cell cycle
		50665	4.445e-08	4.2791e-07	50	358	4832	79366	hydrogen peroxide biosynthetic process
		10160	4.8042e-08	4.5907e-07	15	46	4832	79366	formation of organ boundary
		48859	4.8042e-08	4.5907e-07	15	46	4832	79366	formation of anatomical boundary
		10159	5.0779e-08	4.8166e-07	6	6	4832	79366	specification of organ position
		10450	5.0779e-08	4.8166e-07	6	6	4832	79366	inflorescence meristem growth
		43247	5.3146e-08	5.0226e-07	29	154	4832	79366	telomere maintenance in response to DNA damage
		6007	6.3479e-08	5.9772e-07	185	2046	4832	79366	glucose catabolic process
		19320	7.5081e-08	7.044e-07	185	2051	4832	79366	hexose catabolic process
		9628	7.9553e-08	7.4365e-07	783	10818	4832	79366	response to abiotic stimulus
		90351	8.8128e-08	8.2083e-07	82	730	4832	79366	seedling development
		90305	9.3922e-08	8.7165e-07	52	388	4832	79366	nucleic acid phosphodiester bond hydrolysis
		226	9.8707e-08	9.1277e-07	113	1114	4832	79366	microtubule cytoskeleton organization
		40019	9.9659e-08	9.1828e-07	7	9	4832	79366	positive regulation of embryonic development
		10332	1.0695e-07	9.8194e-07	39	254	4832	79366	response to gamma radiation
		8380	1.1411e-07	1.044e-06	106	1029	4832	79366	RNA splicing
		10038	1.238e-07	1.1286e-06	231	2697	4832	79366	response to metal ion
		6090	1.2661e-07	1.1501e-06	156	1678	4832	79366	pyruvate metabolic process
		8356	1.2837e-07	1.1621e-06	19	77	4832	79366	asymmetric cell division
		6418	1.3125e-07	1.184e-06	40	266	4832	79366	tRNA aminoacylation for protein translation
		32844	1.4476e-07	1.2968e-06	29	161	4832	79366	regulation of homeostatic process
		32204	1.4476e-07	1.2968e-06	29	161	4832	79366	regulation of telomere maintenance
		46365	1.4998e-07	1.3389e-06	185	2072	4832	79366	monosaccharide catabolic process
		9855	1.6833e-07	1.4976e-06	60	484	4832	79366	determination of bilateral symmetry
		10158	1.8307e-07	1.6231e-06	12	32	4832	79366	abaxial cell fate specification
		9799	1.9415e-07	1.7154e-06	60	486	4832	79366	specification of symmetry
		6487	2.0536e-07	1.8083e-06	57	453	4832	79366	protein amino acid N-linked glycosylation
		51186	2.125e-07	1.8648e-06	234	2758	4832	79366	cofactor metabolic process
		6261	2.2085e-07	1.9315e-06	94	893	4832	79366	DNA-dependent DNA replication
		9955	2.2629e-07	1.9724e-06	50	377	4832	79366	adaxial/abaxial pattern formation
		6732	2.4015e-07	2.0861e-06	175	1951	4832	79366	coenzyme metabolic process
		48646	2.7121e-07	2.3481e-06	126	1304	4832	79366	anatomical structure formation involved in morphogenesis
		46164	2.7873e-07	2.4051e-06	186	2105	4832	79366	alcohol catabolic process
		30154	2.9082e-07	2.501e-06	350	4423	4832	79366	cell differentiation
		34660	2.9396e-07	2.5196e-06	144	1542	4832	79366	ncRNA metabolic process
		7017	3.1734e-07	2.7111e-06	130	1360	4832	79366	microtubule-based process
		51775	3.3486e-07	2.8513e-06	9	18	4832	79366	response to redox state
		6733	3.5758e-07	3.0347e-06	102	1003	4832	79366	oxidoreduction coenzyme metabolic process
		9886	3.7619e-07	3.1822e-06	166	1843	4832	79366	post-embryonic morphogenesis
		43038	3.8984e-07	3.2762e-06	40	277	4832	79366	amino acid activation
		43039	3.8984e-07	3.2762e-06	40	277	4832	79366	tRNA aminoacylation
		42255	3.9649e-07	3.3213e-06	12	34	4832	79366	ribosome assembly
		71554	4.5277e-07	3.7804e-06	308	3837	4832	79366	cell wall organization or biogenesis
		7267	4.6147e-07	3.8406e-06	48	364	4832	79366	cell-cell signaling
		43687	4.6797e-07	3.8822e-06	562	7584	4832	79366	post-translational protein modification
		9067	4.7408e-07	3.9202e-06	58	476	4832	79366	aspartate family amino acid biosynthetic process
		48569	5.0469e-07	4.1601e-06	235	2804	4832	79366	post-embryonic organ development
		9100	5.4796e-07	4.5024e-06	100	987	4832	79366	glycoprotein metabolic process
		6519	5.535e-07	4.5334e-06	380	4891	4832	79366	cellular amino acid and derivative metabolic process
		70085	5.6422e-07	4.5633e-06	99	975	4832	79366	glycosylation
		9101	5.6422e-07	4.5633e-06	99	975	4832	79366	glycoprotein biosynthetic process
		6486	5.6422e-07	4.5633e-06	99	975	4832	79366	protein amino acid glycosylation
		43413	5.6422e-07	4.5633e-06	99	975	4832	79366	macromolecule glycosylation
		6084	6.2402e-07	5.0312e-06	60	503	4832	79366	acetyl-CoA metabolic process
		6281	6.984e-07	5.6133e-06	98	967	4832	79366	DNA repair
		16444	1.0667e-06	8.5472e-06	21	104	4832	79366	somatic cell DNA recombination
		51248	1.1354e-06	9.0693e-06	17	72	4832	79366	negative regulation of protein metabolic process
		5996	1.2075e-06	9.6157e-06	270	3335	4832	79366	monosaccharide metabolic process
		9259	1.2999e-06	1.0319e-05	125	1331	4832	79366	ribonucleotide metabolic process
		42180	1.4818e-06	1.1727e-05	607	8338	4832	79366	cellular ketone metabolic process
		6086	1.5512e-06	1.2238e-05	8	16	4832	79366	acetyl-CoA biosynthetic process from pyruvate
		51603	1.6497e-06	1.2976e-05	181	2095	4832	79366	proteolysis involved in cellular protein catabolic process
		447	1.7118e-06	1.3263e-05	9	21	4832	79366	endonucleolytic cleavage in ITS1 to separate SSU-rRNA from 5.8S rRNA and LSU-rRNA from tricistronic rRNA transcript (SSU-rRNA, 5.8S rRNA, LSU-rRNA)
		460	1.7118e-06	1.3263e-05	9	21	4832	79366	maturation of 5.8S rRNA
		461	1.7118e-06	1.3263e-05	9	21	4832	79366	endonucleolytic cleavage to generate mature 3'-end of SSU-rRNA from (SSU-rRNA, 5.8S rRNA, LSU-rRNA)
		466	1.7118e-06	1.3263e-05	9	21	4832	79366	maturation of 5.8S rRNA from tricistronic rRNA transcript (SSU-rRNA, 5.8S rRNA, LSU-rRNA)
		479	1.7118e-06	1.3263e-05	9	21	4832	79366	endonucleolytic cleavage of tricistronic rRNA transcript (SSU-rRNA, 5.8S rRNA, LSU-rRNA)
		10162	1.8146e-06	1.3975e-05	70	639	4832	79366	seed dormancy
		22611	1.8146e-06	1.3975e-05	70	639	4832	79366	dormancy process
		10075	1.9215e-06	1.4755e-05	75	701	4832	79366	regulation of meristem growth
		44257	1.9637e-06	1.5034e-05	187	2184	4832	79366	cellular protein catabolic process
		30163	1.9785e-06	1.5102e-05	189	2212	4832	79366	protein catabolic process
		30490	2.1247e-06	1.617e-05	12	39	4832	79366	maturation of SSU-rRNA
		48229	2.1709e-06	1.6474e-05	178	2063	4832	79366	gametophyte development
		31125	2.2359e-06	1.6917e-05	10	27	4832	79366	rRNA 3'-end processing
		6694	2.2822e-06	1.7217e-05	89	879	4832	79366	steroid biosynthetic process
		6397	2.301e-06	1.7308e-05	64	571	4832	79366	mRNA processing
		9640	2.3893e-06	1.792e-05	89	880	4832	79366	photomorphogenesis
		32269	2.4453e-06	1.8286e-05	16	68	4832	79366	negative regulation of cellular protein metabolic process
		16132	2.559e-06	1.9082e-05	54	455	4832	79366	brassinosteroid biosynthetic process
		48467	3.1693e-06	2.3564e-05	104	1079	4832	79366	gynoecium development
		16129	3.3221e-06	2.463e-05	54	459	4832	79366	phytosteroid biosynthetic process
		48496	3.9799e-06	2.9337e-05	13	48	4832	79366	maintenance of organ identity
		48497	3.9799e-06	2.9337e-05	13	48	4832	79366	maintenance of floral organ identity
		9314	4.2948e-06	3.1568e-05	367	4807	4832	79366	response to radiation
		6464	4.7997e-06	3.518e-05	730	10304	4832	79366	protein modification process
		16052	5.2081e-06	3.8065e-05	206	2486	4832	79366	carbohydrate catabolic process
		6633	5.7479e-06	4.1891e-05	111	1186	4832	79366	fatty acid biosynthetic process
		6164	5.7673e-06	4.1914e-05	59	527	4832	79366	purine nucleotide biosynthetic process
		65007	5.8534e-06	4.2421e-05	1585	23787	4832	79366	biological regulation
		51188	6.5919e-06	4.7639e-05	122	1336	4832	79366	cofactor biosynthetic process
		9699	6.7904e-06	4.8937e-05	94	968	4832	79366	phenylpropanoid biosynthetic process
		45165	6.9443e-06	4.9906e-05	35	256	4832	79366	cell fate commitment
		724	7.0746e-06	5.0561e-05	33	235	4832	79366	double-strand break repair via homologous recombination
		725	7.0746e-06	5.0561e-05	33	235	4832	79366	recombinational repair
		9718	7.9277e-06	5.6501e-05	30	205	4832	79366	anthocyanin biosynthetic process
		462	8.1898e-06	5.8209e-05	11	37	4832	79366	maturation of SSU-rRNA from tricistronic rRNA transcript (SSU-rRNA, 5.8S rRNA, LSU-rRNA)
		31123	1.0096e-05	7.1559e-05	19	101	4832	79366	RNA 3'-end processing
		1708	1.0209e-05	7.2165e-05	31	218	4832	79366	cell fate specification
		45596	1.0334e-05	7.2845e-05	42	338	4832	79366	negative regulation of cell differentiation
		9944	1.1109e-05	7.8092e-05	42	339	4832	79366	polarity specification of adaxial/abaxial axis
		51029	1.2177e-05	8.5139e-05	8	20	4832	79366	rRNA transport
		6407	1.2177e-05	8.5139e-05	8	20	4832	79366	rRNA export from nucleus
		10229	1.2545e-05	8.7476e-05	17	85	4832	79366	inflorescence development
		34637	1.3102e-05	9.1112e-05	285	3662	4832	79366	cellular carbohydrate biosynthetic process
		19742	1.3201e-05	9.1309e-05	23	140	4832	79366	pentacyclic triterpenoid metabolic process
		19745	1.3201e-05	9.1309e-05	23	140	4832	79366	pentacyclic triterpenoid biosynthetic process
		46394	1.3643e-05	9.3421e-05	335	4398	4832	79366	carboxylic acid biosynthetic process
		16053	1.3643e-05	9.3421e-05	335	4398	4832	79366	organic acid biosynthetic process
		33962	1.3723e-05	9.3421e-05	4	4	4832	79366	cytoplasmic mRNA processing body assembly
		10373	1.3723e-05	9.3421e-05	4	4	4832	79366	negative regulation of gibberellin biosynthetic process
		10603	1.3723e-05	9.3421e-05	4	4	4832	79366	regulation of cytoplasmic mRNA processing body assembly
		10606	1.3723e-05	9.3421e-05	4	4	4832	79366	positive regulation of cytoplasmic mRNA processing body assembly
		48438	1.4174e-05	9.6234e-05	165	1949	4832	79366	floral whorl development
		48869	1.61e-05	0.00010902	410	5523	4832	79366	cellular developmental process
		51302	1.6671e-05	0.00011242	32	234	4832	79366	regulation of cell division
		6722	1.6732e-05	0.00011242	23	142	4832	79366	triterpenoid metabolic process
		16104	1.6732e-05	0.00011242	23	142	4832	79366	triterpenoid biosynthetic process
		6357	1.6867e-05	0.00011303	15	70	4832	79366	regulation of transcription from RNA polymerase II promoter
		65001	1.6995e-05	0.00011359	42	345	4832	79366	specification of axis polarity
		16131	1.7226e-05	0.00011484	54	486	4832	79366	brassinosteroid metabolic process
		9303	1.7962e-05	0.00011944	6	11	4832	79366	rRNA transcription
		9082	2.0186e-05	0.00013388	15	71	4832	79366	branched chain family amino acid biosynthetic process
		10498	2.0974e-05	0.00013875	91	957	4832	79366	proteasomal protein catabolic process
		16128	2.1628e-05	0.00014271	54	490	4832	79366	phytosteroid metabolic process
		9943	2.9305e-05	0.00019288	42	353	4832	79366	adaxial/abaxial axis specification
		46283	2.9767e-05	0.00019542	31	230	4832	79366	anthocyanin metabolic process
		6399	3.1428e-05	0.0002058	59	558	4832	79366	tRNA metabolic process
		5975	3.1752e-05	0.00020739	611	8623	4832	79366	carbohydrate metabolic process
		9714	3.4063e-05	0.00022081	6	12	4832	79366	chalcone metabolic process
		9715	3.4063e-05	0.00022081	6	12	4832	79366	chalcone biosynthetic process
		10353	3.4063e-05	0.00022081	6	12	4832	79366	response to trehalose stimulus
		9895	3.4844e-05	0.00022474	7	17	4832	79366	negative regulation of catabolic process
		10023	3.4844e-05	0.00022474	7	17	4832	79366	proanthocyanidin biosynthetic process
		8202	3.7285e-05	0.00023989	91	972	4832	79366	steroid metabolic process
		44282	3.9059e-05	0.00025068	321	4250	4832	79366	small molecule catabolic process
		33587	4.0007e-05	0.00025613	5	8	4832	79366	shikimate biosynthetic process
		48509	4.1632e-05	0.00026587	85	896	4832	79366	regulation of meristem development
		48440	4.3241e-05	0.00027546	95	1029	4832	79366	carpel development
		40008	4.5067e-05	0.00028631	111	1245	4832	79366	regulation of growth
		16572	4.5166e-05	0.00028631	33	257	4832	79366	histone phosphorylation
		44275	4.6427e-05	0.00029358	191	2363	4832	79366	cellular carbohydrate catabolic process
		9639	4.9569e-05	0.00031268	135	1577	4832	79366	response to red or far red light
		6338	5.0084e-05	0.00031516	21	132	4832	79366	chromatin remodeling
		45927	5.2643e-05	0.00032966	10	37	4832	79366	positive regulation of growth
		43628	5.2643e-05	0.00032966	10	37	4832	79366	ncRNA 3'-end processing
		9056	5.5054e-05	0.00034392	597	8452	4832	79366	catabolic process
		50826	5.734e-05	0.00035734	44	387	4832	79366	response to freezing
		10507	5.9985e-05	0.00037113	6	13	4832	79366	negative regulation of autophagy
		6428	5.9985e-05	0.00037113	6	13	4832	79366	isoleucyl-tRNA aminoacylation
		31330	5.9985e-05	0.00037113	6	13	4832	79366	negative regulation of cellular catabolic process
		48865	6.5278e-05	0.00040195	4	5	4832	79366	stem cell fate commitment
		48867	6.5278e-05	0.00040195	4	5	4832	79366	stem cell fate determination
		34285	6.9398e-05	0.0004263	83	883	4832	79366	response to disaccharide stimulus
		43436	6.9806e-05	0.00042678	583	8256	4832	79366	oxoacid metabolic process
		19752	6.9806e-05	0.00042678	583	8256	4832	79366	carboxylic acid metabolic process
		478	7.1492e-05	0.00043532	14	70	4832	79366	endonucleolytic cleavage involved in rRNA processing
		6082	7.154e-05	0.00043532	583	8258	4832	79366	organic acid metabolic process
		6091	7.1935e-05	0.00043669	213	2699	4832	79366	generation of precursor metabolites and energy
		71555	7.4106e-05	0.00044881	203	2556	4832	79366	cell wall organization
		90213	8.5475e-05	0.00051525	5	9	4832	79366	regulation of radial pattern formation
		51446	8.5475e-05	0.00051525	5	9	4832	79366	positive regulation of meiotic cell cycle
		9555	9.6277e-05	0.00057901	111	1269	4832	79366	pollen development
		42138	9.6838e-05	0.00058103	35	290	4832	79366	meiotic DNA double-strand break formation
		9086	9.7617e-05	0.00058434	43	384	4832	79366	methionine biosynthetic process
		48825	9.8474e-05	0.00058811	38	325	4832	79366	cotyledon development
		6537	9.9547e-05	0.00059315	6	14	4832	79366	glutamate biosynthetic process
		16051	0.00010147	0.00060322	315	4217	4832	79366	carbohydrate biosynthetic process
		44106	0.00015192	0.00090107	284	3780	4832	79366	cellular amine metabolic process
		9798	0.00015462	0.00091497	43	392	4832	79366	axis specification
		469	0.00015579	0.00091976	14	75	4832	79366	cleavage involved in rRNA processing
		6438	0.00015735	0.00092683	6	15	4832	79366	valyl-tRNA aminoacylation
		42550	0.00016234	0.00095406	5	10	4832	79366	photosystem I stabilization
		6520	0.00016607	0.00097376	263	3474	4832	79366	cellular amino acid metabolic process
		45995	0.00016781	0.00097955	7	21	4832	79366	regulation of embryonic development
		42181	0.00016781	0.00097955	7	21	4832	79366	ketone biosynthetic process
		9880	0.00017641	0.0010274	27	208	4832	79366	embryonic pattern specification
		46033	0.00018632	0.0010778	4	6	4832	79366	AMP metabolic process
		9780	0.00018632	0.0010778	4	6	4832	79366	photosynthetic NADP+ reduction
		6167	0.00018632	0.0010778	4	6	4832	79366	AMP biosynthetic process
		45962	0.00019368	0.0011179	8	28	4832	79366	positive regulation of development, heterochronic
		9698	0.00021648	0.0012467	107	1241	4832	79366	phenylpropanoid metabolic process
		2252	0.00023659	0.0013595	96	1093	4832	79366	immune effector process
		51726	0.00023718	0.0013599	103	1189	4832	79366	regulation of cell cycle
		6163	0.00025998	0.0014872	79	866	4832	79366	purine nucleotide metabolic process
		9081	0.00028215	0.0016105	19	128	4832	79366	branched chain family amino acid metabolic process
		8610	0.0002857	0.0016272	305	4132	4832	79366	lipid biosynthetic process
		9744	0.00032036	0.0018206	79	872	4832	79366	response to sucrose stimulus
		394	0.00032492	0.0018424	54	544	4832	79366	RNA splicing, via endonucleolytic cleavage and ligation
		51645	0.00032722	0.0018433	22	161	4832	79366	Golgi localization
		51646	0.00032722	0.0018433	22	161	4832	79366	mitochondrion localization
		60151	0.00032722	0.0018433	22	161	4832	79366	peroxisome localization
		45836	0.00035	0.0019546	6	17	4832	79366	positive regulation of meiosis
		42256	0.00035	0.0019546	6	17	4832	79366	mature ribosome assembly
		10371	0.00035	0.0019546	6	17	4832	79366	regulation of gibberellin biosynthetic process
		19632	0.00035	0.0019546	6	17	4832	79366	shikimate metabolic process
		9308	0.00037158	0.0020706	301	4089	4832	79366	amine metabolic process
		40034	0.00038949	0.0021657	22	163	4832	79366	regulation of development, heterochronic
		22619	0.00041368	0.002286	4	7	4832	79366	generative cell differentiation
		61062	0.00041368	0.002286	4	7	4832	79366	regulation of nematode larval development
		9085	0.00041556	0.002286	11	55	4832	79366	lysine biosynthetic process
		9089	0.00041556	0.002286	11	55	4832	79366	lysine biosynthetic process via diaminopimelate
		46451	0.00041556	0.002286	11	55	4832	79366	diaminopimelate metabolic process
		48481	0.00042034	0.0023074	64	680	4832	79366	ovule development
		273	0.00042806	0.0023398	23	175	4832	79366	lipoic acid metabolic process
		9106	0.00042806	0.0023398	23	175	4832	79366	lipoate metabolic process
		16567	0.00043622	0.0023794	89	1017	4832	79366	protein ubiquitination
		51169	0.0004494	0.0024409	77	855	4832	79366	nuclear transport
		6913	0.0004494	0.0024409	77	855	4832	79366	nucleocytoplasmic transport
		35266	0.00045444	0.0024631	9	39	4832	79366	meristem growth
		904	0.0004898	0.0026493	136	1679	4832	79366	cell morphogenesis involved in differentiation
		44272	0.00049594	0.0026768	153	1923	4832	79366	sulfur compound biosynthetic process
		70988	0.000498	0.0026823	6	18	4832	79366	demethylation
		48863	0.00049973	0.0026861	33	292	4832	79366	stem cell differentiation
		44036	0.00050501	0.0027088	105	1243	4832	79366	cell wall macromolecule metabolic process
		16573	0.00052685	0.0028201	8	32	4832	79366	histone acetylation
		17148	0.00053502	0.0028579	10	48	4832	79366	negative regulation of translation
		48015	0.00065857	0.0035106	8	33	4832	79366	phosphoinositide-mediated signaling
		30307	0.00069045	0.0036729	6	19	4832	79366	positive regulation of cell growth
		9804	0.00071304	0.0037775	33	298	4832	79366	coumarin metabolic process
		9805	0.00071304	0.0037775	33	298	4832	79366	coumarin biosynthetic process
		6800	0.00073636	0.0038931	67	735	4832	79366	oxygen and reactive oxygen species metabolic process
		8214	0.00078736	0.0041038	4	8	4832	79366	protein amino acid dealkylation
		16577	0.00078736	0.0041038	4	8	4832	79366	histone demethylation
		70076	0.00078736	0.0041038	4	8	4832	79366	histone lysine demethylation
		45827	0.00078736	0.0041038	4	8	4832	79366	negative regulation of isoprenoid metabolic process
		9423	0.00078736	0.0041038	4	8	4832	79366	chorismate biosynthetic process
		6482	0.00078736	0.0041038	4	8	4832	79366	protein amino acid demethylation
		60867	0.00078736	0.0041038	4	8	4832	79366	fruit abscission
		19748	0.00081533	0.0042329	291	3991	4832	79366	secondary metabolic process
		44070	0.00081541	0.0042329	22	172	4832	79366	regulation of anion transport
		9605	0.0008418	0.0043611	244	3288	4832	79366	response to external stimulus
		38	0.00084875	0.0043883	26	218	4832	79366	very long-chain fatty acid metabolic process
		9657	0.00085086	0.0043905	118	1446	4832	79366	plastid organization
		45974	0.00086099	0.0044075	3	4	4832	79366	regulation of translation, ncRNA-mediated
		35278	0.00086099	0.0044075	3	4	4832	79366	negative regulation of translation involved in gene silencing by miRNA
		7263	0.00086099	0.0044075	3	4	4832	79366	nitric oxide mediated signal transduction
		40033	0.00086099	0.0044075	3	4	4832	79366	negative regulation of translation, ncRNA-mediated
		9416	0.00086642	0.0044265	329	4570	4832	79366	response to light stimulus
		31540	0.00088477	0.0045113	10	51	4832	79366	regulation of anthocyanin biosynthetic process
		51445	0.00089959	0.0045778	11	60	4832	79366	regulation of meiotic cell cycle
		42743	0.00090496	0.0045961	62	674	4832	79366	hydrogen peroxide metabolic process
		31400	0.00093575	0.0047431	6	20	4832	79366	negative regulation of protein modification process
		6553	0.0010378	0.00524	11	61	4832	79366	lysine metabolic process
		48829	0.0010378	0.00524	11	61	4832	79366	root cap development
		34508	0.0010497	0.0052689	5	14	4832	79366	centromere complex assembly
		60860	0.0010497	0.0052689	5	14	4832	79366	regulation of floral organ abscission
		60862	0.0010497	0.0052689	5	14	4832	79366	negative regulation of floral organ abscission
		45037	0.0011342	0.0056819	12	71	4832	79366	protein import into chloroplast stroma
		9956	0.0011932	0.0059542	11	62	4832	79366	radial pattern formation
		42787	0.0011932	0.0059542	11	62	4832	79366	protein ubiquitination involved in ubiquitin-dependent protein catabolic process
		6074	0.0012084	0.0059843	10	53	4832	79366	1,3-beta-glucan metabolic process
		6075	0.0012084	0.0059843	10	53	4832	79366	1,3-beta-glucan biosynthetic process
		51273	0.0012084	0.0059843	10	53	4832	79366	beta-glucan metabolic process
		51274	0.0012084	0.0059843	10	53	4832	79366	beta-glucan biosynthetic process
		6364	0.001238	0.0061189	84	983	4832	79366	rRNA processing
		10216	0.0012429	0.0061282	6	21	4832	79366	maintenance of DNA methylation
		46483	0.0012446	0.0061282	287	3960	4832	79366	heterocycle metabolic process
		8283	0.0013111	0.0064326	61	671	4832	79366	cell proliferation
		16072	0.0013114	0.0064326	84	985	4832	79366	rRNA metabolic process
		9553	0.0013242	0.0064829	80	930	4832	79366	embryo sac development
		45828	0.0013489	0.0065048	4	9	4832	79366	positive regulation of isoprenoid metabolic process
		10116	0.0013489	0.0065048	4	9	4832	79366	positive regulation of abscisic acid biosynthetic process
		10360	0.0013489	0.0065048	4	9	4832	79366	negative regulation of anion channel activity
		10361	0.0013489	0.0065048	4	9	4832	79366	regulation of anion channel activity by blue light
		10362	0.0013489	0.0065048	4	9	4832	79366	negative regulation of anion channel activity by blue light
		6344	0.0013489	0.0065048	4	9	4832	79366	maintenance of chromatin silencing
		32410	0.0013489	0.0065048	4	9	4832	79366	negative regulation of transporter activity
		32413	0.0013489	0.0065048	4	9	4832	79366	negative regulation of ion transmembrane transporter activity
		6526	0.0014735	0.0070794	8	37	4832	79366	arginine biosynthetic process
		19747	0.0014735	0.0070794	8	37	4832	79366	regulation of isoprenoid metabolic process
		48638	0.0014824	0.0071088	94	1129	4832	79366	regulation of developmental growth
		45833	0.0014959	0.007147	5	15	4832	79366	negative regulation of lipid metabolic process
		51055	0.0014959	0.007147	5	15	4832	79366	negative regulation of lipid biosynthetic process
		80129	0.0016089	0.0076675	59	650	4832	79366	proteasome core complex assembly
		10506	0.0016216	0.0076675	6	22	4832	79366	regulation of autophagy
		9126	0.0016227	0.0076675	10	55	4832	79366	purine nucleoside monophosphate metabolic process
		9127	0.0016227	0.0076675	10	55	4832	79366	purine nucleoside monophosphate biosynthetic process
		9167	0.0016227	0.0076675	10	55	4832	79366	purine ribonucleoside monophosphate metabolic process
		9168	0.0016227	0.0076675	10	55	4832	79366	purine ribonucleoside monophosphate biosynthetic process
		70925	0.001628	0.0076785	26	228	4832	79366	organelle assembly
		32268	0.0016981	0.0079949	77	897	4832	79366	regulation of cellular protein metabolic process
		9084	0.0018183	0.0085451	16	116	4832	79366	glutamine family amino acid biosynthetic process
		45185	0.0018691	0.0087678	10	56	4832	79366	maintenance of protein location
		51094	0.0019081	0.0089183	30	279	4832	79366	positive regulation of developmental process
		6417	0.0019081	0.0089183	30	279	4832	79366	regulation of translation
		10444	0.0020546	0.0095682	3	5	4832	79366	guard mother cell differentiation
		43967	0.0020546	0.0095682	3	5	4832	79366	histone H4 acetylation
		51051	0.0020673	0.0096101	5	16	4832	79366	negative regulation of transport
		34470	0.0021148	0.0098132	96	1171	4832	79366	ncRNA processing
		10103	0.0021328	0.009879	51	551	4832	79366	stomatal complex morphogenesis
		10413	0.0021559	0.0099682	60	672	4832	79366	glucuronoxylan metabolic process
		10262	0.0021934	0.010105	9	48	4832	79366	somatic embryogenesis
		10588	0.0021934	0.010105	9	48	4832	79366	cotyledon vascular tissue pattern formation
		32446	0.0021988	0.010112	92	1116	4832	79366	protein modification by small protein conjugation
		10383	0.0022046	0.010121	77	906	4832	79366	cell wall polysaccharide metabolic process
		50896	0.0022364	0.010232	1578	24452	4832	79366	response to stimulus
		6275	0.0022367	0.010232	50	539	4832	79366	regulation of DNA replication
		71514	0.0022828	0.010406	11	67	4832	79366	genetic imprinting
		6349	0.0022828	0.010406	11	67	4832	79366	regulation of gene expression by genetic imprinting
		43631	0.0024949	0.011337	8	40	4832	79366	RNA polyadenylation
		45491	0.0024959	0.011337	61	690	4832	79366	xylan metabolic process
		97	0.0025223	0.011437	100	1235	4832	79366	sulfur amino acid biosynthetic process
		45492	0.0026297	0.011903	60	678	4832	79366	xylan biosynthetic process
		43455	0.0026908	0.012158	57	638	4832	79366	regulation of secondary metabolic process
		9292	0.0027812	0.012523	15	110	4832	79366	genetic transfer
		9294	0.0027812	0.012523	15	110	4832	79366	DNA mediated transformation
		6525	0.0027945	0.01256	10	59	4832	79366	arginine metabolic process
		7067	0.0028295	0.012696	29	274	4832	79366	mitosis
		48573	0.002859	0.012806	51	559	4832	79366	photoperiodism, flowering
		10070	0.0032012	0.014264	4	11	4832	79366	zygote asymmetric cell division
		43966	0.0032012	0.014264	4	11	4832	79366	histone H3 acetylation
		60774	0.0032012	0.014264	4	11	4832	79366	auxin mediated signaling pathway involved in phyllotactic patterning
		30148	0.0032861	0.014581	17	134	4832	79366	sphingolipid biosynthetic process
		32784	0.0032892	0.014581	6	25	4832	79366	regulation of RNA elongation
		31935	0.0032892	0.014581	6	25	4832	79366	regulation of chromatin silencing
		70589	0.0033279	0.014677	61	699	4832	79366	cellular component macromolecule biosynthetic process
		70592	0.0033279	0.014677	61	699	4832	79366	cell wall polysaccharide biosynthetic process
		44038	0.0033279	0.014677	61	699	4832	79366	cell wall macromolecule biosynthetic process
		42127	0.0036233	0.015952	43	459	4832	79366	regulation of cell proliferation
		10115	0.0036616	0.016094	5	18	4832	79366	regulation of abscisic acid biosynthetic process
		87	0.0036697	0.016102	29	279	4832	79366	M phase of mitotic cell cycle
		51246	0.0036881	0.016124	82	995	4832	79366	regulation of protein metabolic process
		19915	0.0036972	0.016124	38	394	4832	79366	lipid storage
		51099	0.003706	0.016124	2	2	4832	79366	positive regulation of binding
		34720	0.003706	0.016124	2	2	4832	79366	histone H3-K4 demethylation
		43388	0.003706	0.016124	2	2	4832	79366	positive regulation of DNA binding
		10043	0.0037579	0.016322	28	267	4832	79366	response to zinc ion
		71461	0.0039228	0.016924	3	6	4832	79366	cellular response to redox state
		10213	0.0039228	0.016924	3	6	4832	79366	non-photoreactive DNA repair
		35019	0.0039228	0.016924	3	6	4832	79366	somatic stem cell maintenance
		32042	0.0039228	0.016924	3	6	4832	79366	mitochondrial DNA metabolic process
		31163	0.0040154	0.017266	36	370	4832	79366	metallo-sulfur cluster assembly
		16226	0.0040154	0.017266	36	370	4832	79366	iron-sulfur cluster assembly
		9306	0.0041589	0.017854	13	93	4832	79366	protein secretion
		48574	0.0043811	0.018776	12	83	4832	79366	long-day photoperiodism, flowering
		42546	0.0044141	0.018886	102	1288	4832	79366	cell wall biogenesis
		9102	0.0045716	0.019496	4	12	4832	79366	biotin biosynthetic process
		6768	0.0045716	0.019496	4	12	4832	79366	biotin metabolic process
		10564	0.0046794	0.019922	54	614	4832	79366	regulation of cell cycle process
		70192	0.0047118	0.019975	29	284	4832	79366	chromosome organization involved in meiosis
		7129	0.0047118	0.019975	29	284	4832	79366	synapsis
		82	0.0047228	0.019975	5	19	4832	79366	G1/S transition of mitotic cell cycle
		9088	0.0047228	0.019975	5	19	4832	79366	threonine biosynthetic process
		42335	0.0048361	0.020421	21	186	4832	79366	cuticle development
		50657	0.0050258	0.02105	30	298	4832	79366	nucleic acid transport
		50658	0.0050258	0.02105	30	298	4832	79366	RNA transport
		51236	0.0050258	0.02105	30	298	4832	79366	establishment of RNA localization
		6403	0.0050258	0.02105	30	298	4832	79366	RNA localization
		6405	0.0050258	0.02105	30	298	4832	79366	RNA export from nucleus
		51168	0.0050867	0.02127	31	311	4832	79366	nuclear export
		44255	0.0051844	0.021644	353	5084	4832	79366	cellular lipid metabolic process
		48236	0.0053108	0.022135	24	224	4832	79366	plant-type spore development
		34504	0.0053687	0.022341	55	632	4832	79366	protein localization in nucleus
		48864	0.0054488	0.022638	29	287	4832	79366	stem cell development
		9813	0.005523	0.022892	39	417	4832	79366	flavonoid biosynthetic process
		16114	0.0055279	0.022892	76	926	4832	79366	terpenoid biosynthetic process
		33365	0.0058621	0.024238	87	1085	4832	79366	protein localization in organelle
		46834	0.005967	0.024549	14	108	4832	79366	lipid phosphorylation
		46854	0.005967	0.024549	14	108	4832	79366	phosphoinositide phosphorylation
		10586	0.0059836	0.024549	6	28	4832	79366	miRNA metabolic process
		6621	0.0059836	0.024549	6	28	4832	79366	protein retention in ER lumen
		6378	0.0059851	0.024549	5	20	4832	79366	mRNA polyadenylation
		48359	0.006125	0.025083	8	46	4832	79366	mucilage metabolic process involved seed coat development
		9962	0.0062489	0.02555	46	514	4832	79366	regulation of flavonoid biosynthetic process
		10165	0.0062878	0.025587	4	13	4832	79366	response to X-ray
		31930	0.0062878	0.025587	4	13	4832	79366	mitochondria-nucleus signaling pathway
		15714	0.0062878	0.025587	4	13	4832	79366	phosphoenolpyruvate transport
		398	0.0063121	0.025614	37	394	4832	79366	nuclear mRNA splicing, via spliceosome
		51495	0.0063142	0.025614	7	37	4832	79366	positive regulation of cytoskeleton organization
		10052	0.0064043	0.025939	9	56	4832	79366	guard cell differentiation
		9560	0.0064665	0.026123	46	515	4832	79366	embryo sac egg cell differentiation
		6511	0.00647	0.026123	125	1642	4832	79366	ubiquitin-dependent protein catabolic process
		10048	0.0065286	0.026319	41	448	4832	79366	vernalization response
		50794	0.0066096	0.026604	1114	17154	4832	79366	regulation of cellular process
		42545	0.0067389	0.027082	119	1556	4832	79366	cell wall modification
		9853	0.0068097	0.027324	61	723	4832	79366	photorespiration
		9648	0.0068768	0.02755	51	585	4832	79366	photoperiodism
		19216	0.0069737	0.027895	20	180	4832	79366	regulation of lipid metabolic process
		48571	0.0070312	0.028081	12	88	4832	79366	long-day photoperiodism
		45787	0.0070815	0.028238	13	99	4832	79366	positive regulation of cell cycle
		42548	0.007104	0.028285	10	67	4832	79366	regulation of photosynthesis, light reaction
		16579	0.007234	0.028758	22	205	4832	79366	protein deubiquitination
		9920	0.0073408	0.029137	7	38	4832	79366	cell plate formation involved in plant-type cell wall biogenesis
		338	0.0074481	0.029457	36	385	4832	79366	protein deneddylation
		10388	0.0074481	0.029457	36	385	4832	79366	cullin deneddylation
		42360	0.007467	0.029457	5	21	4832	79366	vitamin E metabolic process
		10189	0.007467	0.029457	5	21	4832	79366	vitamin E biosynthetic process
		6631	0.0075091	0.029578	170	2320	4832	79366	fatty acid metabolic process
		10187	0.0076874	0.030188	12	89	4832	79366	negative regulation of seed germination
		51241	0.0076874	0.030188	12	89	4832	79366	negative regulation of multicellular organismal process
		32774	0.0078653	0.03084	96	1228	4832	79366	RNA biosynthetic process
		6721	0.0081162	0.031775	81	1013	4832	79366	terpenoid metabolic process
		8284	0.0081339	0.031796	27	270	4832	79366	positive regulation of cell proliferation
		43604	0.008383	0.032671	4	14	4832	79366	amide biosynthetic process
		19676	0.008383	0.032671	4	14	4832	79366	ammonia assimilation cycle
		45036	0.0084237	0.03278	26	258	4832	79366	protein targeting to chloroplast
		45793	0.0084998	0.033026	6	30	4832	79366	positive regulation of cell size
		19827	0.0085927	0.033337	28	284	4832	79366	stem cell maintenance
		7292	0.0087295	0.033817	46	524	4832	79366	female gamete generation
		8299	0.0089768	0.034723	125	1660	4832	79366	isoprenoid biosynthetic process
		9685	0.008994	0.034737	22	209	4832	79366	gibberellin metabolic process
		9105	0.0091863	0.035216	5	22	4832	79366	lipoic acid biosynthetic process
		9107	0.0091863	0.035216	5	22	4832	79366	lipoate biosynthetic process
		10441	0.0091863	0.035216	5	22	4832	79366	guard cell development
		10442	0.0091863	0.035216	5	22	4832	79366	guard cell morphogenesis
		31113	0.0091863	0.035216	5	22	4832	79366	regulation of microtubule polymerization
		6606	0.0097245	0.037224	53	624	4832	79366	protein import into nucleus
		9556	0.0099959	0.03811	22	211	4832	79366	microsporogenesis
		45739	0.010015	0.03811	3	8	4832	79366	positive regulation of DNA repair
		70919	0.010015	0.03811	3	8	4832	79366	production of siRNA involved in chromatin silencing by small RNA
		15074	0.010015	0.03811	3	8	4832	79366	DNA integration
		9808	0.010256	0.038951	30	314	4832	79366	lignin metabolic process
		6350	0.010324	0.038951	94	1212	4832	79366	transcription
		6351	0.010324	0.038951	94	1212	4832	79366	transcription, DNA-dependent
		43632	0.010333	0.038951	125	1668	4832	79366	modification-dependent macromolecule catabolic process
		19941	0.010333	0.038951	125	1668	4832	79366	modification-dependent protein catabolic process
		9756	0.010342	0.038951	41	461	4832	79366	carbohydrate mediated signaling
		10182	0.010342	0.038951	41	461	4832	79366	sugar mediated signaling pathway
		9409	0.010551	0.039421	195	2721	4832	79366	response to cold
		10410	0.010553	0.039421	61	739	4832	79366	hemicellulose metabolic process
		42446	0.010583	0.039421	84	1068	4832	79366	hormone biosynthetic process
		43467	0.010626	0.039421	10	71	4832	79366	regulation of generation of precursor metabolites and energy
		33477	0.010667	0.039421	2	3	4832	79366	S-methylmethionine metabolic process
		33528	0.010667	0.039421	2	3	4832	79366	S-methylmethionine cycle
		45947	0.010667	0.039421	2	3	4832	79366	negative regulation of translational initiation
		30155	0.010667	0.039421	2	3	4832	79366	regulation of cell adhesion
		9747	0.010667	0.039421	2	3	4832	79366	hexokinase-dependent signaling
		10896	0.010667	0.039421	2	3	4832	79366	regulation of triglyceride catabolic process
		34762	0.010711	0.039421	16	139	4832	79366	regulation of transmembrane transport
		34765	0.010711	0.039421	16	139	4832	79366	regulation of ion transmembrane transport
		10359	0.010711	0.039421	16	139	4832	79366	regulation of anion channel activity
		22898	0.010711	0.039421	16	139	4832	79366	regulation of transmembrane transporter activity
		32409	0.010711	0.039421	16	139	4832	79366	regulation of transporter activity
		32412	0.010711	0.039421	16	139	4832	79366	regulation of ion transmembrane transporter activity
		48364	0.010854	0.039731	182	2526	4832	79366	root development
		9647	0.010887	0.039731	4	15	4832	79366	skotomorphogenesis
		6282	0.010887	0.039731	4	15	4832	79366	regulation of DNA repair
		60771	0.010887	0.039731	4	15	4832	79366	phyllotactic patterning
		60772	0.010887	0.039731	4	15	4832	79366	leaf phyllotactic patterning
		48640	0.010887	0.039731	4	15	4832	79366	negative regulation of developmental growth
		71322	0.011079	0.040371	44	504	4832	79366	cellular response to carbohydrate stimulus
		22622	0.011162	0.040617	182	2528	4832	79366	root system development
		46520	0.011432	0.041542	13	105	4832	79366	sphingoid biosynthetic process
		6720	0.011582	0.042028	130	1749	4832	79366	isoprenoid metabolic process
		16101	0.011666	0.042271	22	214	4832	79366	diterpenoid metabolic process
		35437	0.011695	0.042319	6	32	4832	79366	maintenance of protein localization in endoplasmic reticulum
		9064	0.011878	0.042922	23	227	4832	79366	glutamine family amino acid metabolic process
		9812	0.012081	0.043591	40	452	4832	79366	flavonoid metabolic process
		65008	0.012498	0.045036	429	6357	4832	79366	regulation of biological quality
		10051	0.01252	0.045051	34	372	4832	79366	xylem and phloem pattern formation
		51170	0.012936	0.046483	53	634	4832	79366	nuclear import
		6200	0.013305	0.047744	21	204	4832	79366	ATP catabolic process
		8215	0.013403	0.047899	5	24	4832	79366	spermine metabolic process
		6597	0.013403	0.047899	5	24	4832	79366	spermine biosynthetic process
		21700	0.013404	0.047899	108	1431	4832	79366	developmental maturation
		9959	0.013574	0.048439	6	33	4832	79366	negative gravitropism
		10424	0.013827	0.049275	4	16	4832	79366	DNA methylation on cytosine within a CG sequence
		6352	0.01403	0.049928	19	180	4832	79366	transcription initiation
	Cluster 6	5975	1.9514e-67	5.9673e-64	1515	8623	9214	79366	carbohydrate metabolic process
		44262	1.8527e-62	2.8328e-59	1273	7053	9214	79366	cellular carbohydrate metabolic process
		5996	1.4354e-61	1.4631e-58	715	3335	9214	79366	monosaccharide metabolic process
		6066	1.0717e-53	8.1928e-51	885	4613	9214	79366	alcohol metabolic process
		19318	6.2382e-46	3.8153e-43	551	2597	9214	79366	hexose metabolic process
		6006	8.7155e-42	4.442e-39	509	2412	9214	79366	glucose metabolic process
		19320	2.5963e-40	1.1342e-37	447	2051	9214	79366	hexose catabolic process
		6007	3.0236e-40	1.1558e-37	446	2046	9214	79366	glucose catabolic process
		46365	7.5778e-40	2.5748e-37	449	2072	9214	79366	monosaccharide catabolic process
		46164	9.3863e-39	2.8703e-36	451	2105	9214	79366	alcohol catabolic process
		16051	2.9348e-37	8.1588e-35	764	4217	9214	79366	carbohydrate biosynthetic process
		16052	1.955e-35	4.982e-33	500	2486	9214	79366	carbohydrate catabolic process
		9987	6.6482e-35	1.5639e-32	5732	44664	9214	79366	cellular process
		44275	6.2088e-34	1.3562e-31	476	2363	9214	79366	cellular carbohydrate catabolic process
		43094	3.738e-30	7.6205e-28	208	792	9214	79366	cellular metabolic compound salvage
		6091	1.7698e-28	3.3825e-26	507	2699	9214	79366	generation of precursor metabolites and energy
		44238	2.1479e-28	3.8636e-26	4464	34202	9214	79366	primary metabolic process
		9058	5.4861e-28	9.3203e-26	2779	20182	9214	79366	biosynthetic process
		44237	2.3644e-27	3.8054e-25	4398	33724	9214	79366	cellular metabolic process
		34637	2.9011e-26	4.4357e-24	637	3662	9214	79366	cellular carbohydrate biosynthetic process
		9853	5.7701e-26	8.4024e-24	186	723	9214	79366	photorespiration
		271	1.2922e-25	1.7962e-23	424	2215	9214	79366	polysaccharide biosynthetic process
		16043	5.8935e-25	7.8358e-23	1785	12403	9214	79366	cellular component organization
		43623	4.2606e-23	5.4287e-21	370	1918	9214	79366	cellular protein complex assembly
		5976	5.2983e-23	6.4809e-21	484	2694	9214	79366	polysaccharide metabolic process
		6090	6.0707e-23	7.1401e-21	333	1678	9214	79366	pyruvate metabolic process
		46496	1.4249e-22	1.6139e-20	187	776	9214	79366	nicotinamide nucleotide metabolic process
		19362	3.0722e-22	3.3553e-20	187	781	9214	79366	pyridine nucleotide metabolic process
		6996	5.7014e-22	6.012e-20	1211	8101	9214	79366	organelle organization
		6098	6.9091e-22	7.0426e-20	177	728	9214	79366	pentose-phosphate shunt
		44281	1.1805e-21	1.1645e-19	2146	15500	9214	79366	small molecule metabolic process
		6081	1.2888e-21	1.2277e-19	256	1212	9214	79366	cellular aldehyde metabolic process
		44085	1.3249e-21	1.2277e-19	852	5400	9214	79366	cellular component biogenesis
		6740	1.7634e-21	1.586e-19	177	734	9214	79366	NADPH regeneration
		70271	2.1827e-21	1.8541e-19	400	2164	9214	79366	protein complex biogenesis
		6461	2.1827e-21	1.8541e-19	400	2164	9214	79366	protein complex assembly
		51186	2.3416e-21	1.9353e-19	486	2758	9214	79366	cofactor metabolic process
		6739	4.623e-21	3.7203e-19	179	752	9214	79366	NADP metabolic process
		6732	9.4597e-21	7.4174e-19	366	1951	9214	79366	coenzyme metabolic process
		19288	2.5194e-20	1.9261e-18	189	823	9214	79366	isopentenyl diphosphate biosynthetic process, mevalonate-independent pathway
		22607	3.2618e-20	2.4328e-18	540	3177	9214	79366	cellular component assembly
		19682	3.8214e-20	2.7824e-18	190	832	9214	79366	glyceraldehyde-3-phosphate metabolic process
		34622	6.2854e-20	4.47e-18	401	2212	9214	79366	cellular macromolecular complex assembly
		34621	1.0012e-19	6.8185e-18	409	2273	9214	79366	cellular macromolecular complex subunit organization
		44249	1.0034e-19	6.8185e-18	2593	19283	9214	79366	cellular biosynthetic process
		6733	1.7712e-19	1.1775e-17	216	1003	9214	79366	oxidoreduction coenzyme metabolic process
		43170	2.6075e-19	1.6965e-17	3124	23703	9214	79366	macromolecule metabolic process
		8152	3.1887e-19	2.0315e-17	5047	40018	9214	79366	metabolic process
		44282	9.8796e-19	6.1657e-17	680	4250	9214	79366	small molecule catabolic process
		65003	1.1123e-18	6.803e-17	431	2458	9214	79366	macromolecular complex assembly
		43933	1.1888e-18	7.1282e-17	440	2522	9214	79366	macromolecular complex subunit organization
		16192	4.303e-18	2.5305e-16	433	2491	9214	79366	vesicle-mediated transport
		44260	5.1495e-18	2.9712e-16	2846	21514	9214	79366	cellular macromolecule metabolic process
		15979	2.7016e-17	1.5299e-15	269	1391	9214	79366	photosynthesis
		9056	4.2816e-17	2.3805e-15	1220	8452	9214	79366	catabolic process
		9240	5.3167e-17	2.8524e-15	189	882	9214	79366	isopentenyl diphosphate biosynthetic process
		46490	5.3167e-17	2.8524e-15	189	882	9214	79366	isopentenyl diphosphate metabolic process
		33692	6.8161e-17	3.5937e-15	342	1895	9214	79366	cellular polysaccharide biosynthetic process
		7030	7.0907e-17	3.6752e-15	195	922	9214	79366	Golgi organization
		6818	1.0291e-16	5.159e-15	85	285	9214	79366	hydrogen transport
		15992	1.0291e-16	5.159e-15	85	285	9214	79366	proton transport
		44264	1.1082e-16	5.4658e-15	382	2179	9214	79366	cellular polysaccharide metabolic process
		8654	1.1903e-16	5.7778e-15	272	1427	9214	79366	phospholipid biosynthetic process
		70838	2.6072e-16	1.2458e-14	194	927	9214	79366	divalent metal ion transport
		19684	1.1672e-15	5.4913e-14	220	1108	9214	79366	photosynthesis, light reaction
		46686	1.7289e-15	8.0105e-14	379	2197	9214	79366	response to cadmium ion
		97	2.7098e-15	1.2368e-13	238	1235	9214	79366	sulfur amino acid biosynthetic process
		44042	3.7739e-15	1.6971e-13	290	1589	9214	79366	glucan metabolic process
		44272	1.2385e-14	5.4891e-13	336	1923	9214	79366	sulfur compound biosynthetic process
		10374	1.4617e-14	6.3857e-13	171	817	9214	79366	stomatal complex development
		6096	1.538e-14	6.6242e-13	205	1036	9214	79366	glycolysis
		9653	1.6318e-14	6.9306e-13	976	6712	9214	79366	anatomical structure morphogenesis
		48513	1.7561e-14	7.2568e-13	1145	8034	9214	79366	organ development
		48731	1.7561e-14	7.2568e-13	1145	8034	9214	79366	system development
		9888	2.2244e-14	9.0695e-13	630	4075	9214	79366	tissue development
		43248	2.8557e-14	1.1341e-12	174	842	9214	79366	proteasome assembly
		51788	2.8557e-14	1.1341e-12	174	842	9214	79366	response to misfolded protein
		9657	6.1388e-14	2.4067e-12	264	1446	9214	79366	plastid organization
		30163	7.832e-14	2.9705e-12	373	2212	9214	79366	protein catabolic process
		15988	7.8682e-14	2.9705e-12	51	144	9214	79366	energy coupled proton transport, against electrochemical gradient
		15991	7.8682e-14	2.9705e-12	51	144	9214	79366	ATP hydrolysis coupled proton transport
		9250	8.4755e-14	3.1607e-12	214	1113	9214	79366	glucan biosynthetic process
		48767	8.8686e-14	3.2675e-12	173	846	9214	79366	root hair elongation
		51603	1.0205e-13	3.7152e-12	356	2095	9214	79366	proteolysis involved in cellular protein catabolic process
		50790	1.1586e-13	4.1681e-12	218	1143	9214	79366	regulation of catalytic activity
		9825	1.4546e-13	5.1724e-12	119	515	9214	79366	multidimensional cell growth
		6073	1.9146e-13	6.7296e-12	253	1385	9214	79366	cellular glucan metabolic process
		51234	2.6593e-13	9.2411e-12	1857	13828	9214	79366	establishment of localization
		44257	3.1581e-13	1.0851e-11	366	2184	9214	79366	cellular protein catabolic process
		8652	3.5831e-13	1.2174e-11	335	1965	9214	79366	cellular amino acid biosynthetic process
		51179	7.4992e-13	2.5201e-11	1924	14415	9214	79366	localization
		9742	8.3772e-13	2.6966e-11	56	176	9214	79366	brassinosteroid mediated signaling pathway
		71383	8.3772e-13	2.6966e-11	56	176	9214	79366	cellular response to steroid hormone stimulus
		43401	8.3772e-13	2.6966e-11	56	176	9214	79366	steroid hormone mediated signaling pathway
		48545	8.3772e-13	2.6966e-11	56	176	9214	79366	response to steroid hormone stimulus
		48507	9.8902e-13	3.1504e-11	320	1874	9214	79366	meristem development
		10038	1.0343e-12	3.2607e-11	434	2697	9214	79366	response to metal ion
		6810	1.2674e-12	3.9548e-11	1814	13540	9214	79366	transport
		71367	1.407e-12	4.3461e-11	56	178	9214	79366	cellular response to brassinosteroid stimulus
		6644	1.4404e-12	4.4049e-11	290	1668	9214	79366	phospholipid metabolic process
		48856	1.8786e-12	5.6879e-11	1704	12662	9214	79366	anatomical structure development
		9309	2.2196e-12	6.6544e-11	346	2072	9214	79366	amine biosynthetic process
		44271	2.4255e-12	7.2011e-11	652	4346	9214	79366	cellular nitrogen compound biosynthetic process
		9886	3.377e-12	9.9297e-11	313	1843	9214	79366	post-embryonic morphogenesis
		44267	3.6315e-12	1.0576e-10	2011	15192	9214	79366	cellular protein metabolic process
		6816	7.7214e-12	2.2275e-10	133	632	9214	79366	calcium ion transport
		19637	9.0809e-12	2.5953e-10	291	1702	9214	79366	organophosphate metabolic process
		65009	1.0426e-11	2.952e-10	239	1340	9214	79366	regulation of molecular function
		9637	1.0569e-11	2.9651e-10	109	486	9214	79366	response to blue light
		65008	1.0907e-11	3.032e-10	907	6357	9214	79366	regulation of biological quality
		46165	1.5135e-11	4.1697e-10	228	1269	9214	79366	alcohol biosynthetic process
		43473	1.8451e-11	4.8225e-10	120	558	9214	79366	pigmentation
		43476	1.8451e-11	4.8225e-10	120	558	9214	79366	pigment accumulation
		43478	1.8451e-11	4.8225e-10	120	558	9214	79366	pigment accumulation in response to UV light
		43479	1.8451e-11	4.8225e-10	120	558	9214	79366	pigment accumulation in tissues in response to UV light
		43480	1.8451e-11	4.8225e-10	120	558	9214	79366	pigment accumulation in tissues
		43481	1.8451e-11	4.8225e-10	120	558	9214	79366	anthocyanin accumulation in tissues in response to UV light
		48193	2.1219e-11	5.499e-10	255	1461	9214	79366	Golgi vesicle transport
		22621	2.3752e-11	6.0527e-10	435	2764	9214	79366	shoot system development
		48367	2.3752e-11	6.0527e-10	435	2764	9214	79366	shoot development
		19538	2.7464e-11	6.9409e-10	2199	16828	9214	79366	protein metabolic process
		32535	2.8936e-11	7.194e-10	447	2857	9214	79366	regulation of cellular component size
		90066	2.8936e-11	7.194e-10	447	2857	9214	79366	regulation of anatomical structure size
		10016	3.0688e-11	7.5681e-10	350	2145	9214	79366	shoot morphogenesis
		10207	4.8753e-11	1.1927e-09	123	585	9214	79366	photosystem II assembly
		10075	5.5025e-11	1.3354e-09	141	701	9214	79366	regulation of meristem growth
		6464	5.7159e-11	1.3763e-09	1396	10304	9214	79366	protein modification process
		55086	5.9649e-11	1.425e-09	454	2924	9214	79366	nucleobase, nucleoside and nucleotide metabolic process
		42325	6.7395e-11	1.5976e-09	84	350	9214	79366	regulation of phosphorylation
		30243	7.1007e-11	1.6575e-09	128	620	9214	79366	cellulose metabolic process
		9832	7.1007e-11	1.6575e-09	128	620	9214	79366	plant-type cell wall biogenesis
		21700	8.0758e-11	1.8709e-09	248	1431	9214	79366	developmental maturation
		6796	9.0021e-11	2.0698e-09	770	5349	9214	79366	phosphate metabolic process
		9767	9.5374e-11	2.1765e-09	70	272	9214	79366	photosynthetic electron transport chain
		6793	9.6544e-11	2.1869e-09	770	5351	9214	79366	phosphorus metabolic process
		65007	9.99e-11	2.2463e-09	3027	23787	9214	79366	biological regulation
		22900	1.3099e-10	2.9238e-09	96	426	9214	79366	electron transport chain
		51338	1.5712e-10	3.4816e-09	81	338	9214	79366	regulation of transferase activity
		10073	1.7828e-10	3.9222e-09	212	1191	9214	79366	meristem maintenance
		6511	1.8673e-10	4.0787e-09	276	1642	9214	79366	ubiquitin-dependent protein catabolic process
		9668	1.9645e-10	4.2305e-09	138	694	9214	79366	plastid membrane organization
		10027	1.9645e-10	4.2305e-09	138	694	9214	79366	thylakoid membrane organization
		9773	2.1234e-10	4.5409e-09	57	205	9214	79366	photosynthetic electron transport in photosystem I
		8361	2.2569e-10	4.7928e-09	437	2825	9214	79366	regulation of cell size
		45859	2.3695e-10	4.963e-09	79	329	9214	79366	regulation of protein kinase activity
		43549	2.3695e-10	4.963e-09	79	329	9214	79366	regulation of kinase activity
		16310	3.0513e-10	6.3476e-09	711	4925	9214	79366	phosphorylation
		10103	3.213e-10	6.6172e-09	115	551	9214	79366	stomatal complex morphogenesis
		10053	3.2242e-10	6.6172e-09	255	1501	9214	79366	root epidermal cell differentiation
		43085	4.7822e-10	9.7492e-09	97	442	9214	79366	positive regulation of catalytic activity
		48638	5.1351e-10	1.0399e-08	201	1129	9214	79366	regulation of developmental growth
		7389	5.6356e-10	1.1338e-08	237	1382	9214	79366	pattern specification process
		10015	5.8185e-10	1.1629e-08	302	1848	9214	79366	root morphogenesis
		15672	5.9671e-10	1.1664e-08	130	653	9214	79366	monovalent inorganic cation transport
		43632	5.9882e-10	1.1664e-08	277	1668	9214	79366	modification-dependent macromolecule catabolic process
		19941	5.9882e-10	1.1664e-08	277	1668	9214	79366	modification-dependent protein catabolic process
		48764	6.0268e-10	1.1664e-08	237	1383	9214	79366	trichoblast maturation
		48765	6.0268e-10	1.1664e-08	237	1383	9214	79366	root hair cell differentiation
		44093	6.1584e-10	1.1844e-08	97	444	9214	79366	positive regulation of molecular function
		48869	6.1984e-10	1.1847e-08	785	5523	9214	79366	cellular developmental process
		48469	7.8708e-10	1.495e-08	237	1387	9214	79366	cell maturation
		9057	9.8884e-10	1.8666e-08	454	2985	9214	79366	macromolecule catabolic process
		9913	1.0748e-09	2.0165e-08	326	2034	9214	79366	epidermal cell differentiation
		43687	1.4204e-09	2.6486e-08	1042	7584	9214	79366	post-translational protein modification
		8544	1.4814e-09	2.729e-08	326	2040	9214	79366	epidermis development
		7398	1.4814e-09	2.729e-08	326	2040	9214	79366	ectoderm development
		30244	1.5284e-09	2.7987e-08	89	402	9214	79366	cellulose biosynthetic process
		9086	1.5872e-09	2.8891e-08	86	384	9214	79366	methionine biosynthetic process
		80129	1.6254e-09	2.9411e-08	128	650	9214	79366	proteasome core complex assembly
		40008	1.9171e-09	3.4485e-08	215	1245	9214	79366	regulation of growth
		43436	2.1723e-09	3.8622e-08	1124	8256	9214	79366	oxoacid metabolic process
		19752	2.1723e-09	3.8622e-08	1124	8256	9214	79366	carboxylic acid metabolic process
		6082	2.2892e-09	4.0464e-08	1124	8258	9214	79366	organic acid metabolic process
		46364	2.7204e-09	4.7811e-08	172	951	9214	79366	monosaccharide biosynthetic process
		10817	2.8094e-09	4.9093e-08	295	1825	9214	79366	regulation of hormone levels
		9059	3.3491e-09	5.819e-08	1260	9368	9214	79366	macromolecule biosynthetic process
		10054	3.4472e-09	5.9207e-08	245	1467	9214	79366	trichoblast differentiation
		16109	3.4657e-09	5.9207e-08	92	427	9214	79366	tetraterpenoid biosynthetic process
		16117	3.4657e-09	5.9207e-08	92	427	9214	79366	carotenoid biosynthetic process
		34641	3.6015e-09	6.1186e-08	1743	13306	9214	79366	cellular nitrogen compound metabolic process
		9117	3.7371e-09	6.3138e-08	426	2804	9214	79366	nucleotide metabolic process
		19319	3.8042e-09	6.3919e-08	167	921	9214	79366	hexose biosynthetic process
		6753	3.9831e-09	6.6205e-08	427	2813	9214	79366	nucleoside phosphate metabolic process
		51649	3.9836e-09	6.6205e-08	890	6411	9214	79366	establishment of localization in cell
		48509	4.588e-09	7.5838e-08	163	896	9214	79366	regulation of meristem development
		51174	4.924e-09	8.0522e-08	169	938	9214	79366	regulation of phosphorus metabolic process
		19220	4.924e-09	8.0522e-08	169	938	9214	79366	regulation of phosphate metabolic process
		6139	4.9883e-09	8.1139e-08	1348	10097	9214	79366	nucleobase, nucleoside, nucleotide and nucleic acid metabolic process
		8610	5.903e-09	9.551e-08	598	4132	9214	79366	lipid biosynthetic process
		6623	6.3774e-09	1.0218e-07	111	553	9214	79366	protein targeting to vacuole
		42180	6.3818e-09	1.0218e-07	1129	8338	9214	79366	cellular ketone metabolic process
		51641	7.5692e-09	1.2056e-07	917	6648	9214	79366	cellular localization
		34220	8.7278e-09	1.3829e-07	93	441	9214	79366	ion transmembrane transport
		6807	8.8489e-09	1.3948e-07	1781	13662	9214	79366	nitrogen compound metabolic process
		5982	9.4621e-09	1.4779e-07	147	796	9214	79366	starch metabolic process
		9833	9.4723e-09	1.4779e-07	13	19	9214	79366	primary cell wall biogenesis
		32502	1.0761e-08	1.6705e-07	1983	15338	9214	79366	developmental process
		45489	1.1737e-08	1.8127e-07	31	90	9214	79366	pectin biosynthetic process
		9311	1.1935e-08	1.834e-07	151	826	9214	79366	oligosaccharide metabolic process
		16108	1.2784e-08	1.9449e-07	92	438	9214	79366	tetraterpenoid metabolic process
		16116	1.2784e-08	1.9449e-07	92	438	9214	79366	carotenoid metabolic process
		42546	1.2898e-08	1.9525e-07	217	1288	9214	79366	cell wall biogenesis
		6084	1.4795e-08	2.2287e-07	102	503	9214	79366	acetyl-CoA metabolic process
		9750	1.4954e-08	2.2416e-07	114	581	9214	79366	response to fructose stimulus
		79	1.5162e-08	2.2617e-07	57	228	9214	79366	regulation of cyclin-dependent protein kinase activity
		7010	1.6829e-08	2.4981e-07	349	2259	9214	79366	cytoskeleton organization
		23	1.7218e-08	2.5436e-07	101	498	9214	79366	maltose metabolic process
		6508	1.8613e-08	2.7364e-07	541	3723	9214	79366	proteolysis
		48364	2.047e-08	2.995e-07	384	2526	9214	79366	root development
		16049	2.0802e-08	3.0292e-07	405	2685	9214	79366	cell growth
		22622	2.2348e-08	3.2389e-07	384	2528	9214	79366	root system development
		7034	2.2943e-08	3.3095e-07	115	592	9214	79366	vacuolar transport
		10155	2.3067e-08	3.3117e-07	70	307	9214	79366	regulation of proton transport
		8299	2.4448e-08	3.4935e-07	267	1660	9214	79366	isoprenoid biosynthetic process
		9926	3.1669e-08	4.5044e-07	82	383	9214	79366	auxin polar transport
		6790	3.9482e-08	5.5896e-07	413	2761	9214	79366	sulfur metabolic process
		10218	4.2495e-08	5.9885e-07	84	398	9214	79366	response to far red light
		34284	4.6529e-08	6.497e-07	126	673	9214	79366	response to monosaccharide stimulus
		9746	4.6529e-08	6.497e-07	126	673	9214	79366	response to hexose stimulus
		19252	5.1786e-08	7.1982e-07	120	634	9214	79366	starch biosynthetic process
		15674	5.4533e-08	7.5458e-07	225	1369	9214	79366	di-, tri-valent inorganic cation transport
		43412	5.4799e-08	7.5484e-07	1514	11560	9214	79366	macromolecule modification
		394	6.7263e-08	9.2238e-07	106	544	9214	79366	RNA splicing, via endonucleolytic cleavage and ligation
		9651	6.9112e-08	9.4351e-07	521	3605	9214	79366	response to salt stress
		60918	7.5546e-08	1.0267e-06	84	403	9214	79366	auxin transport
		9069	8.0018e-08	1.0827e-06	187	1103	9214	79366	serine family amino acid metabolic process
		46907	8.1576e-08	1.0989e-06	817	5938	9214	79366	intracellular transport
		32879	9.2092e-08	1.2352e-06	157	894	9214	79366	regulation of localization
		6970	9.4137e-08	1.2571e-06	546	3808	9214	79366	response to osmotic stress
		6534	1.1318e-07	1.5048e-06	153	869	9214	79366	cysteine metabolic process
		32501	1.142e-07	1.5117e-06	1951	15201	9214	79366	multicellular organismal process
		96	1.3689e-07	1.8044e-06	294	1893	9214	79366	sulfur amino acid metabolic process
		9070	1.5201e-07	1.9951e-06	158	908	9214	79366	serine family amino acid biosynthetic process
		70882	1.6093e-07	2.1031e-06	229	1417	9214	79366	cellular cell wall organization or biogenesis
		7275	1.6381e-07	2.1317e-06	1866	14517	9214	79366	multicellular organismal development
		44265	1.7334e-07	2.2461e-06	399	2691	9214	79366	cellular macromolecule catabolic process
		9914	1.8344e-07	2.3669e-06	84	411	9214	79366	hormone transport
		19344	1.8692e-07	2.4017e-06	151	862	9214	79366	cysteine biosynthetic process
		9225	1.9733e-07	2.5248e-06	39	142	9214	79366	nucleotide-sugar metabolic process
		40007	1.986e-07	2.5305e-06	433	2955	9214	79366	growth
		9908	2.0737e-07	2.6313e-06	415	2818	9214	79366	flower development
		42732	2.2144e-07	2.7981e-06	40	148	9214	79366	D-xylose metabolic process
		10498	2.4321e-07	3.0607e-06	164	957	9214	79366	proteasomal protein catabolic process
		6468	2.5431e-07	3.1872e-06	620	4418	9214	79366	protein amino acid phosphorylation
		6119	2.8471e-07	3.5509e-06	56	241	9214	79366	oxidative phosphorylation
		18130	2.8565e-07	3.5509e-06	155	896	9214	79366	heterocycle biosynthetic process
		9060	3.2064e-07	3.9697e-06	62	278	9214	79366	aerobic respiration
		6720	3.5311e-07	4.354e-06	272	1749	9214	79366	isoprenoid metabolic process
		9791	4.2619e-07	5.234e-06	1071	8046	9214	79366	post-embryonic development
		5984	4.8534e-07	5.9367e-06	132	743	9214	79366	disaccharide metabolic process
		10440	4.9678e-07	6.0524e-06	53	227	9214	79366	stomatal lineage progression
		51188	5.1449e-07	6.2433e-06	215	1336	9214	79366	cofactor biosynthetic process
		6094	5.7424e-07	6.9408e-06	150	871	9214	79366	gluconeogenesis
		51017	5.9117e-07	7.1173e-06	20	52	9214	79366	actin filament bundle assembly
		46034	5.9504e-07	7.1358e-06	91	468	9214	79366	ATP metabolic process
		9152	6.0313e-07	7.2046e-06	79	390	9214	79366	purine ribonucleotide biosynthetic process
		44106	6.2839e-07	7.4771e-06	535	3780	9214	79366	cellular amine metabolic process
		10114	6.7722e-07	8.0269e-06	85	430	9214	79366	response to red light
		10051	6.903e-07	8.1503e-06	76	372	9214	79366	xylem and phloem pattern formation
		42044	7.9634e-07	9.3303e-06	127	715	9214	79366	fluid transport
		6833	7.9634e-07	9.3303e-06	127	715	9214	79366	water transport
		6812	8.6056e-07	1.0044e-05	423	2918	9214	79366	cation transport
		15985	9.247e-07	1.0711e-05	37	139	9214	79366	energy coupled proton transport, down electrochemical gradient
		15986	9.247e-07	1.0711e-05	37	139	9214	79366	ATP synthesis coupled proton transport
		48439	9.8481e-07	1.1364e-05	57	256	9214	79366	flower morphogenesis
		6754	1.0178e-06	1.1657e-05	66	312	9214	79366	ATP biosynthetic process
		7033	1.0178e-06	1.1657e-05	66	312	9214	79366	vacuole organization
		33673	1.0435e-06	1.1819e-05	41	162	9214	79366	negative regulation of kinase activity
		51348	1.0435e-06	1.1819e-05	41	162	9214	79366	negative regulation of transferase activity
		6469	1.0435e-06	1.1819e-05	41	162	9214	79366	negative regulation of protein kinase activity
		9628	1.091e-06	1.2311e-05	1405	10818	9214	79366	response to abiotic stimulus
		90355	1.1915e-06	1.3347e-05	8	10	9214	79366	positive regulation of auxin metabolic process
		32352	1.1915e-06	1.3347e-05	8	10	9214	79366	positive regulation of hormone metabolic process
		34285	1.2826e-06	1.4183e-05	150	883	9214	79366	response to disaccharide stimulus
		9145	1.2883e-06	1.4183e-05	69	333	9214	79366	purine nucleoside triphosphate biosynthetic process
		9201	1.2883e-06	1.4183e-05	69	333	9214	79366	ribonucleoside triphosphate biosynthetic process
		9206	1.2883e-06	1.4183e-05	69	333	9214	79366	purine ribonucleoside triphosphate biosynthetic process
		6520	1.2893e-06	1.4183e-05	493	3474	9214	79366	cellular amino acid metabolic process
		6491	1.5842e-06	1.7363e-05	11	19	9214	79366	N-glycan processing
		33014	1.5995e-06	1.7469e-05	100	539	9214	79366	tetrapyrrole biosynthetic process
		50789	1.9252e-06	2.0951e-05	2475	19751	9214	79366	regulation of biological process
		34470	1.9984e-06	2.167e-05	189	1171	9214	79366	ncRNA processing
		9067	2.3108e-06	2.497e-05	90	476	9214	79366	aspartate family amino acid biosynthetic process
		9142	2.4932e-06	2.6845e-05	69	339	9214	79366	nucleoside triphosphate biosynthetic process
		7264	2.6748e-06	2.8701e-05	76	385	9214	79366	small GTPase mediated signal transduction
		9308	2.7876e-06	2.9806e-05	568	4089	9214	79366	amine metabolic process
		16129	3.0375e-06	3.2365e-05	87	459	9214	79366	phytosteroid biosynthetic process
		51049	3.1443e-06	3.3386e-05	127	734	9214	79366	regulation of transport
		902	3.1567e-06	3.3402e-05	381	2630	9214	79366	cell morphogenesis
		16072	3.5053e-06	3.6963e-05	162	985	9214	79366	rRNA metabolic process
		9411	4.0694e-06	4.2763e-05	172	1060	9214	79366	response to UV
		50793	4.2042e-06	4.4029e-05	499	3559	9214	79366	regulation of developmental process
		44283	4.5184e-06	4.7157e-05	1102	8410	9214	79366	small molecule biosynthetic process
		6364	4.7626e-06	4.9537e-05	161	983	9214	79366	rRNA processing
		34645	5.5057e-06	5.7072e-05	1175	9017	9214	79366	cellular macromolecule biosynthetic process
		30154	5.5297e-06	5.7128e-05	607	4423	9214	79366	cell differentiation
		48437	5.951e-06	6.1273e-05	338	2316	9214	79366	floral organ development
		9744	6.1337e-06	6.2943e-05	145	872	9214	79366	response to sucrose stimulus
		43269	6.3451e-06	6.4894e-05	111	632	9214	79366	regulation of ion transport
		42023	6.6457e-06	6.7742e-05	83	441	9214	79366	DNA endoreduplication
		16132	6.9834e-06	7.0948e-05	85	455	9214	79366	brassinosteroid biosynthetic process
		46148	7.0279e-06	7.1163e-05	158	968	9214	79366	pigment biosynthetic process
		9226	7.2505e-06	7.3175e-05	19	55	9214	79366	nucleotide-sugar biosynthetic process
		6396	7.324e-06	7.3674e-05	453	3216	9214	79366	RNA processing
		9966	7.445e-06	7.4402e-05	68	343	9214	79366	regulation of signal transduction
		23051	7.445e-06	7.4402e-05	68	343	9214	79366	regulation of signaling process
		19299	7.6466e-06	7.5839e-05	13	29	9214	79366	rhamnose metabolic process
		19300	7.6466e-06	7.5839e-05	13	29	9214	79366	rhamnose biosynthetic process
		6779	7.6632e-06	7.5839e-05	95	524	9214	79366	porphyrin biosynthetic process
		16128	7.7219e-06	7.6173e-05	90	490	9214	79366	phytosteroid metabolic process
		30837	7.9732e-06	7.8148e-05	10	18	9214	79366	negative regulation of actin filament polymerization
		51693	7.9732e-06	7.8148e-05	10	18	9214	79366	actin filament capping
		19932	8.6796e-06	8.4799e-05	67	338	9214	79366	second-messenger-mediated signaling
		34660	8.9227e-06	8.6897e-05	235	1542	9214	79366	ncRNA metabolic process
		9749	9.9394e-06	9.6491e-05	70	359	9214	79366	response to glucose stimulus
		15995	1.0714e-05	0.00010368	81	433	9214	79366	chlorophyll biosynthetic process
		48438	1.1077e-05	0.00010685	288	1949	9214	79366	floral whorl development
		45736	1.3351e-05	0.00012839	29	109	9214	79366	negative regulation of cyclin-dependent protein kinase activity
		9100	1.3618e-05	0.00013055	159	987	9214	79366	glycoprotein metabolic process
		6465	1.491e-05	0.00014204	17	48	9214	79366	signal peptide processing
		51605	1.491e-05	0.00014204	17	48	9214	79366	protein maturation by peptide bond cleavage
		10289	1.5072e-05	0.00014314	10	19	9214	79366	homogalacturonan biosynthetic process
		48481	1.5623e-05	0.0001469	116	680	9214	79366	ovule development
		70085	1.5709e-05	0.0001469	157	975	9214	79366	glycosylation
		9101	1.5709e-05	0.0001469	157	975	9214	79366	glycoprotein biosynthetic process
		6486	1.5709e-05	0.0001469	157	975	9214	79366	protein amino acid glycosylation
		43413	1.5709e-05	0.0001469	157	975	9214	79366	macromolecule glycosylation
		48366	1.5874e-05	0.000148	272	1836	9214	79366	leaf development
		9799	1.6929e-05	0.00015516	88	486	9214	79366	specification of symmetry
		16131	1.6929e-05	0.00015516	88	486	9214	79366	brassinosteroid metabolic process
		33121	1.6947e-05	0.00015516	38	162	9214	79366	regulation of purine nucleotide catabolic process
		33124	1.6947e-05	0.00015516	38	162	9214	79366	regulation of GTP catabolic process
		43087	1.6947e-05	0.00015516	38	162	9214	79366	regulation of GTPase activity
		30811	1.6947e-05	0.00015516	38	162	9214	79366	regulation of nucleotide catabolic process
		30834	1.8555e-05	0.00016938	13	31	9214	79366	regulation of actin filament depolymerization
		6873	1.9412e-05	0.00017667	129	776	9214	79366	cellular ion homeostasis
		32318	2.2568e-05	0.00020479	37	158	9214	79366	regulation of Ras GTPase activity
		48827	2.3126e-05	0.00020923	292	1999	9214	79366	phyllome development
		55082	2.4488e-05	0.00022089	130	787	9214	79366	cellular chemical homeostasis
		9855	2.4868e-05	0.00022366	87	484	9214	79366	determination of bilateral symmetry
		45036	2.5991e-05	0.00023224	53	258	9214	79366	protein targeting to chloroplast
		46777	2.6026e-05	0.00023224	107	624	9214	79366	protein amino acid autophosphorylation
		30865	2.605e-05	0.00023224	26	96	9214	79366	cortical cytoskeleton organization
		9887	2.6387e-05	0.00023457	343	2397	9214	79366	organ morphogenesis
		42440	2.9018e-05	0.00025721	184	1186	9214	79366	pigment metabolic process
		30001	3.0973e-05	0.00027375	325	2262	9214	79366	metal ion transport
		8104	3.2529e-05	0.00028667	656	4886	9214	79366	protein localization
		32989	3.3221e-05	0.00029192	397	2826	9214	79366	cellular component morphogenesis
		51726	3.3491e-05	0.00029345	184	1189	9214	79366	regulation of cell cycle
		6140	3.4837e-05	0.00030438	38	167	9214	79366	regulation of nucleotide metabolic process
		43173	3.857e-05	0.00033603	9	17	9214	79366	nucleotide salvage
		45184	4.0536e-05	0.00035116	645	4807	9214	79366	establishment of protein localization
		15031	4.0536e-05	0.00035116	645	4807	9214	79366	protein transport
		48645	4.257e-05	0.00036774	124	753	9214	79366	organ formation
		45786	4.448e-05	0.00038315	32	133	9214	79366	negative regulation of cell cycle
		31333	4.5671e-05	0.00039121	12	29	9214	79366	negative regulation of protein complex assembly
		32272	4.5671e-05	0.00039121	12	29	9214	79366	negative regulation of protein polymerization
		30835	4.616e-05	0.00039418	10	21	9214	79366	negative regulation of actin filament depolymerization
		30833	4.6276e-05	0.00039418	16	47	9214	79366	regulation of actin filament polymerization
		19321	5.4634e-05	0.00046408	57	291	9214	79366	pentose metabolic process
		105	5.7509e-05	0.00048314	15	43	9214	79366	histidine biosynthetic process
		9075	5.7509e-05	0.00048314	15	43	9214	79366	histidine family amino acid metabolic process
		9076	5.7509e-05	0.00048314	15	43	9214	79366	histidine family amino acid biosynthetic process
		6547	5.7509e-05	0.00048314	15	43	9214	79366	histidine metabolic process
		45488	6.7819e-05	0.0005682	53	267	9214	79366	pectin metabolic process
		30003	7.5311e-05	0.00062923	121	741	9214	79366	cellular cation homeostasis
		46185	7.6024e-05	0.00063347	68	368	9214	79366	aldehyde catabolic process
		19217	8.476e-05	0.00070434	13	35	9214	79366	regulation of fatty acid metabolic process
		48468	8.922e-05	0.00073939	412	2978	9214	79366	cell development
		9416	9.388e-05	0.00077591	611	4570	9214	79366	response to light stimulus
		51789	9.4423e-05	0.00077829	257	1768	9214	79366	response to protein stimulus
		90357	0.00011419	0.00092626	5	6	9214	79366	regulation of tryptophan metabolic process
		90358	0.00011419	0.00092626	5	6	9214	79366	positive regulation of tryptophan metabolic process
		33240	0.00011419	0.00092626	5	6	9214	79366	positive regulation of cellular amine metabolic process
		45764	0.00011419	0.00092626	5	6	9214	79366	positive regulation of cellular amino acid metabolic process
		50687	0.00011419	0.00092626	5	6	9214	79366	negative regulation of defense response to virus
		2698	0.00011419	0.00092626	5	6	9214	79366	negative regulation of immune effector process
		10035	0.00011472	0.00092806	612	4587	9214	79366	response to inorganic substance
		46578	0.00011751	0.00094568	37	170	9214	79366	regulation of Ras protein signal transduction
		51056	0.00011751	0.00094568	37	170	9214	79366	regulation of small GTPase mediated signal transduction
		45226	0.00012016	0.0009619	10	23	9214	79366	extracellular polysaccharide biosynthetic process
		46379	0.00012016	0.0009619	10	23	9214	79366	extracellular polysaccharide metabolic process
		48608	0.00012253	0.00097833	819	6270	9214	79366	reproductive structure development
		9150	0.00012659	0.0010081	117	721	9214	79366	purine ribonucleotide metabolic process
		19243	0.00013	0.0010326	65	354	9214	79366	methylglyoxal catabolic process to D-lactate
		9741	0.0001359	0.0010766	81	465	9214	79366	response to brassinosteroid stimulus
		46356	0.00014216	0.0011128	28	117	9214	79366	acetyl-CoA catabolic process
		6099	0.00014216	0.0011128	28	117	9214	79366	tricarboxylic acid cycle
		19758	0.00014229	0.0011128	113	694	9214	79366	glycosinolate biosynthetic process
		19761	0.00014229	0.0011128	113	694	9214	79366	glucosinolate biosynthetic process
		16144	0.00014229	0.0011128	113	694	9214	79366	S-glycoside biosynthetic process
		9314	0.00014283	0.0011142	638	4807	9214	79366	response to radiation
		15780	0.0001463	0.0011384	20	72	9214	79366	nucleotide-sugar transport
		46086	0.0001501	0.0011621	6	9	9214	79366	adenosine biosynthetic process
		6169	0.0001501	0.0011621	6	9	9214	79366	adenosine salvage
		48449	0.0001552	0.0011985	111	681	9214	79366	floral organ formation
		31163	0.00015771	0.0012117	67	370	9214	79366	metallo-sulfur cluster assembly
		16226	0.00015771	0.0012117	67	370	9214	79366	iron-sulfur cluster assembly
		32880	0.00016618	0.001271	41	198	9214	79366	regulation of protein localization
		9438	0.00016667	0.001271	65	357	9214	79366	methylglyoxal metabolic process
		51596	0.00016667	0.001271	65	357	9214	79366	methylglyoxal catabolic process
		16138	0.00018023	0.0013508	131	830	9214	79366	glycoside biosynthetic process
		46497	0.00018155	0.0013508	4	4	9214	79366	nicotinate nucleotide metabolic process
		9953	0.00018155	0.0013508	4	4	9214	79366	dorsal/ventral pattern formation
		35404	0.00018155	0.0013508	4	4	9214	79366	histone-serine phosphorylation
		19357	0.00018155	0.0013508	4	4	9214	79366	nicotinate nucleotide biosynthetic process
		19358	0.00018155	0.0013508	4	4	9214	79366	nicotinate nucleotide salvage
		43987	0.00018155	0.0013508	4	4	9214	79366	histone H3-S10 phosphorylation
		43988	0.00018155	0.0013508	4	4	9214	79366	histone H3-S28 phosphorylation
		48262	0.00018155	0.0013508	4	4	9214	79366	determination of dorsal/ventral asymmetry
		48263	0.00018155	0.0013508	4	4	9214	79366	determination of dorsal identity
		19725	0.00019982	0.0014805	194	1305	9214	79366	cellular homeostasis
		10076	0.00019995	0.0014805	12	33	9214	79366	maintenance of floral meristem identity
		9965	0.00020431	0.0015091	212	1443	9214	79366	leaf morphogenesis
		6629	0.00023776	0.001752	827	6371	9214	79366	lipid metabolic process
		6089	0.00025132	0.0018474	66	369	9214	79366	lactate metabolic process
		30832	0.00029365	0.0021483	16	54	9214	79366	regulation of actin filament length
		8064	0.00029365	0.0021483	16	54	9214	79366	regulation of actin polymerization or depolymerization
		52325	0.00030171	0.002202	9	21	9214	79366	cell wall pectin biosynthetic process
		48443	0.00031058	0.0022559	110	686	9214	79366	stamen development
		48466	0.00031058	0.0022559	110	686	9214	79366	androecium development
		6261	0.00031279	0.0022666	138	893	9214	79366	DNA-dependent DNA replication
		7051	0.0003179	0.0022982	39	191	9214	79366	spindle organization
		42364	0.00033805	0.0024381	40	198	9214	79366	water-soluble vitamin biosynthetic process
		16570	0.00034266	0.0024655	208	1426	9214	79366	histone modification
		33013	0.00034395	0.002469	119	754	9214	79366	tetrapyrrole metabolic process
		10389	0.00036414	0.0026078	52	278	9214	79366	regulation of G2/M transition of mitotic cell cycle
		46173	0.00036798	0.0026292	49	258	9214	79366	polyol biosynthetic process
		9144	0.00038388	0.0027237	104	646	9214	79366	purine nucleoside triphosphate metabolic process
		9199	0.00038388	0.0027237	104	646	9214	79366	ribonucleoside triphosphate metabolic process
		9205	0.00038388	0.0027237	104	646	9214	79366	purine ribonucleoside triphosphate metabolic process
		32312	0.00039407	0.0027895	18	66	9214	79366	regulation of ARF GTPase activity
		90354	0.00040151	0.0028291	10	26	9214	79366	regulation of auxin metabolic process
		43242	0.00040151	0.0028291	10	26	9214	79366	negative regulation of protein complex disassembly
		51239	0.0004322	0.0030383	396	2910	9214	79366	regulation of multicellular organismal process
		31329	0.00045367	0.003182	44	227	9214	79366	regulation of cellular catabolic process
		48588	0.00045603	0.0031911	257	1814	9214	79366	developmental cell growth
		226	0.00048944	0.0034171	166	1114	9214	79366	microtubule cytoskeleton organization
		45333	0.00054823	0.0038188	83	500	9214	79366	cellular respiration
		70646	0.00054989	0.0038218	116	741	9214	79366	protein modification by small protein removal
		71554	0.00057147	0.0039627	510	3837	9214	79366	cell wall organization or biogenesis
		6260	0.00059079	0.0040874	165	1111	9214	79366	DNA replication
		9141	0.00059469	0.0041051	104	654	9214	79366	nucleoside triphosphate metabolic process
		6021	0.00059623	0.0041065	41	210	9214	79366	inositol biosynthetic process
		6487	0.0006679	0.0045494	76	453	9214	79366	protein amino acid N-linked glycosylation
		51494	0.0006697	0.0045494	12	37	9214	79366	negative regulation of cytoskeleton organization
		46129	0.00067074	0.0045494	6	11	9214	79366	purine ribonucleoside biosynthetic process
		42451	0.00067074	0.0045494	6	11	9214	79366	purine nucleoside biosynthetic process
		6166	0.00067074	0.0045494	6	11	9214	79366	purine ribonucleoside salvage
		43174	0.00067074	0.0045494	6	11	9214	79366	nucleoside salvage
		51225	0.00067095	0.0045494	37	185	9214	79366	spindle assembly
		45038	0.00067536	0.0045691	9	23	9214	79366	protein import into chloroplast thylakoid membrane
		48589	0.00068602	0.004631	325	2363	9214	79366	developmental growth
		43254	0.00070511	0.004732	18	69	9214	79366	regulation of protein complex assembly
		32271	0.00070511	0.004732	18	69	9214	79366	regulation of protein polymerization
		6778	0.00070562	0.004732	116	746	9214	79366	porphyrin metabolic process
		9593	0.00075169	0.0050299	19	75	9214	79366	detection of chemical stimulus
		33478	0.00075857	0.0050433	8	19	9214	79366	UDP-rhamnose metabolic process
		10253	0.00075857	0.0050433	8	19	9214	79366	UDP-rhamnose biosynthetic process
		6164	0.00075864	0.0050433	86	527	9214	79366	purine nucleotide biosynthetic process
		9071	0.0007766	0.0051515	43	226	9214	79366	serine family amino acid catabolic process
		16137	0.00079448	0.0052587	158	1065	9214	79366	glycoside metabolic process
		34067	0.00082349	0.0054272	4	5	9214	79366	protein localization in Golgi apparatus
		45053	0.00082349	0.0054272	4	5	9214	79366	protein retention in Golgi apparatus
		44248	0.00083024	0.0054452	834	6501	9214	79366	cellular catabolic process
		46394	0.00083156	0.0054452	577	4398	9214	79366	carboxylic acid biosynthetic process
		16053	0.00083156	0.0054452	577	4398	9214	79366	organic acid biosynthetic process
		34613	0.00083511	0.0054567	583	4447	9214	79366	cellular protein localization
		9615	0.00089083	0.0058084	112	721	9214	79366	response to virus
		61024	0.000895	0.0058109	308	2238	9214	79366	membrane organization
		16044	0.000895	0.0058109	308	2238	9214	79366	cellular membrane organization
		9658	0.00090236	0.0058462	132	871	9214	79366	chloroplast organization
		48569	0.00090785	0.0058693	379	2804	9214	79366	post-embryonic organ development
		32958	0.00093531	0.0060088	40	208	9214	79366	inositol phosphate biosynthetic process
		33517	0.00093531	0.0060088	40	208	9214	79366	myo-inositol hexakisphosphate metabolic process
		10264	0.00093531	0.0060088	40	208	9214	79366	myo-inositol hexakisphosphate biosynthetic process
		9396	0.00095011	0.006091	17	65	9214	79366	folic acid and derivative biosynthetic process
		51336	0.0009959	0.0063713	42	222	9214	79366	regulation of hydrolase activity
		35466	0.0010231	0.0065314	103	657	9214	79366	regulation of signaling pathway
		42775	0.0010599	0.0067526	19	77	9214	79366	mitochondrial ATP synthesis coupled electron transport
		6811	0.0010698	0.0068013	493	3729	9214	79366	ion transport
		9826	0.0010756	0.0068098	248	1771	9214	79366	unidimensional cell growth
		60560	0.0010756	0.0068098	248	1771	9214	79366	developmental growth involved in morphogenesis
		43161	0.0011359	0.0071636	86	534	9214	79366	proteasomal ubiquitin-dependent protein catabolic process
		6122	0.0011362	0.0071636	8	20	9214	79366	mitochondrial electron transport, ubiquinol to cytochrome c
		8213	0.0011614	0.0072926	172	1182	9214	79366	protein amino acid alkylation
		6479	0.0011614	0.0072926	172	1182	9214	79366	protein amino acid methylation
		7017	0.0011742	0.007358	195	1360	9214	79366	microtubule-based process
		910	0.0011818	0.0073903	147	991	9214	79366	cytokinesis
		6519	0.0012182	0.0076026	635	4891	9214	79366	cellular amino acid and derivative metabolic process
		50801	0.0012265	0.0076388	155	1053	9214	79366	ion homeostasis
		44087	0.0012508	0.0077742	19	78	9214	79366	regulation of cellular component biogenesis
		15994	0.0012677	0.0078631	100	639	9214	79366	chlorophyll metabolic process
		6325	0.0012822	0.0079369	297	2164	9214	79366	chromatin organization
		15980	0.0012897	0.0079675	94	595	9214	79366	energy derivation by oxidation of organic compounds
		16568	0.0013113	0.0080844	245	1754	9214	79366	chromatin modification
		9932	0.0013529	0.0083241	200	1403	9214	79366	cell tip growth
		15718	0.0013603	0.008353	9	25	9214	79366	monocarboxylic acid transport
		70727	0.0014509	0.0088913	596	4582	9214	79366	cellular macromolecule localization
		10646	0.0014845	0.0090793	102	657	9214	79366	regulation of cell communication
		6886	0.001518	0.0092655	568	4356	9214	79366	intracellular protein transport
		6546	0.0015266	0.0092996	41	220	9214	79366	glycine catabolic process
		51607	0.0015797	0.0096036	89	562	9214	79366	defense response to virus
		9435	0.0016497	0.010009	8	21	9214	79366	NAD biosynthetic process
		16556	0.0016683	0.010102	47	262	9214	79366	mRNA modification
		22414	0.0017195	0.010392	1036	8220	9214	79366	reproductive process
		6694	0.0017637	0.010638	131	879	9214	79366	steroid biosynthetic process
		9854	0.001771	0.010655	5	9	9214	79366	oxidative photosynthetic carbon pathway
		6544	0.0017736	0.010655	45	249	9214	79366	glycine metabolic process
		9073	0.0017889	0.010726	60	354	9214	79366	aromatic amino acid family biosynthetic process
		16485	0.0018118	0.010842	25	117	9214	79366	protein processing
		32956	0.0018493	0.011024	16	63	9214	79366	regulation of actin cytoskeleton organization
		32970	0.0018493	0.011024	16	63	9214	79366	regulation of actin filament-based process
		30308	0.0018679	0.011113	9	26	9214	79366	negative regulation of cell growth
		48646	0.0018853	0.011195	186	1304	9214	79366	anatomical structure formation involved in morphogenesis
		46417	0.001898	0.011248	61	362	9214	79366	chorismate metabolic process
		32350	0.0019207	0.011343	11	36	9214	79366	regulation of hormone metabolic process
		32875	0.0019215	0.011343	23	105	9214	79366	regulation of DNA endoreduplication
		16572	0.0019408	0.011416	46	257	9214	79366	histone phosphorylation
		19757	0.0019487	0.011416	127	851	9214	79366	glycosinolate metabolic process
		19760	0.0019487	0.011416	127	851	9214	79366	glucosinolate metabolic process
		16143	0.0019487	0.011416	127	851	9214	79366	S-glycoside metabolic process
		16925	0.0019944	0.011661	21	93	9214	79366	protein sumoylation
		9163	0.0020263	0.011803	6	13	9214	79366	nucleoside biosynthetic process
		42455	0.0020263	0.011803	6	13	9214	79366	ribonucleoside biosynthetic process
		6521	0.0021201	0.012326	13	47	9214	79366	regulation of cellular amino acid metabolic process
		16569	0.0021673	0.012576	229	1645	9214	79366	covalent chromatin modification
		18105	0.0022421	0.012911	4	6	9214	79366	peptidyl-serine phosphorylation
		18209	0.0022421	0.012911	4	6	9214	79366	peptidyl-serine modification
		80006	0.0022421	0.012911	4	6	9214	79366	internode patterning
		48457	0.0022421	0.012911	4	6	9214	79366	floral whorl morphogenesis
		6949	0.0022461	0.012911	22	100	9214	79366	syncytium formation
		32787	0.0023714	0.013605	755	5916	9214	79366	monocarboxylic acid metabolic process
		22402	0.0023886	0.013679	289	2124	9214	79366	cell cycle process
		51656	0.0024082	0.013765	63	380	9214	79366	establishment of organelle localization
		16579	0.0024367	0.013902	38	205	9214	79366	protein deubiquitination
		33036	0.0024647	0.014036	777	6100	9214	79366	macromolecule localization
		6120	0.002516	0.014274	9	27	9214	79366	mitochondrial electron transport, NADH to ubiquinone
		15976	0.002516	0.014274	9	27	9214	79366	carbon utilization
		8202	0.0025209	0.014276	142	972	9214	79366	steroid metabolic process
		19359	0.002536	0.014335	10	32	9214	79366	nicotinamide nucleotide biosynthetic process
		42793	0.0026264	0.014818	44	247	9214	79366	transcription from plastid promoter
		16126	0.0026335	0.014831	100	654	9214	79366	sterol biosynthetic process
		6259	0.0026861	0.0151	343	2561	9214	79366	DNA metabolic process
		43622	0.0027021	0.015153	19	83	9214	79366	cortical microtubule organization
		8356	0.0027056	0.015153	18	77	9214	79366	asymmetric cell division
		42335	0.0027249	0.015234	35	186	9214	79366	cuticle development
		3	0.002772	0.015469	1050	8372	9214	79366	reproduction
		3002	0.0027973	0.015582	135	921	9214	79366	regionalization
		9639	0.0029761	0.016528	219	1577	9214	79366	response to red or far red light
		51644	0.0029781	0.016528	61	369	9214	79366	plastid localization
		272	0.0030695	0.017004	44	249	9214	79366	polysaccharide catabolic process
		7049	0.0031294	0.017305	350	2624	9214	79366	cell cycle
		32012	0.003142	0.017343	18	78	9214	79366	regulation of ARF protein signal transduction
		19852	0.0031718	0.017445	13	49	9214	79366	L-ascorbic acid metabolic process
		19853	0.0031718	0.017445	13	49	9214	79366	L-ascorbic acid biosynthetic process
		9652	0.0031994	0.017471	6	14	9214	79366	thigmotropism
		80140	0.0031994	0.017471	6	14	9214	79366	regulation of jasmonic acid metabolic process
		2832	0.0031994	0.017471	6	14	9214	79366	negative regulation of response to biotic stimulus
		43901	0.0031994	0.017471	6	14	9214	79366	negative regulation of multi-organism process
		19464	0.0032133	0.017516	8	23	9214	79366	glycine decarboxylation via glycine cleavage system
		45792	0.0032648	0.017765	10	33	9214	79366	negative regulation of cell size
		9109	0.0032797	0.017814	29	148	9214	79366	coenzyme catabolic process
		10564	0.0033262	0.018024	94	614	9214	79366	regulation of cell cycle process
		46653	0.0033302	0.018024	9	28	9214	79366	tetrahydrofolate metabolic process
		51301	0.0034802	0.018803	191	1362	9214	79366	cell division
		48878	0.0035042	0.018899	175	1237	9214	79366	chemical homeostasis
		7346	0.0035468	0.019095	69	430	9214	79366	regulation of mitotic cell cycle
		16125	0.0036144	0.019425	102	676	9214	79366	sterol metabolic process
		51640	0.0037079	0.019893	85	549	9214	79366	organelle localization
		51493	0.0037432	0.020047	22	104	9214	79366	regulation of cytoskeleton organization
		9902	0.0038639	0.020621	60	366	9214	79366	chloroplast relocation
		51667	0.0038639	0.020621	60	366	9214	79366	establishment of plastid localization
		9933	0.0038981	0.020767	141	976	9214	79366	meristem structural organization
		48532	0.0040138	0.021346	144	1000	9214	79366	anatomical structure arrangement
		45926	0.004051	0.021507	14	56	9214	79366	negative regulation of growth
		7015	0.0041833	0.022171	96	634	9214	79366	actin filament organization
		19674	0.004335	0.022935	8	24	9214	79366	NAD metabolic process
		42592	0.0046723	0.024676	262	1935	9214	79366	homeostatic process
		48441	0.0046883	0.024676	66	413	9214	79366	petal development
		48465	0.0046883	0.024676	66	413	9214	79366	corolla development
		51409	0.00475	0.024873	4	7	9214	79366	response to nitrosative stress
		51410	0.00475	0.024873	4	7	9214	79366	detoxification of nitrogen compound
		19365	0.00475	0.024873	4	7	9214	79366	pyridine nucleotide salvage
		46383	0.0048124	0.025093	6	15	9214	79366	dTDP-rhamnose metabolic process
		19305	0.0048124	0.025093	6	15	9214	79366	dTDP-rhamnose biosynthetic process
		3006	0.0048168	0.025093	968	7732	9214	79366	reproductive developmental process
		16571	0.0049661	0.025827	163	1154	9214	79366	histone methylation
		30036	0.0052621	0.02732	109	738	9214	79366	actin cytoskeleton organization
		18196	0.0053146	0.027499	5	11	9214	79366	peptidyl-asparagine modification
		18279	0.0053146	0.027499	5	11	9214	79366	protein amino acid N-linked glycosylation via asparagine
		55080	0.0053261	0.027512	140	977	9214	79366	cation homeostasis
		6518	0.0055383	0.02856	27	140	9214	79366	peptide metabolic process
		16120	0.0055677	0.028663	9	30	9214	79366	carotene biosynthetic process
		45337	0.0057125	0.029212	3	4	9214	79366	farnesyl diphosphate biosynthetic process
		42276	0.0057125	0.029212	3	4	9214	79366	error-prone translesion synthesis
		46886	0.0057125	0.029212	3	4	9214	79366	positive regulation of hormone biosynthetic process
		10601	0.0057125	0.029212	3	4	9214	79366	positive regulation of auxin biosynthetic process
		10077	0.0058526	0.029879	11	41	9214	79366	maintenance of inflorescence meristem identity
		71555	0.0058803	0.02997	338	2556	9214	79366	cell wall organization
		51026	0.0062809	0.031959	12	47	9214	79366	chiasma assembly
		18193	0.0063016	0.03201	323	2438	9214	79366	peptidyl-amino acid modification
		51604	0.0063588	0.032247	55	338	9214	79366	protein maturation
		6163	0.0063981	0.032393	125	866	9214	79366	purine nucleotide metabolic process
		46085	0.0069512	0.035077	6	16	9214	79366	adenosine metabolic process
		46500	0.0069512	0.035077	6	16	9214	79366	S-adenosylmethionine metabolic process
		9958	0.0070659	0.035597	21	103	9214	79366	positive gravitropism
		43648	0.0072425	0.036427	79	518	9214	79366	dicarboxylic acid metabolic process
		9110	0.0073736	0.037026	43	254	9214	79366	vitamin biosynthetic process
		43101	0.0074536	0.037366	8	26	9214	79366	purine salvage
		10555	0.007507	0.037572	12	48	9214	79366	response to mannitol stimulus
		33238	0.0077135	0.038542	13	54	9214	79366	regulation of cellular amine metabolic process
		31122	0.0077783	0.038803	19	91	9214	79366	cytoplasmic microtubule organization
		10014	0.0078303	0.038999	103	702	9214	79366	meristem initiation
		90329	0.0078509	0.039037	23	117	9214	79366	regulation of DNA-dependent DNA replication
		9310	0.0079269	0.039352	129	903	9214	79366	amine catabolic process
		1558	0.0079607	0.039455	73	475	9214	79366	regulation of cell growth
		19363	0.0079762	0.039468	10	37	9214	79366	pyridine nucleotide biosynthetic process
		278	0.0079904	0.039474	130	911	9214	79366	mitotic cell cycle
		48826	0.0082467	0.040656	5	12	9214	79366	cotyledon morphogenesis
		48442	0.0082695	0.040656	45	270	9214	79366	sepal development
		48464	0.0082695	0.040656	45	270	9214	79366	flower calyx development
		10270	0.0086295	0.04229	4	8	9214	79366	photosystem II oxygen evolving complex assembly
		19307	0.0086295	0.04229	4	8	9214	79366	mannose biosynthetic process
		71478	0.0088934	0.043444	49	300	9214	79366	cellular response to radiation
		71482	0.0088934	0.043444	49	300	9214	79366	cellular response to light stimulus
		10152	0.008913	0.04347	12	49	9214	79366	pollen maturation
		32313	0.0091751	0.044606	18	86	9214	79366	regulation of Rab GTPase activity
		32483	0.0091751	0.044606	18	86	9214	79366	regulation of Rab protein signal transduction
		18208	0.0093054	0.045168	25	132	9214	79366	peptidyl-proline modification
		32270	0.0093309	0.04522	20	99	9214	79366	positive regulation of cellular protein metabolic process
		5513	0.0095326	0.045979	8	27	9214	79366	detection of calcium ion
		30091	0.0095326	0.045979	8	27	9214	79366	protein repair
		10206	0.0095326	0.045979	8	27	9214	79366	photosystem II repair
		42254	0.0096818	0.046625	196	1437	9214	79366	ribosome biogenesis
		1944	0.0097011	0.046645	6	17	9214	79366	vasculature development
		45017	0.009923	0.047559	100	685	9214	79366	glycerolipid biosynthetic process
		413	0.0099264	0.047559	16	74	9214	79366	protein peptidyl-prolyl isomerization
		7021	0.009938	0.047559	7	22	9214	79366	tubulin complex assembly
	Cluster 7	6139	8.7157e-22	2.1772e-18	730	10097	4105	79366	nucleobase, nucleoside, nucleotide and nucleic acid metabolic process
		90304	6.463e-21	8.0723e-18	588	7825	4105	79366	nucleic acid metabolic process
		9658	5.808e-20	4.8362e-17	115	871	4105	79366	chloroplast organization
		45036	6.3071e-18	3.9388e-15	53	258	4105	79366	protein targeting to chloroplast
		43414	1.1926e-16	5.7617e-14	201	2116	4105	79366	macromolecule methylation
		71103	1.3839e-16	5.7617e-14	64	383	4105	79366	DNA conformation change
		9657	1.6367e-16	5.8407e-14	152	1446	4105	79366	plastid organization
		32259	2.5441e-16	7.9439e-14	202	2146	4105	79366	methylation
		6730	1.6619e-15	4.6127e-13	206	2244	4105	79366	one-carbon metabolic process
		6323	5.1046e-15	1.2751e-12	53	300	4105	79366	DNA packaging
		65004	7.3193e-15	1.6622e-12	46	236	4105	79366	protein-DNA complex assembly
		34728	1.0594e-14	2.0357e-12	44	220	4105	79366	nucleosome organization
		6334	1.0594e-14	2.0357e-12	44	220	4105	79366	nucleosome assembly
		6325	2.938e-14	5.2422e-12	196	2164	4105	79366	chromatin organization
		8283	1.1101e-13	1.8487e-11	84	671	4105	79366	cell proliferation
		31497	1.7772e-13	2.7747e-11	49	286	4105	79366	chromatin assembly
		9220	2.1492e-13	3.1581e-11	79	619	4105	79366	pyrimidine ribonucleotide biosynthetic process
		6333	2.617e-13	3.6318e-11	64	448	4105	79366	chromatin assembly or disassembly
		6996	9.5164e-13	1.2512e-10	558	8101	4105	79366	organelle organization
		44085	1.6709e-12	1.9918e-10	395	5400	4105	79366	cellular component biogenesis
		9218	1.6745e-12	1.9918e-10	79	644	4105	79366	pyrimidine ribonucleotide metabolic process
		6221	3.39e-12	3.8492e-10	79	653	4105	79366	pyrimidine nucleotide biosynthetic process
		10467	7.5672e-12	8.1043e-10	430	6042	4105	79366	gene expression
		51276	7.9636e-12	8.1043e-10	224	2728	4105	79366	chromosome organization
		34968	8.1108e-12	8.1043e-10	101	947	4105	79366	histone lysine methylation
		31425	9.6446e-12	9.0854e-10	17	42	4105	79366	chloroplast RNA processing
		6220	9.8201e-12	9.0854e-10	79	667	4105	79366	pyrimidine nucleotide metabolic process
		9451	1.0855e-11	9.2721e-10	126	1292	4105	79366	RNA modification
		34404	1.1135e-11	9.2721e-10	142	1518	4105	79366	nucleobase, nucleoside and nucleotide biosynthetic process
		34654	1.1135e-11	9.2721e-10	142	1518	4105	79366	nucleobase, nucleoside, nucleotide and nucleic acid biosynthetic process
		6260	2.0568e-11	1.6574e-09	112	1111	4105	79366	DNA replication
		9165	2.1423e-11	1.6724e-09	138	1475	4105	79366	nucleotide biosynthetic process
		16070	2.617e-11	1.981e-09	406	5697	4105	79366	RNA metabolic process
		6807	4.1038e-11	2.9626e-09	864	13662	4105	79366	nitrogen compound metabolic process
		34641	4.151e-11	2.9626e-09	844	13306	4105	79366	cellular nitrogen compound metabolic process
		8213	9.8052e-11	6.6199e-09	115	1182	4105	79366	protein amino acid alkylation
		6479	9.8052e-11	6.6199e-09	115	1182	4105	79366	protein amino acid methylation
		42254	6.8657e-10	4.5133e-08	130	1437	4105	79366	ribosome biogenesis
		22613	7.4588e-10	4.7774e-08	132	1468	4105	79366	ribonucleoprotein complex biogenesis
		16571	7.9429e-10	4.9603e-08	110	1154	4105	79366	histone methylation
		3006	8.3291e-10	5.0747e-08	516	7732	4105	79366	reproductive developmental process
		6270	9.4917e-10	5.6453e-08	39	251	4105	79366	DNA-dependent DNA replication initiation
		910	9.9094e-10	5.7567e-08	98	991	4105	79366	cytokinesis
		9260	1.2755e-09	7.2414e-08	97	982	4105	79366	ribonucleotide biosynthetic process
		911	1.7671e-09	9.8092e-08	90	892	4105	79366	cytokinesis by cell plate formation
		6412	1.9685e-09	1.069e-07	181	2230	4105	79366	translation
		7275	2.166e-09	1.1512e-07	896	14517	4105	79366	multicellular organismal development
		33205	3.3834e-09	1.7608e-07	90	904	4105	79366	cell cycle cytokinesis
		6259	3.6731e-09	1.8725e-07	201	2561	4105	79366	DNA metabolic process
		6261	3.9168e-09	1.9569e-07	89	893	4105	79366	DNA-dependent DNA replication
		48608	5.1322e-09	2.5138e-07	425	6270	4105	79366	reproductive structure development
		9791	5.3258e-09	2.5584e-07	528	8046	4105	79366	post-embryonic development
		6364	5.5879e-09	2.6337e-07	95	983	4105	79366	rRNA processing
		16072	6.1761e-09	2.857e-07	95	985	4105	79366	rRNA metabolic process
		51301	7.4563e-09	3.3865e-07	121	1362	4105	79366	cell division
		6606	8.2102e-09	3.6623e-07	68	624	4105	79366	protein import into nucleus
		10557	8.4612e-09	3.7081e-07	154	1859	4105	79366	positive regulation of macromolecule biosynthetic process
		22414	9.4874e-09	4.0861e-07	536	8220	4105	79366	reproductive process
		6275	1.1745e-08	4.9725e-07	61	539	4105	79366	regulation of DNA replication
		32501	1.3137e-08	5.4692e-07	926	15201	4105	79366	multicellular organismal process
		34504	1.3615e-08	5.5755e-07	68	632	4105	79366	protein localization in nucleus
		3	1.5373e-08	6.1146e-07	543	8372	4105	79366	reproduction
		51170	1.5421e-08	6.1146e-07	68	634	4105	79366	nuclear import
		1510	1.6077e-08	6.2752e-07	83	837	4105	79366	RNA methylation
		10604	1.7632e-08	6.776e-07	156	1911	4105	79366	positive regulation of macromolecule metabolic process
		48437	1.8399e-08	6.9637e-07	182	2316	4105	79366	floral organ development
		45893	2.0174e-08	7.411e-07	146	1762	4105	79366	positive regulation of transcription, DNA-dependent
		45941	2.0174e-08	7.411e-07	146	1762	4105	79366	positive regulation of transcription
		48447	2.2614e-08	7.9565e-07	37	258	4105	79366	sepal morphogenesis
		48451	2.2614e-08	7.9565e-07	37	258	4105	79366	petal formation
		48453	2.2614e-08	7.9565e-07	37	258	4105	79366	sepal formation
		51567	2.3213e-08	8.0537e-07	72	694	4105	79366	histone H3-K9 methylation
		34470	2.4079e-08	8.2397e-07	106	1171	4105	79366	ncRNA processing
		51254	2.8549e-08	9.6373e-07	146	1772	4105	79366	positive regulation of RNA metabolic process
		51052	3.1658e-08	1.0544e-06	75	740	4105	79366	regulation of DNA metabolic process
		48438	3.7199e-08	1.2183e-06	157	1949	4105	79366	floral whorl development
		10628	3.7554e-08	1.2183e-06	146	1780	4105	79366	positive regulation of gene expression
		45935	4.2533e-08	1.3621e-06	147	1799	4105	79366	positive regulation of nucleobase, nucleoside, nucleotide and nucleic acid metabolic process
		34660	4.5063e-08	1.4249e-06	130	1542	4105	79366	ncRNA metabolic process
		51173	5.9448e-08	1.8563e-06	147	1809	4105	79366	positive regulation of nitrogen compound metabolic process
		48569	6.1671e-08	1.9019e-06	210	2804	4105	79366	post-embryonic organ development
		43170	7.4664e-08	2.2318e-06	1378	23703	4105	79366	macromolecule metabolic process
		48442	7.505e-08	2.2318e-06	37	270	4105	79366	sepal development
		48464	7.505e-08	2.2318e-06	37	270	4105	79366	flower calyx development
		9834	8.851e-08	2.5832e-06	27	163	4105	79366	secondary cell wall biogenesis
		9908	8.8932e-08	2.5832e-06	210	2818	4105	79366	flower development
		16570	9.2317e-08	2.6507e-06	121	1426	4105	79366	histone modification
		32502	1.043e-07	2.9608e-06	924	15338	4105	79366	developmental process
		48446	1.1753e-07	3.2388e-06	39	298	4105	79366	petal morphogenesis
		9891	1.1799e-07	3.2388e-06	179	2332	4105	79366	positive regulation of biosynthetic process
		31328	1.1799e-07	3.2388e-06	179	2332	4105	79366	positive regulation of cellular biosynthetic process
		31325	1.4078e-07	3.8224e-06	182	2386	4105	79366	positive regulation of cellular metabolic process
		51169	1.6356e-07	4.3465e-06	81	855	4105	79366	nuclear transport
		6913	1.6356e-07	4.3465e-06	81	855	4105	79366	nucleocytoplasmic transport
		9790	1.8903e-07	4.9705e-06	194	2589	4105	79366	embryonic development
		34645	2.5628e-07	6.6687e-06	569	9017	4105	79366	cellular macromolecule biosynthetic process
		9893	2.7184e-07	7.0006e-06	182	2410	4105	79366	positive regulation of metabolic process
		48441	4.4526e-07	1.1235e-05	47	413	4105	79366	petal development
		48465	4.4526e-07	1.1235e-05	47	413	4105	79366	corolla development
		9812	4.603e-07	1.1498e-05	50	452	4105	79366	flavonoid metabolic process
		16568	5.4502e-07	1.348e-05	139	1754	4105	79366	chromatin modification
		48522	5.8416e-07	1.4306e-05	225	3140	4105	79366	positive regulation of cellular process
		44036	7.7682e-07	1.884e-05	105	1243	4105	79366	cell wall macromolecule metabolic process
		6399	1.0346e-06	2.4849e-05	57	558	4105	79366	tRNA metabolic process
		10224	1.0694e-06	2.5441e-05	46	413	4105	79366	response to UV-B
		48518	1.1926e-06	2.8105e-05	250	3588	4105	79366	positive regulation of biological process
		9259	1.2061e-06	2.8157e-05	110	1331	4105	79366	ribonucleotide metabolic process
		48856	1.2638e-06	2.9231e-05	765	12662	4105	79366	anatomical structure development
		9813	1.395e-06	3.1971e-05	46	417	4105	79366	flavonoid biosynthetic process
		44260	1.8291e-06	4.1538e-05	1243	21514	4105	79366	cellular macromolecule metabolic process
		6302	1.8835e-06	4.2386e-05	42	370	4105	79366	double-strand break repair
		9886	1.9026e-06	4.2436e-05	142	1843	4105	79366	post-embryonic morphogenesis
		6396	2.1723e-06	4.8021e-05	226	3216	4105	79366	RNA processing
		16569	2.3223e-06	5.0886e-05	129	1645	4105	79366	covalent chromatin modification
		9793	2.3557e-06	5.1171e-05	168	2267	4105	79366	embryonic development ending in seed dormancy
		22402	2.4873e-06	5.3563e-05	159	2124	4105	79366	cell cycle process
		51726	2.9255e-06	6.246e-05	99	1189	4105	79366	regulation of cell cycle
		33365	3.1056e-06	6.5743e-05	92	1085	4105	79366	protein localization in organelle
		6820	3.1563e-06	6.6256e-05	109	1344	4105	79366	anion transport
		48316	4.4998e-06	9.3671e-05	200	2818	4105	79366	seed development
		9117	4.7605e-06	9.8278e-05	199	2804	4105	79366	nucleotide metabolic process
		48513	5.3605e-06	0.00010887	501	8034	4105	79366	organ development
		48731	5.3605e-06	0.00010887	501	8034	4105	79366	system development
		6753	5.8016e-06	0.00011687	199	2813	4105	79366	nucleoside phosphate metabolic process
		9561	6.0334e-06	0.00012057	64	690	4105	79366	megagametogenesis
		16556	6.6857e-06	0.00013255	32	262	4105	79366	mRNA modification
		31567	7.1468e-06	0.00014057	4	4	4105	79366	cell size control checkpoint
		19419	7.4457e-06	0.00014531	7	16	4105	79366	sulfate reduction
		9059	7.7217e-06	0.00014953	574	9368	4105	79366	macromolecule biosynthetic process
		17038	7.8484e-06	0.00015081	112	1419	4105	79366	protein import
		51028	9.156e-06	0.00017327	32	266	4105	79366	mRNA transport
		6406	9.156e-06	0.00017327	32	266	4105	79366	mRNA export from nucleus
		6605	9.5595e-06	0.00017955	258	3830	4105	79366	protein targeting
		55086	1.05e-05	0.00019574	204	2924	4105	79366	nucleobase, nucleoside and nucleotide metabolic process
		9887	1.1298e-05	0.00020905	172	2397	4105	79366	organ morphogenesis
		9668	1.3821e-05	0.00025201	63	694	4105	79366	plastid membrane organization
		10027	1.3821e-05	0.00025201	63	694	4105	79366	thylakoid membrane organization
		724	1.4464e-05	0.00025993	29	235	4105	79366	double-strand break repair via homologous recombination
		725	1.4464e-05	0.00025993	29	235	4105	79366	recombinational repair
		50657	1.5287e-05	0.00026518	34	298	4105	79366	nucleic acid transport
		50658	1.5287e-05	0.00026518	34	298	4105	79366	RNA transport
		51236	1.5287e-05	0.00026518	34	298	4105	79366	establishment of RNA localization
		6403	1.5287e-05	0.00026518	34	298	4105	79366	RNA localization
		6405	1.5287e-05	0.00026518	34	298	4105	79366	RNA export from nucleus
		18160	1.8127e-05	0.00031228	5	8	4105	79366	peptidyl-pyrromethane cofactor linkage
		46148	1.8566e-05	0.00031767	81	968	4105	79366	pigment biosynthetic process
		42026	1.9718e-05	0.00033507	12	55	4105	79366	protein refolding
		10154	2.3001e-05	0.00038822	202	2929	4105	79366	fruit development
		42306	2.3869e-05	0.0003975	6	13	4105	79366	regulation of protein import into nucleus
		10254	2.3869e-05	0.0003975	6	13	4105	79366	nectary development
		9553	2.4219e-05	0.00040066	78	930	4105	79366	embryo sac development
		48481	2.6554e-05	0.0004364	61	680	4105	79366	ovule development
		16043	2.7057e-05	0.00044175	735	12403	4105	79366	cellular component organization
		7276	2.8646e-05	0.00046467	63	711	4105	79366	gamete generation
		48444	3.2734e-05	0.00052416	69	803	4105	79366	floral organ morphogenesis
		48563	3.2734e-05	0.00052416	69	803	4105	79366	post-embryonic organ morphogenesis
		9560	3.6608e-05	0.00058027	49	515	4105	79366	embryo sac egg cell differentiation
		42793	3.6807e-05	0.00058027	29	247	4105	79366	transcription from plastid promoter
		51168	3.6935e-05	0.00058027	34	311	4105	79366	nuclear export
		226	4.1228e-05	0.00064367	89	1114	4105	79366	microtubule cytoskeleton organization
		7292	5.6503e-05	0.00087667	49	524	4105	79366	female gamete generation
		6310	5.7416e-05	0.00088534	71	848	4105	79366	DNA recombination
		19953	6.223e-05	0.00095368	75	911	4105	79366	sexual reproduction
		7017	8.8159e-05	0.0013428	103	1360	4105	79366	microtubule-based process
		15706	8.9374e-05	0.0013531	69	830	4105	79366	nitrate transport
		44249	9.0729e-05	0.0013653	1099	19283	4105	79366	cellular biosynthetic process
		31163	0.00011403	0.0016955	37	370	4105	79366	metallo-sulfur cluster assembly
		16226	0.00011403	0.0016955	37	370	4105	79366	iron-sulfur cluster assembly
		10087	0.0001295	0.0019141	39	400	4105	79366	phloem or xylem histogenesis
		15712	0.00013114	0.001927	5	11	4105	79366	hexose phosphate transport
		6886	0.00013997	0.0020448	279	4356	4105	79366	intracellular protein transport
		48440	0.00014267	0.002072	81	1029	4105	79366	carpel development
		46283	0.00016763	0.0024204	26	230	4105	79366	anthocyanin metabolic process
		6305	0.00017014	0.0024286	54	622	4105	79366	DNA alkylation
		6306	0.00017014	0.0024286	54	622	4105	79366	DNA methylation
		9292	0.00017388	0.002454	16	110	4105	79366	genetic transfer
		9294	0.00017388	0.002454	16	110	4105	79366	DNA mediated transformation
		10167	0.00020495	0.0028763	66	808	4105	79366	response to nitrate
		10036	0.00020725	0.0028784	7	25	4105	79366	response to boron
		6304	0.00020741	0.0028784	54	627	4105	79366	DNA modification
		6414	0.0002231	0.0030791	20	159	4105	79366	translational elongation
		34613	0.00024292	0.0033342	282	4447	4105	79366	cellular protein localization
		10383	0.00024491	0.0033391	72	906	4105	79366	cell wall polysaccharide metabolic process
		31540	0.00024596	0.0033391	10	51	4105	79366	regulation of anthocyanin biosynthetic process
		48467	0.00024828	0.0033525	83	1079	4105	79366	gynoecium development
		15698	0.00028769	0.0038637	84	1100	4105	79366	inorganic anion transport
		19222	0.00030002	0.0040077	714	12277	4105	79366	regulation of metabolic process
		10468	0.0003026	0.0040207	594	10075	4105	79366	regulation of gene expression
		9058	0.00031483	0.0041395	1138	20182	4105	79366	biosynthetic process
		42991	0.00031485	0.0041395	19	151	4105	79366	transcription factor import into nucleus
		18065	0.0003348	0.0043787	5	13	4105	79366	protein-cofactor linkage
		9113	0.0003578	0.0046551	9	44	4105	79366	purine base biosynthetic process
		70727	0.00036357	0.0047056	288	4582	4105	79366	cellular macromolecule localization
		45490	0.00039395	0.0050466	6	20	4105	79366	pectin catabolic process
[truncated: 6,113 more rows]
