# Supplementary material for: Comparative transcriptome and co-expression network analysis revealed the genes associated with senescence and polygalacturonase activity involved in pod shattering of rapeseed
Source: Biotechnol Biofuels Bioprod. 2023 Feb 7;16:20. doi: 10.1186/s13068-023-02275-6 (PMC9906875; doi:10.1186/s13068-023-02275-6)
Supplement: Supplementary file 16 — Additional file 16: Table S8. Expression values of pod shattering regulatory genes at six developmental stages in two B. napus accessions. [file 13068_2023_2275_MOESM16_ESM.xlsx]

## Sheet: Sheet1
Additional Table S8. Expression values of pod shattering regulatory genes at six developmental stages in two B. napus accessions.
Gene names	P22_14	P22-21	P22_28	P22_35	P22_42	P22_49	P124_14	P124-21	P124_28	P124_35	P124_42	P124_49
Bna.A07PG1	1.42487	5.76239	5.63169	4.84164	5.00617	7.07782	5.24639	4.4186	5.15152	4.22528	6.32714	6.71843
Bna.A09PG1	0.0198334	0.040453	0.0408897	0	0.402507	1.07469	0.0199594	0	0	0.161513	1.8236	2.56189
Bna.C04PG1	0.0311138	0.0763074	0.0623904	0.278317	0	0.080334	0.0305425	0.121685	0.0473919	0	0.0157472	0.047925
Bna.C08PG1	0	0.0204558	0.0973555	0	3.04041	2.93862	0	0	0.0786819	0.232648	3.74443	5.33671
Bna.CnnPG1	0.0916209	1.23258	1.17795	0.841769	1.04424	5.20271	3.68627	3.09214	3.84931	3.40979	5.01261	5.08854
Bna.A04PG2	0.0462083	0	0	0	0	0	0	0.0467751	0	0	0	0
Bna.A05PG2	0	0.0208641	0.0619446	0	0	0.0219296	0.0207169	0	0.0430294	0.0214358	0	0.146014
Bna.C04PG2-1	0	0	0	0	0	0	0	0	0	0	0	0
Bna.C04PG2-2	0	0	0	0	0	0	0	0	0	0	0	0
Bna.A04SHP1	3.10312	2.23153	2.31824	1.81289	1.25375	2.33139	2.76423	1.95261	1.93923	1.45485	2.26663	1.63382
Bna.A07SHP1	2.38788	1.85009	1.86136	1.26472	0.757803	1.03887	3.66328	2.80161	2.89122	2.37485	1.874	0.893147
Bna.A09SHP1	3.31239	2.27515	2.55864	2.00529	1.34023	1.66796	3.03745	1.7416	1.98066	1.30374	1.8718	2.48176
Bna.C04SHP1	3.59809	3.25512	3.52787	3.08315	1.79703	2.79964	3.20396	2.60688	2.66686	1.69475	2.53982	2.5219
Bna.C06SHP1-1	3.39114	2.18104	2.32418	1.5481	1.13384	1.15737	3.39877	2.9434	2.92373	2.18275	1.87187	0.919772
Bna.C06SHP1-2	0	0.0685543	0	0	0	0	0	0	0.069363	0	0	0
Bna.C08SHP1	2.50544	2.25362	2.06372	1.21483	0.881409	1.92251	2.0027	1.36535	1.50072	0.920798	1.9817	2.52484
Bna.C09SHP1	0	0	0	0	0	0	0	0	0	0	0	0
Bna.A05SHP2-1	5.70888	4.45958	4.14499	2.89347	2.1314	1.95865	5.99545	5.28416	4.87139	3.48041	3.06627	2.48821
Bna.A05SHP2-2	0.218576	0.149579	0.0399134	0.0789337	0.0406619	0.157308	0.183389	0.186552	0.0782702	0	0	0
Bna.C04SHP2	5.18133	4.27218	4.0636	3.04196	2.32568	1.76868	5.72399	5.38534	5.21819	3.49534	3.22049	2.76104
Bna.C08SHP2	2.74041	2.69103	2.22041	1.20346	0.573283	1.99793	2.58559	1.45524	1.67853	0.957862	1.57049	2.62735
Bna.UnnSHP2	4.09102	3.01779	2.7395	2.04241	1.36301	0.732691	4.31543	3.72675	3.57269	2.34288	1.73808	1.20432
Bna.A03IND	2.61105	3.97351	3.16306	3.26173	2.94151	4.94889	3.01677	2.37859	3.39341	2.429	4.1526	5.27669
Bna.C03IND	3.12848	4.53744	3.25321	3.45476	2.96932	4.10957	2.69116	2.27173	3.40163	1.9782	3.55637	4.40276
Bna.A04ALC	0	0	0	0	0	0	0	0	0	0	0	0
Bna.A07ALC	1.59637	0.89062	0.83897	0.602549	0.13179	0.0343276	2.15453	0.327185	0.685019	0.363814	0.214575	0.251238
Bna.C02ALC	0	0.176353	0.336784	0.181045	0	0	0	0	0.0922209	0	0	0
Bna.C04ALC-1	0	0	0.0641945	0	0	0.0658472	0.180231	0.182576	0	0	0	0
Bna.C04ALC-2	0.623444	1.23864	1.11012	1.06263	0.448826	0.433553	0.993899	1.86235	1.68518	0.916153	0.645291	0.920517
Bna.C07ALC	3.01918	2.02077	1.9769	1.62624	1.56918	0.620219	2.84598	2.50157	2.27623	1.87867	1.05606	1.02243
Bna.A03RPL	3.01376	2.96793	2.87255	2.27323	1.51385	1.44431	2.26432	1.44675	1.4191	1.41661	1.52079	1.70542
Bna.A10RPL	3.54924	3.3648	3.13614	2.422	2.24277	3.25587	3.68821	2.69814	3.00647	2.05525	2.47049	3.65812
Bna.AnnRPL	3.76735	3.5747	3.63703	3.10205	2.64908	3.08862	3.71817	2.75005	3.03251	2.0154	2.70485	3.51547
Bna.C02RPL	0.720312	0.760852	0.71488	0.242527	0.453838	0.582185	0.0138906	0.028312	0.152898	0.156271	0.224993	0.879263
BnaC03RPL	0.0168615	0	0	0	0.0354621	0.0530904	1.72012	1.34345	1.22977	0.876521	0.915652	1.00937
Bna.CnnRPL	3.613	3.53947	3.40894	2.40727	2.44793	2.71131	3.72542	2.7328	3.21094	1.94794	2.547	3.33494
Bna.A01AP2	3.92885	3.30818	2.54135	2.01873	1.82054	1.1739	2.91291	3.7237	3.37674	1.89563	1.28008	1.23621
Bna.A03AP2	3.07727	2.66336	2.4659	1.86153	1.96284	1.29086	3.16068	3.28408	3.02193	1.91702	2.11087	1.78664
Bna.C01AP2	3.4996	3.14085	2.57523	1.58432	1.50966	1.36674	3.38223	3.79074	3.36749	2.16969	1.46322	1.45418
Bna.CnnAP2	3.64533	2.69399	2.56505	1.99811	1.43545	1.16985	3.07899	2.8822	2.632	1.42467	1.95401	2.02469
Bna.CnnAP2	3.33566	2.5605	2.36711	1.64749	1.6239	0.992523	3.37719	3.61466	3.3039	1.71906	1.71652	1.82628
Bna.A05NST1	2.65558	3.98478	2.93726	1.7445	0.995221	0.311523	3.09181	2.16515	3.33106	1.63857	0.88878	1.27848
Bna.AnnNST1	3.5016	3.73238	2.90778	1.76511	0.752139	1.67765	3.10562	2.3393	2.40435	0.89357	1.08959	2.02155
Bna.C04NST1-1	3.27774	4.57072	2.78002	1.98089	0.289288	0	3.68306	2.21196	3.08839	1.06799	0.280068	0.151556
Bna.C04NST1-2	3.05741	4.56682	3.57995	2.19496	1.57156	1.48496	3.80588	3.49097	3.8787	2.33371	1.58645	2.74607
Bna.A05NST3	0.576489	0.619841	0.524907	0	0.329203	0.256188	0.743252	1.69543	2.09891	1.51375	1.73726	2.54149
Bna.A09NST3	0.938411	3.03246	1.99175	1.3475	0.0515656	0.220058	2.07419	2.35174	2.32222	1.01865	0.59107	1.38434
Bna.C05NST3-1	0.346437	1.53438	0.536645	0.277364	0	0.0255997	0.67199	0.921754	0.659061	0.215616	0.206945	0.96706
Bna.C05NST3-2	0.535548	1.23915	1.53933	0.215334	0.029094	0.386168	1.05827	0.685913	1.57356	0.339097	0.535428	0.821276
Bna.A03FUL	3.83644	2.1269	2.36411	2.82089	2.37263	2.80363	3.21855	2.44386	3.28605	2.53212	3.45197	1.99409
Bna.A09FUL	5.85946	4.20147	4.16874	3.48554	2.42139	3.34455	5.42266	4.25356	4.19397	3.46745	3.59091	2.61144
Bna.AnnFUL	2.56214	1.97819	1.84792	1.00954	1.36029	2.23675	2.71364	2.36596	2.58195	1.364	2.31335	2.67824
Bna.C02FUL	2.67735	2.40403	2.23764	1.86751	1.94172	2.21377	3.33835	2.57594	2.86904	2.1013	2.86956	1.979
Bna.C07FUL	4.74514	3.01171	3.19958	1.89294	2.49647	3.13957	3.97973	2.28047	3.2839	1.94833	2.74512	2.37078
Bna.CnnFUL-1	4.94876	2.72787	3.65014	3.01309	2.38674	2.79254	4.39439	3.34172	3.36437	2.37552	2.5722	1.75552
Bna.CnnFUL-2	3.00456	1.30099	2.17105	2.16319	0.673446	1.34083	2.93014	1.69649	1.79774	0.899652	1.14546	0.843504
Bna.A04PID-1	3.6021	2.22117	3.49398	3.46157	1.46744	2.27137	3.31474	3.48895	2.68945	2.5453	3.011	2.58292
Bna.A04PID-2	0.561171	1.64863	2.74538	2.89576	1.24371	1.62976	0.558278	1.96184	2.61744	1.02354	1.53718	2.44231
Bna.A04PID-3	1.17191	2.81466	3.85234	3.837	2.46471	2.44141	0.894647	2.87413	3.61635	1.61475	1.96512	3.1474
Bna.A05WAG2-1	0.161693	0.294353	0.328778	0.549729	1.2327	0.0591239	0.0917457	0.146489	0.113268	0.115018	0.3702	0.395878
Bna.C05WAG2-2	0.166884	0.140361	0.234886	0.209505	0.363931	0.175543	0.119275	0.344905	0.151979	0.126505	0.21431	0.229848
