# Supplementary material for: Comparative transcriptome and co-expression network analysis revealed the genes associated with senescence and polygalacturonase activity involved in pod shattering of rapeseed
Source: Biotechnol Biofuels Bioprod. 2023 Feb 7;16:20. doi: 10.1186/s13068-023-02275-6 (PMC9906875; doi:10.1186/s13068-023-02275-6)
Supplement: Supplementary file 17 — Additional file 17: Table S9. Expression values of lignin biosynthesis genes at six developmental stages in two B. napus accessions. [file 13068_2023_2275_MOESM17_ESM.xlsx]

## Sheet: Sheet1
Additional Table S9. Expression values of lignin biosynthesis genes at six developmental stages in two B. napus accessions.
Gene_names	P22_14	P22_21	P22_28	P22_35	P22_42	P22_49	P124_14	P124_21	P124_28	P124_35	P124_42	P124_49
Bna.A04PAL1a	5.33982	7.5296	7.16194	6.86917	6.50929	4.10282	4.91781	7.02798	6.85595	5.43149	5.32332	5.58653
Bna.A04PAL1b	4.44202	7.01704	6.52058	5.7367	5.77223	3.2242	4.12365	6.16253	5.94046	4.85698	4.39496	4.70611
Bna.A05PAL1	4.40187	6.79175	6.93839	6.92689	7.30822	5.54968	4.62253	5.81027	6.36465	6.95284	6.08625	6.06166
Bna.C04PAL1	3.72547	6.76228	6.78171	6.86518	7.33615	5.80691	4.54251	5.7845	6.54603	6.96966	6.13055	6.40191
Bna.A04PAL2	3.61279	4.06451	4.46822	5.38926	5.2052	5.10521	3.10268	3.67775	4.29402	4.89137	3.80232	4.24112
Bna.A07PAL2	3.32692	1.61279	3.75259	4.85947	4.47735	5.79408	2.86478	3.77791	3.95082	3.67476	1.75388	2.69166
Bna.A09PAL2	3.6348	5.34102	5.55323	5.49518	5.70018	5.53603	3.33126	4.79385	5.39376	5.56484	4.37727	4.11143
Bna.C06PAL2	3.45895	4.40255	4.36356	4.25494	3.88596	5.94324	3.11674	3.45912	3.54325	3.10933	2.14111	2.50688
Bna.C08PAL2	2.89369	5.3126	5.30697	5.16253	4.98167	4.57194	2.84107	4.81058	5.29413	5.02652	4.16319	4.13602
Bna.CnnPAL2	5.26552	5.74095	6.10124	6.66095	7.08904	6.80812	4.86126	5.62231	6.01001	6.4457	5.91866	6.1502
Bna.A04PAL3	0	0.0133969	0	0	0	0	0	0	0.0131478	0	0	0
Bna.AnnPAL3	0.232297	0	0	0	0	0	0.231304	0	0.0723893	0	0	0
Bna.C04PAL3	0	0	0	0	0	0	0	0	0	0	0	0
Bna.A05PAL4	5.34084	7.64323	8.28459	7.90319	7.73846	7.04784	4.42745	6.77191	7.45867	7.78288	7.39929	6.58552
Bna.C05PAL4	1.4825	5.82796	6.27291	6.20889	7.39983	4.72611	3.44638	6.13021	7.03176	7.46374	6.83076	5.68478
Bna.A054CL1	4.38343	6.56036	6.36833	6.13053	5.87381	6.21629	4.76544	5.65002	6.15973	6.33564	5.59418	6.21679
Bna.C064CL1	4.14464	6.42537	6.58931	6.23239	6.67015	6.71713	4.8751	5.2754	6.06236	6.55162	6.03865	6.00302
Bna.A054CL2	3.04674	3.77454	3.66369	3.28415	3.94658	2.81545	3.18294	3.25925	3.48104	3.27601	2.78461	3.75619
Bna.C054CL2a	0.58186	1.44949	1.3117	0.627021	2.27986	0.605961	0.726962	1.46783	2.37045	2.05471	3.06799	2.5618
Bna.C054CL2b	0.961567	1.06341	1.04044	0.680231	0.983968	0.474609	0.225755	0.229423	0.160084	0.0648277	0.281212	0.763061
Bna.A074CL3	3.24078	3.91174	3.6921	4.09437	3.31156	0.235166	2.46248	2.86252	2.72845	2.21196	1.64938	3.25736
Bna.C064CL3	3.3556	3.766	3.51141	3.66053	2.85496	0.392042	3.04003	2.82348	2.10239	1.96715	1.52607	2.21768
Bna.A034CL-like1a	2.17706	3.57248	3.65267	2.9989	3.61946	1.71779	2.07973	3.73326	3.90316	3.76907	2.83304	1.71333
Bna.A034CL-like1b	2.03742	0.875824	1.23243	0.708681	0.686829	0	1.89002	2.02381	2.09659	1.21034	0.100036	0.323799
Bna.A034CL-like1c	1.99292	1.13575	1.36785	0.335887	1.34552	0.105504	2.1022	2.33348	2.27532	1.33375	0.101597	0.4614
Bna.A054CL-like1a	2.07464	1.65741	1.02063	1.21524	0.263345	2.30972	2.03714	0.773469	0.733168	1.19377	0.185041	2.30094
Bna.A054CL-like1b	2.02882	1.05	1.95729	1.51613	0.437475	0.823388	3.06019	1.8431	0.986681	1.33144	1.18624	1.75479
Bna.C034CL-like1a	3.11652	3.56944	3.33306	2.26915	2.56082	1.33234	2.95755	3.24565	3.14726	2.5707	2.18664	1.86944
Bna.C034CL-like1b	0	0	0	0	0	0	0.0946321	0	0	0	0	0
Bna.C034CL-like1c	0.458739	0.148749	0.305245	0	0.0531387	0.0792799	0.970898	2.437	1.92455	0.613436	0.239275	0.026609
Bna.C054CL-like1a	0.120389	0	0	0	0	0	0	0	0	0	0	0
Bna.C054CL-like1b	3.20903	1.43412	1.74802	0.685906	0.330608	1.75881	3.14716	1.38021	0.938023	1.00416	0.357194	0.955046
Bna.C054CL-like1c	0	0	0	0	0	0	0	0	0	0	0	0
Bna.Cnn4CL-like1	1.14535	0.228317	0.533944	0.144187	0.0978572	0.969737	0.417855	0.227269	0.0964578	0.192136	0.225623	0.431844
Bna.Unn4CL-like1	0.288565	0.33138	0.0250829	0.0980614	0	0.588683	0	0	0	0	0	0.301089
Bna.A094CL-like2a	2.67759	3.44725	3.75158	2.93993	2.96845	3.39774	2.34844	2.92637	3.24713	3.41448	3.424	3.37163
Bna.A094CL-like2b	0.0293865	0	0.0153322	0.06139	0	0	0.014862	0	0	0	0	0
Bna.C094CL-like2a	2.88379	3.66522	3.88175	3.76814	3.48976	4.08026	2.55087	3.16433	3.32613	3.48725	3.33038	3.86312
Bna.C094CL-like2b	0	0	0	0	0	0.466253	0	0	0	0	0	0
Bna.C094CL-like2c	0	0.0301436	0.172495	0.133901	0.0154463	0.206	0.0442132	0.324164	0.0461089	0.0470074	0	0.0156548
Bna.A03C4Ha	0.129753	0.0509293	0.0840955	0.0689589	0.135839	0.263329	0	0	0	0.0183655	0	0.0688792
Bna.A03C4Hb	3.70877	5.43723	5.14651	5.15794	5.04952	4.97321	3.78313	4.37762	4.63961	4.68213	4.17761	4.38594
Bna.A04C4Ha	1.40119	1.79416	1.66424	2.48698	1.93197	3.86595	1.53486	2.11309	1.43955	2.50214	3.62944	3.33247
Bna.A04C4Hb	4.27513	5.71309	5.69502	5.41889	4.7661	4.23579	3.48032	4.12655	4.58825	4.24877	3.26744	4.21142
Bna.A05C4H	3.08544	6.0827	5.81597	5.94375	5.46954	4.45444	3.33622	4.84873	5.33926	5.07846	4.38113	5.3362
Bna.C03C4Ha	2.10746	0.427454	1.29385	0.200506	0.167341	0.828246	0.393861	0.246317	0.111133	0.131654	0.276367	0.395689
Bna.C03C4Hb	3.48347	5.88253	6.06228	5.02164	4.81441	5.08773	4.37077	4.38432	5.69508	4.89061	4.34372	3.42836
Bna.C04C4Ha	4.49981	7.25991	6.92586	7.35487	6.59076	6.49657	4.75833	5.93712	6.64314	6.37266	5.18905	5.54503
Bna.C04C4Hb	0.449227	0.78894	0.604757	1.05471	1.55291	2.80886	0.313029	1.08425	0.44806	1.61472	2.04912	1.68986
Bna.C04C4Hc	3.96225	5.43901	5.40982	5.40209	5.2973	5.02478	4.66617	4.84617	5.34061	5.55963	4.18095	4.59237
Bna.A03C3H	4.22008	6.32762	6.29624	6.2266	5.78378	5.81046	3.55209	3.84358	4.59372	4.67716	3.7674	4.40497
Bna.A04C3H	0.810442	3.06945	2.23071	2.21107	2.86119	2.58094	3.31697	3.04779	3.3079	3.75446	1.85733	2.56788
Bna.A05C3H	0	0	0	0	0	0	0.103566	0	0	0	0	0
Bna.C03C3H	2.45377	5.36901	5.18681	5.3417	5.4787	5.56044	4.31487	4.28443	5.20352	5.62493	4.77685	4.69697
Bna.C04C3Ha	0.135901	0	0	0	0	0	0	0.122155	0	0.0369423	0	0.0369518
Bna.C04C3Hb	2.78073	2.89784	2.60171	2.7218	3.73823	3.97935	3.33461	2.9105	3.00601	3.39106	1.90961	2.75538
Bna.A01F5H1	4.16744	7.1738	6.79639	6.12007	6.08471	5.60714	3.80858	5.13016	6.07207	5.88189	6.05984	5.28372
Bna.A06F5H1a	0.019328	0	0	0	0	0	0	0	0	0	0	0
Bna.A06F5H1b	0.264352	0.309019	0.29651	0.142011	0.273822	0.219754	1.85354	1.19853	0.735596	0.447248	0.238378	0.202409
Bna.C01F5H1	4.45477	6.82761	6.60048	5.84851	6.04575	5.51275	3.98448	5.46807	6.26172	6.31912	6.64632	6.49549
Bna.C06F5H1	0.397834	0	0.0766536	0	0	0.13508	0.0189478	0.343468	0	0.0580357	0	0
Bna.C07F5H1a	2.36676	5.15696	5.4588	4.99415	2.97472	1.89035	1.44443	3.77581	4.1419	2.67428	2.91072	2.7747
Bna.C07F5H1b	2.49361	5.19813	4.47478	3.38309	2.1903	1.49671	2.6566	4.10481	3.97864	3.00893	2.3346	2.36476
Bna.C07F5H1c	0.924362	1.05701	1.12679	0.837076	0.877713	0.753169	1.0166	0.785175	1.04752	0.411443	0.73681	0.686829
Bna.CnnF5H2a	0.186687	0	0.0800875	0	0.119487	0.524611	0.151382	0	0	0.0407173	0.0790476	0.397862
Bna.CnnF5H2b	0.110957	0.0849414	0.0294108	0	0	0.059857	0.111202	0.241434	0	0	0	0
Bna.A03CCoAOMT1	5.02237	7.68405	7.2712	6.98336	6.39375	3.71885	6.11648	6.76893	7.36267	7.21875	5.08303	4.97378
Bna.A08CCoAOMT1	5.81141	7.647	7.16169	7.60043	6.21537	5.02696	6.54253	6.73189	7.33769	6.6458	5.36573	6.47521
Bna.C03CCoAOMT1	6.85017	8.6698	8.42007	8.45533	8.01792	5.67799	7.47687	8.13453	8.75544	8.60505	7.25286	6.88656
Bna.C07CCoAOMT1	3.99668	5.88443	5.28475	4.95337	4.97246	3.14455	5.85777	6.29691	6.82637	6.01113	4.17964	4.75868
Bna.A01CCoAOMT2a	0.0441436	0	0	0	0	0	1.33903	1.03269	0.537217	0.0479925	0	0
Bna.A01CCoAOMT2b	3.92596	3.41355	2.87375	2.1269	1.89929	2.49549	3.86917	3.37469	3.00752	2.11705	2.21067	2.06615
Bna.C01CCoAOMT2a	0.0640441	0	0.569347	0.190931	0	0.335816	1.04142	1.77613	0.594337	0.192724	0	0.0338714
Bna.C01CCoAOMT2b	4.55803	3.21666	2.91675	2.21093	2.00079	0.12749	4.96054	3.54283	3.1049	2.68761	1.77334	1.23306
Bna.C03CCoAOMT2	0.367825	5.04606	5.59603	6.63168	5.45555	0.357321	0.392118	5.46878	6.37872	6.12565	3.58637	3.08486
Bna.A02CCoAOMT3a	0.458382	1.62426	1.56675	1.21299	1.73512	1.95667	1.26915	2.55414	2.60374	2.49262	4.74639	1.99714
Bna.A02CCoAOMT3b	0	0.0269693	0	0	0	0.0835745	0.179417	0.131479	0.0278723	0.111927	0	0
Bna.A07CCoAOMT3	0	0	0.0289572	0	0	0.0297056	0	0.0284637	0.0581379	0.0593563	0.745755	0.847513
Bna.A08CCoAOMT3	0.137536	1.5483	1.74842	1.68293	0.86356	0.90256	0.659188	2.12262	2.37126	1.84125	2.22233	1.37363
Bna.C02CCoAOMT3	0.841082	1.86236	2.38551	1.43977	2.19983	2.65401	0.35322	1.41644	1.77366	1.75491	3.57867	1.06522
Bna.C06CCoAOMT3	0	0	0.0873872	0	0.116305	0.030489	0.0284951	0.0862275	0.0292296	0.0889564	0.924716	0.0303696
Bna.C07CCoAOMT3	1.42692	0	0.156854	0.303818	0.0420315	0.0833229	2.26081	0.753436	0.0824852	0.0853101	0	0
Bna.CnnCCoAOMT3	0.707123	1.07047	1.26513	0.644517	0.563145	1.02453	0.85011	1.384	1.34949	1.13527	1.40619	1.03255
Bna.AnnCCoAOMT5	2.48462	0.0469739	0	0	0	0.049447	3.61102	0.79759	0.0490099	0	0	0.3542
Bna.C08CCoAOMT5a	0.975774	0.929741	0.934274	1.2347	0.209397	1.19941	1.1527	1.03849	1.22892	0.89595	0.899061	0.796335
Bna.C08CCoAOMT5b	0.202426	0.204678	0	0	0	0.310562	0.204149	0.30042	0.10674	0	0.206759	0.108682
Bna.A02OMT1	0.338659	0.0243153	0.13847	0.162601	0.250064	0.0249516	3.41783	0.0474142	0.0936567	0.0243352	0	0
Bna.A03OMT1a	7.24181	8.99758	8.95342	7.81086	7.7216	5.77177	6.19899	6.79624	7.49996	6.7685	5.63855	6.36119
Bna.A03OMT1b	0	0	0.0211305	0	0.0215635	0.0216242	0.0204837	0	0	0	0	0
Bna.A10OMT1a	4.66681	1.08713	0.143728	0.0219183	0.402421	0.693975	4.19938	1.15746	0.445003	0.469209	1.81749	2.9986
Bna.A10OMT1b	1.91715	4.85338	4.5769	3.69042	2.26252	1.09804	3.5936	4.81889	5.2184	4.20926	2.55401	2.15553
Bna.AnnOMT1	0	0	0	0	0	0	0	0	0.061802	0.261353	1.58446	1.03227
Bna.C01OMT1a	0.0253842	0.0257263	0	0	0	0	0	0.0258744	0.0267246	0	0	0
Bna.C01OMT1b	0	0	0	0.0255782	0	0.0512744	0.0480968	0.251609	0.0734819	0.099705	1.04975	0.493394
Bna.C02OMT1a	0.279309	0.281951	0.287295	0.199577	0.458959	0.105526	1.48257	0.788172	0.531506	0	0.659525	0.105123
Bna.C02OMT1b	1.40472	1.45388	1.72953	1.61607	1.69571	1.02806	2.10775	1.22985	0.663298	0.449235	0.403659	0.690508
Bna.C03OMT1	7.01248	8.56479	8.36822	7.38931	7.41908	5.47316	7.17929	7.50672	7.77474	7.73553	6.68709	5.93099
Bna.C07OMT1	0.0404188	0.0605177	0.139125	0	0	0.162789	0.117383	0.174892	0.0616632	0.0428392	0	0.0208765
Bna.C09OMT1a	0	0	0	0	0	0	0	0	0	0	0	0
Bna.C09OMT1b	0	0	0	0	0	0	0.0844188	0	0	0	0	0
Bna.C09OMT1c	2.38923	3.12135	3.12971	2.71051	2.60437	2.53283	3.02378	3.22111	3.7451	3.92183	3.36592	3.35583
Bna.CnnOMT1	0	0	0	0	0	0	0	0	0	0	0	0
Bna.A02OMT2	0	0	0	0	0	0	0	0	0	0	0	0
Bna.A06OMT2a	4.32623	1.33623	0.163951	0.313149	0.085934	0.499049	4.69451	3.40439	2.13106	0.980781	1.83404	0.316033
Bna.A06OMT2b	0	0	0	0	0	0.169698	0	0	0	0	0	0
Bna.A07OMT2a	0.0716431	0.0947209	0.330967	0.0738943	0.375292	0.278637	0	0	0	0	0	0
Bna.A07OMT2b	0.598039	0.655915	1.73333	0.557936	0.698973	0.937252	0.278537	3.42948	2.95335	3.36341	6.3294	1.95162
Bna.C07OMT2a	0	0.0770998	0	0	0.106645	0.027642	0	0	0	0	0	0
Bna.C07OMT2b	2.38063	3.14888	4.49784	2.72606	3.17866	2.779	0.954269	3.96915	3.80963	3.15864	6.27363	1.79745
Bna.C07OMT2c	0.226098	0.088288	0.0657015	0	0.111478	0	0.0845511	0.227039	0.0221651	0.0226022	0.263995	0.172106
Bna.C08OMT2a	0.223892	0.310905	0.751853	0.193794	0.765286	0.062243	0.0196846	0.243122	0.118906	0.0215508	0.478732	0.062057
Bna.C08OMT2b	0	0	0	0	0	0.13325	0.065014	0	0.130549	0	0	0
Bna.A01OMT3	0.0514197	0	0	0.0785465	0.0797633	0	0	0	0	0	0	0.130029
Bna.A02OMT3a	0.4169	0.121842	0.0418745	0.04315	0.0643695	0.0650786	0	0	0	0.106721	0.102849	0
Bna.A02OMT3b	0.326954	0.101118	0.229353	0.693291	0.357044	0.182474	0.117144	0.211519	0.287452	0.550337	0.228318	0.161178
Bna.A07OMT3a	4.26381	3.99566	2.8814	1.75301	2.21084	2.68406	6.1957	6.15241	5.69507	2.86299	4.41028	4.95712
Bna.A07OMT3b	0	0	0	0	0	0	0.622872	0.130398	0.0542873	0.161208	0.177926	1.41788
Bna.A07OMT3c	0.0630814	0.611231	0.87951	0.836754	0.521611	0	0.0830861	2.04944	2.54754	1.65723	0.927822	0.457392
Bna.A07OMT3d	0	0.0496403	0.192466	0	0	0	0	0.379441	0.498288	0.0257788	0.0501186	0
Bna.A08OMT3	0	0.194014	0.15603	0.26023	0.359318	0	0	0.0456497	0.177722	0.2221	0.0230278	0
Bna.A09OMT3	2.25275	0.989029	0.985332	0.744901	1.31058	0.286922	2.5876	2.29204	2.24655	1.95247	0.134694	0.506154
Bna.AnnOMT3a	0.929327	0.440956	0.549023	0.837656	0.514258	0.127467	2.17998	0.288756	0.567865	0.976806	0.613241	0.601159
Bna.AnnOMT3b	0.0968576	0.0985743	0.067002	0	0	0	0.354072	0.0336129	0.130873	0.0349721	0.0336664	0
Bna.C04OMT3	0.245711	0	0	0	0	0	0	0.0662217	0	0.0676238	0	0
Bna.C06OMT3a	2.45646	2.06469	0.910937	0.400924	0.6867	0.761983	2.89139	2.80345	1.40062	0.134799	0.168763	0.089805
Bna.C06OMT3b	0.0472196	0	0.0483286	0.0721284	0	0	0.0468626	1.64582	2.09406	1.38265	0.709086	0.16421
Bna.C06OMT3c	0.0687118	0.199393	0.0241162	0.0479578	0	0.271954	0.113802	0.0928293	0	0.0246413	0	0
Bna.C06OMT3d	0	0	0	0.0223592	0	0	0.0218068	0.186625	0.108441	0	0	0
Bna.C07OMT3a	0.853874	1.9259	1.61606	0.52558	1.19217	0.123665	0.43528	1.13726	1.25336	0.688792	0.764117	0.371929
Bna.C07OMT3b	2.14258	0.941406	0.834074	0.417912	0.0578448	0.36517	2.30203	0.980167	0.903255	0.332177	0.0738408	0.234183
Bna.C09OMT3a	0.079208	0.118435	0	0	0.0209678	1.181	0	0	0.119729	0.0210232	0	0.0823397
Bna.C09OMT3b	2.73946	3.13574	2.38198	1.90319	1.61181	0.082058	2.8491	4.4602	3.8727	1.88871	0.274449	1.04899
Bna.CnnOMT3a	2.00746	0.0824458	0.0210731	0	0	0.043844	0.635665	0.0827329	0.0846897	0	0	0
Bna.CnnOMT3b	0	0	0	0	0	0	0	0	0	0	0	0
Bna.CnnOMT4	0	0	0	0	0	0.022828	0.0427182	0.10596	0.0645324	0.044189	0.0433341	0.0222423
Bna.A04OMT5	1.09661	0.483863	0.391825	0.032225	0	0.0651648	1.28633	0.0930657	0.537276	0.271	0.0312848	0.125926
Bna.C04OMT5	3.29757	1.84363	1.22486	0.150665	0.786778	0.152532	3.40219	1.89299	2.24762	1.63628	0.184552	0.304445
Bna.CnnOMT5	2.04492	0.414009	0.439218	0.068718	0.102087	0.0351566	2.21656	0.625899	0.897383	0.500356	0.0661654	0.133756
Bna.A03OMT77	0	0	0	0	0	0	0	0	0	0	0	0
Bna.AnnOMT77	0.486332	0.133929	0.0918364	0.20041	0	0.0946275	0	0	0	0	0	0
Bna.C03OMT77	1.63158	0.962654	1.86573	1.28822	1.01673	2.35634	0.950475	1.07509	1.00411	0.781593	1.20478	0.904761
Bna.C08OMT77	0	0	0	0	0.261723	0.488564	0	0.0456402	0	0	0.0896339	1.15176
Bna.A06CCR1	3.94582	4.83371	4.85646	4.98123	4.99868	4.71451	4.01606	4.43176	4.76889	4.40924	4.87149	4.81766
Bna.A09CCR1	4.47921	4.457	4.95239	5.30554	5.35757	4.76398	4.61979	4.80212	5.19451	5.3145	5.37945	4.63202
Bna.C05CCR1	4.23623	5.57169	5.47719	5.48929	5.19945	4.7431	4.30326	4.96905	5.25353	4.83644	5.01088	5.17446
Bna.C08CCR1	4.14992	5.14602	5.33323	5.45841	4.89998	4.56219	3.74354	4.33841	4.86789	5.00387	5.32713	4.50296
Bna.A02CCR2	5.33449	0.583374	1.86533	3.24838	0.96827	3.08083	4.30687	5.10241	3.34146	2.1821	3.28323	2.34498
Bna.A07CCR2a	0	0	0	0	0	0	0	0	0	0	0	0
Bna.A07CCR2b	1.36259	0.0684527	0.443353	1.4204	2.72749	7.07123	0.653112	0.276088	0.136521	1.43545	3.60533	2.68079
Bna.C02CCR2	5.04541	1.36641	2.23757	2.76298	2.50182	3.68976	4.21993	2.96535	1.6394	2.4792	3.97708	3.17813
Bna.C06CCR2a	0	0	0	0	0	0	0	0	0	0.124141	0.120039	0
Bna.C06CCR2b	0.203051	0	0.134486	0.704032	1.28163	5.28517	0.0536317	0.206297	0.083062	0.357914	2.30819	0.840751
Bna.AnnCAD1	0.0388337	0	0.0403133	0	0.0811099	0.0814416	5.01009	4.3803	4.42539	4.10336	3.02642	2.89676
Bna.C06CAD1	4.62262	3.60942	3.9032	3.27498	3.08816	3.15307	5.47023	4.69688	5.08139	4.28391	3.70797	3.43469
Bna.A09CAD2	0.070362	0.047478	0.139415	0.119238	0.0736871	0.121766	0.047551	0.116675	0.119314	0.0745395	0.22387	0.0729516
Bna.C08CAD2	0.20556	0.148054	0.492755	0.345249	0.0230009	0.617255	0.450462	0.750518	0.210232	0.114158	0.128131	0.193047
Bna.A01CAD5	1.82991	0.974848	0.500559	0.0264278	0.0265172	0.128637	0.70906	0.669274	0.503558	0.28786	0.32159	0.824674
Bna.A03CAD5	5.31737	5.80606	4.83848	5.32458	4.18392	4.06668	5.66897	5.00099	4.67954	4.71972	3.50516	4.88569
Bna.C01CAD5	0.358464	0.479792	0.641061	0.0264278	0.152217	0.103751	0.21172	0.422159	0.427891	0.333056	0.169771	0.0777818
Bna.C07CAD5	5.55313	6.15857	5.44642	5.88023	4.63626	4.26622	6.51175	5.28312	5.35928	4.94141	4.41609	5.33465
Bna.A01CAD6	0.39266	0	0.0256364	0	0	0.0521286	0.0490087	0	0.0252118	0	0.0501532	0
Bna.C01CAD6	0.186764	0.0980004	0.0256364	0	0	0.0522455	0.208151	0.0985146	0	0	0	0
Bna.A01CAD7	0.494578	0.0885202	0.0460749	0.0468535	0	0.07021	0.412168	0.0676708	0.068844	0.0472799	0.0228379	0.156164
Bna.A08CAD7	5.20271	4.01399	4.63072	4.60771	3.3847	3.20215	5.32722	4.00981	4.36763	4.68072	3.97583	3.63364
Bna.C01CAD7	0.465002	0.180872	0.0484586	0.0492715	0	0.0496412	0.339137	0.381605	0.205306	0	0	0.680615
Bna.C03CAD7a	5.39438	3.45848	4.31523	4.90636	3.14226	1.54584	5.09628	3.35425	4.02274	4.0392	3.94697	4.3576
Bna.C03CAD7b	4.0651	2.39596	3.07398	2.64647	1.90785	1.19359	1.69436	0.428223	0.589184	1.25429	0.839359	1.60004
Bna.A08CAD8	4.57463	1.38109	2.49603	2.23129	0.25365	3.46654	4.36572	0.90603	1.22913	3.34259	1.74695	2.45846
Bna.C03CAD8	2.62967	0.0587618	0.274788	0.959105	0.429355	3.19508	1.33754	0.134548	0.0993332	0.596999	0.339337	1.0934
Bna.A06CAD9	5.8719	4.3939	3.2423	2.65323	0.310433	0.441011	6.11701	3.5686	3.32666	1.0196	0.113383	0.916344
Bna.C07CAD9	5.96699	4.70171	3.34615	2.47914	0.458526	0.774083	6.02362	3.88634	3.6994	1.05879	0.0590041	0.790147
Bna.A01HCT	2.97074	1.70438	2.87215	1.25117	0.425478	0.758797	3.02068	2.01159	1.52053	0.880716	0.37633	0.729576
Bna.A07HCT	3.86027	5.80769	6.01452	6.39967	6.58732	7.40877	4.71758	5.21493	5.98859	6.19199	5.89091	5.94722
Bna.C01HCT	1.67884	3.54631	2.88602	2.2418	0.868676	0.254118	1.4178	2.29327	2.35553	0.762277	0.0860909	0.188385
Bna.C07HCT	4.18971	6.43844	6.65814	7.24967	7.37851	8.44474	5.00631	5.82753	6.74974	7.36953	6.83733	7.02452
