# Supplementary material for: Comparative transcriptome and co-expression network analysis revealed the genes associated with senescence and polygalacturonase activity involved in pod shattering of rapeseed
Source: Biotechnol Biofuels Bioprod. 2023 Feb 7;16:20. doi: 10.1186/s13068-023-02275-6 (PMC9906875; doi:10.1186/s13068-023-02275-6)
Supplement: Supplementary file 18 — Additional file 18: Table S10. qRT-PCR primers for representative DEGs. [file 13068_2023_2275_MOESM18_ESM.xlsx]

## Sheet: Sheet1
Additional Table S10. qRT-PCR primers for representative DEGs.
Gene Names	Forward primer 5---3	Reverse primer 5---3
Bna.A09PG1-2	TTATATTTTGACTCAGCGGTGC	CACTGCAATCAAACGTTATTGC
Bna.C08PG1-4	AAATGCGAACAACAAGACTCTG	CACTGCAATCAAACGTTATTGC
Bna.A07PG1-1	GAAAAACCGATGATACTCAGGC	GGATCTGGAAGCTACGTAATGA
Bna.CnnPG1-5	GAATCAAGACTTACCAGGGAGG	CGCTCGTACCTTTTATGTTCTG
Bna.A05PG2-2	CGCAACAGATTCAGATTTCGAT	TGTGTATACCATCGGTGTTAGG
Bna.A05WAG2-1	CGGCAATCAAATCAGCTAAACT	GTGGTTAGGTTATTACGGTCGA
Bna.A01AP2-1	CTTCCAACCTTCTCTCATGAGA	GGGGTGCTTTTAAAGGTTCATT
Bna.A05ABI5	TGTAGTTAGAGAGCACCCTACT	CTCCTGAAAACACACCGTAAAG
Bna.C03ERF/AP2	GAACTTGTCCTTTTCTGACCAC	ACGCTTTCTTGATCTTGTGAAC
Bna.A02ERF/AP2-4	GGGTCAAGTTCTTGGGGTTATA	CTTGTGAACTACTTCGTTTGGG
Bna.LEA4-5	CACAGAAGAAAGAAGGGAGGAT	AGTTCCAGTGTTCGTTCCTATC
Bna.XERO1	GGATGCGGCTTTTTAAGTTAGA	CACCATACGCGTAACACAAATA
Bna.ACT7	TGGGTTTGCTGGTGACGAT	TGCCTAGGACGACCAACAATACT
Bna.UBC21	CCTCTGCAGCCTCCTCAAGT	CATATCTCCCCTGTCTTGAAATGC
