# Supplementary material for: Comparative transcriptome and co-expression network analysis revealed the genes associated with senescence and polygalacturonase activity involved in pod shattering of rapeseed
Source: Biotechnol Biofuels Bioprod. 2023 Feb 7;16:20. doi: 10.1186/s13068-023-02275-6 (PMC9906875; doi:10.1186/s13068-023-02275-6)
Supplement: Supplementary file 19 — Additional file 19: Table S11. Functional analysis of T-DNA mutant lines. [file 13068_2023_2275_MOESM19_ESM.xlsx]

## Sheet: Sheet1
Additional Table S11. Functional analysis of T-DNA mutant lines.
List of primers to genotype T-DNA mutants
Gene ID	Accessions	Primers name	5'------3'
At3G58780	SALK_098058	shp1_LP	TCGACGTGTTTTAGAACTTTGG
		shp1_RP	ACAAGAAAGCTTGTTCCGATG
At2G46770	SALK_120377	nst1_LP	GCAAAACTATTTAAAACTAGACGCC
		nst1_RP	AGCTCGGCCTTTGTAGAAAAC
At2G41850	SALK_035098	adpg2_LP	GTTTCTAAAGGCCTTGTTGGG
		adpg2_RP	ATGATATAACTTGCGGTCCCG
At3G57510	SALK_034714	adpg1_LP	TTTGGAAGCATCAACCGTTAG
		adpg1_RP	TTGGAGACTCGAA TGTTTTGAG
At4G00120	SALK_010533	ind_LP	TCAACTGGTGGGAAAAGAAAG
		ind_RP	CATGACACCAAGTGATCATCG
At3G14370	SALK_205274	wag2_LP	TGTGGTGTTAATTTCCAACGG
		wag2_RP	CCGAAGTTCTCGTTGCATTAG
At2G36270	SALK_013163	abi5_LP	AGAGAGCTAAGCGTGATGTCG
		abi5_RP	CCGAAGTTCTCGTTGCATTAG
At5G60360	SALK_063900	sag2_LP	AGTGGATGTGGTGGTGCTAAG
		sag2_RP	TGGTACGGCCAGTAAGCATAG
At5G18450	SAIL_1160_E12	erf/ap2_LP	GAACCAATTCCATGGATGTTG
		erf/ap2_RP	TCATCATCAAGACAGTGGTCG
At3G50980	SALK_058273	xero1_LP	CCTCCTTCCACCTAGTCCATC
		xero1_RP	CCAGGTCATCATGGAACTCAC
At3G17520	SALK_099278	lea_LP	GCAACATAACCAGAATAGTCACC
		lea_RP	GTCGCAGAGTTACGACTCAGC
At3G20250	SALK_032902	pum5_LP	ACTTTTCAGCTGGGAAGCTTC
		pum5_RP	AAGAGGGAAGAAGAGGCAGAG
		LBb1.3-a	ATTTTGCCGATTTCGGAAC
RT-qPCR Primers
Gene ID	Accessions	Primers name	5'------3'
At3G58780	SALK_098058	shp1_R	CACAATAACATGTACCTGCGAG
		shp1_F	GTCATGAGAAGATACACCGGAT
At2G46770	SALK_120377	nst1_R	ACTAGCTTTGTTACTAGCTGGG
		nst1_F	CTCTCATTGACGGCTGTAATTG
At2G41850	SALK_035098	adpg2_R	CCATGCAATTCTATTCTCACCG
		adpg2_F	CGACTGATAGATTGTTAACGCC
At3G57510	SALK_034714	adpg1_R	AATGGAAAACGTCAAGAATCCG
		adpg1_F	ATACTTCTCGCTGCAATTCAAC
At4G00120	SALK_010533	ind_R	GCTTTTCTCAATGATCCTCACC
		ind_F	GTCTTCATCGTACTCTTCGTCT
At3G14370	SALK_205274	wag2_R	CTTTTAAATCTCGTCGCTACCG
		wag2_F	ACAATCTCCTCTCTCTCGTACT
At2G36270	SALK_013163	abi5_R	AATAAGAGAGGGATAGCGAACG
		abi5_F	GCTACCACCACCTCTATGTATC
At5G60360	SALK_063900	sag2_R	GTACAAGTCCTCAACTCAGTCA
		sag2_F	CCTCAAATGCTATGCTTACTGG
At5G18450	SAIL_1160_E12	erf/ap2_R	ATGTTCCGTCTTCTTTTCTTGC
		erf/ap2_F	GAGACCGTTAATGCTACGACTA
At3G50980	SALK_058273	xero1_R	CCGTCGTTGTAGAACCTAAAGA
		xero1_F	AGGAAGAAGAAGGGAATAACGG
At3G17520	SALK_099278	lea_R	GAGGGTTTGGCTTCTGTAAAAG
		lea_F	TTGTGAGACACGTCATCCTTAA
At3G20250	SALK_032902	pum5_R	GTTTCCCGTATGTGTATTTCCG
		pum5_F	CAGATGAGTCAGCACAAATACG
At1G49240		At.Atcin8_F	GCAGACCGTATGAGCAAAG
		At.Atcin8_R	GGAAGCAAGGATAGAACCAC
Relative expression valuses
Gene ID	Accessions	Plant samples	Relative expression	Sd
At3G58780		Col-0	0.952381	0.069
	SALK_098058	shp1	0.0923077	0.0151
At2G46770		Col-0	0.990826	0.025
	SALK_120377	nst1	0.0689655	0.015
At2G41850		Col-0	1.10345	0.092
	SALK_035098	adpg2	0.0411111	0.01
At3G57510		Col-0	1.12	0.021
	SALK_034714	adpg1	0.177606	0.05041
At4G00120		Col-0	1.11111	0.014
	SALK_010533	ind	0.108108	0.012
At3G14370		Col-0	1.08696	0.043
	SALK_205274	wag2	0.165079	0.01
At2G36270		Col-0	0.90566	0.082
	SALK_013163	abi5	0.126728	0.016
AT5G60360		Col-0	0.956522	0.11
	SALK_063900	sag2	0.0469484	0.01
AT5G18450		Col-0	1.52174	0.07
	SAIL_1160_E12	erf/ap2	0.0952381	0.012
AT3G50980		Col-0	1.10526	0.0653
	SALK_058273	xero1	0.122822	0.071
AT3G17520		Col-0	1.14286	0.13141
	SALK_099278	lea	0.230769	0.011
AT3G20250		Col-0	1.07937	0.18
	SALK_032902	pum5	0.02	0.013
SSRI measurements
Gene ID	Accessions	Plant samples	SSRI	Sd
		col-0	0.49	0.02
At3G58780	SALK_098058	shp1	0.432	0.02
At2G46770	SALK_120377	nst1	0.674	0.05
At2G41850	SALK_035098	adpg2	0.528	0.03
At3G57510	SALK_034714	adpg1	0.656	0.01
At4G00120	SALK_010533	ind	0.612	0.05
At3G14370	SALK_205274	wag2	0.434	0.05
At2G36270	SALK_013163	abi5	0.416	0.04
AT5G60360	SALK_063900	sag2	0.554	0.04
AT5G18450	SAIL_1160_E12	erf/ap2	0.436	0.06
AT3G50980	SALK_058273	xero1	0.41	0.04
AT3G17520	SALK_099278	lea	0.49	0.03
AT3G20250	SALK_032902	pum5	0.478	0.06
